# Supplementary material for: Exocyst subunits EXO70B1 and B2 contribute to stomatal dynamics and cell wall modifications
Source: Front Plant Sci. 2025 Dec 17;16:1694769. doi: 10.3389/fpls.2025.1694769 (PMC12753983; doi:10.3389/fpls.2025.1694769)
Supplement: Supplementary Table 1 — A basic information on the RNA-seq quality information, including the type of sequencing, sequencing depth, and the number of biological replicates. [file Table1.xlsx]

## Sheet: List1
sample name	genotype	dev. stage	treatment	replica	clean read pairs	clean data [Gbp]
sb11	exo70B1	seedlings	/	1	18810922	5.5
sb12	exo70B1	seedlings	/	2	17281393	5
sb13	exo70B1	seedlings	/	3	14856855	4.3
sb21	exo70B2	seedlings	/	1	16880077	4.9
sb22	exo70B2	seedlings	/	2	17003176	4.9
sb23	exo70B2	seedlings	/	3	16859934	4.9
sbb1	exo70B1xB2	seedlings	/	1	14852676	4.3
sbb2	exo70B1xB2	seedlings	/	2	19552929	5.7
sbb3	exo70B1xB2	seedlings	/	3	18050718	5.2
swt1	WT	seedlings	/	1	15264017	4.4
swt2	WT	seedlings	/	2	15131528	4.4
swt3	WT	seedlings	/	3	18661746	5.4
B2_10	exo70B2	adult rosette	ctrl	2	5661701	1.7
B2_11	exo70B2	adult rosette	ctrl	3	6546470	2
B2_9	exo70B2	adult rosette	ctrl	1	8471776	2.4
BB_13	exo70B1xB2	adult rosette	ctrl	1	6155211	1.8
BB_14	exo70B1xB2	adult rosette	ctrl	2	6828091	2
BB_15	exo70B1xB2	adult rosette	ctrl	3	6354917	1.9
CB1_22	exo70B1	adult rosette	chitosan	2	8343577	2.4
CB1_21	exo70B1	adult rosette	chitosan	1	5141838	1.5
CB1_24a	exo70B1	adult rosette	chitosan	3	7919980	2.2
CB2_26	exo70B2	adult rosette	chitosan	1	5983309	1.8
CB2_27	exo70B2	adult rosette	chitosan	2	8643091	2.4
CB2_28	exo70B2	adult rosette	chitosan	3	5203458	1.5
CBB_29	exo70B1xB2	adult rosette	chitosan	1	5411968	1.6
CBB_30	exo70B1xB2	adult rosette	chitosan	2	5451281	1.6
W_1	WT	adult rosette	ctrl	1	8686134	2.6
W_3	WT	adult rosette	ctrl	2	9321846	2.6
W_4	WT	adult rosette	ctrl	3	9183881	2.6
B1_7	exo70B1	adult rosette	ctrl	2	5495343	1.6
B1_6a	exo70B1	adult rosette	ctrl	1	6417088	1.9
CBB_31a	exo70B1xB2	adult rosette	chitosan	3	8027353	2.2
CW_19a	WT	adult rosette	chitosan	2	6789194	2
CW_20	WT	adult rosette	chitosan	3	6076325	1.8
CW_18a	WT	adult rosette	chitosan	1	8464034	2.4
B1_rep	exo70B1	adult rosette	ctrl	3	4497332	1.3
