# Supplementary material for: Exocyst subunits EXO70B1 and B2 contribute to stomatal dynamics and cell wall modifications
Source: Front Plant Sci. 2025 Dec 17;16:1694769. doi: 10.3389/fpls.2025.1694769 (PMC12753983; doi:10.3389/fpls.2025.1694769)
Supplement: Supplementary Table 2 — A list of significantly up- and down-regulated genes, and significant gene enrichment within GO categories for exo70B1, B2 and double mutant B1xB2 lines in comparison to WT, in seedling stage. [file Table2.xlsx]

## Sheet: samples
directory	sample_name	group	B1	B2
4Tamara_2	sb11	sb1	yes	no
4Tamara_2	sb12	sb1	yes	no
4Tamara_2	sb13	sb1	yes	no
4Tamara_2	sb21	sb2	no	yes
4Tamara_2	sb22	sb2	no	yes
4Tamara_2	sb23	sb2	no	yes
4Tamara_2	sbb1	sbb	yes	yes
4Tamara_2	sbb2	sbb	yes	yes
4Tamara_2	sbb3	sbb	yes	yes
4Tamara_2	swt1	swt	no	no
4Tamara_2	swt2	swt	no	no
4Tamara_2	swt3	swt	no	no

## Sheet: statistical criteria
Criteria for significant change
qval	0.05
log2(fold-change)	1
stability criterium (log2FCh)	0.2
SB1 vs SWT	668
SB2 vs SWT	288
SBB vs SWT	181
Note: Columns labelled as name of comparison now includes values reflecting upregulated (1), downregulated (2) or no significantly different (-). Stringency of determination is set here - qval, log2(FCh)

## Sheet: TPMs_genes
gene_ID	symbols	description	stomatal movement	plant-type cell wall	Known stomatal gene	Contained within Module #76 of AtGGM2014	eff_length	sb11	sb12	sb13	sb21	sb22	sb23	sbb1	sbb2	sbb3	swt1	swt2	swt3	TPMs	SB1	SB2	SBB	SWT	pval	qval	b	gene_ID	SB1 vs SWT	pval	qval	b	gene_ID	SB2 vs SWT	pval	qval	b	gene_ID	SBB vs SWT	stable	filter seedlings
AT1G01010	ANAC001, NAC001	NAC domain containing protein 1			N/A	N/A	1290	6.56839	4.82636	7.16666	4.61958	5.77579	4.31109	4.64538	4.5304	5.40597	5.17713	6.09063	4.92141	.	6.18714	4.90215	4.86058	5.39639	0.407558	0.560894	0.102041	AT1G01010	-	0.470841	0.664187	-0.0888472	AT1G01010	-	0.472323	0.676109	-0.0885506	AT1G01010	-	1	0
AT1G01020	ARV1	Arv1-like protein			N/A	N/A	738	17.0486	14.0246	11.5822	15.0313	14.7022	12.2754	16.7684	18.0309	15.0523	13.2425	19.6295	17.2695	.	14.2185	14.003	16.6172	16.7138	0.170506	0.292659	-0.177059	AT1G01020	-	0.242439	0.435557	-0.151006	AT1G01020	-	0.984242	0.992589	0.00255157	AT1G01020	-	1	0
AT1G01030	NGA3	AP2/B3-like transcriptional factor family protein			N/A	N/A	1077	3.96438	3.25057	2.269	1.83988	2.00094	1.27632	1.51448	1.19767	1.25769	1.79271	1.40331	1.22361	.	3.16132	1.70571	1.32328	1.47321	0.000210783	0.000908407	0.725802	AT1G01030	-	0.468851	0.662604	0.141871	AT1G01030	-	0.746517	0.86971	-0.0633087	AT1G01030	-	1	0
AT1G01040	DCL1, CAF, SUS1, SIN1, ASU1, EMB76, EMB60, ATDCL1	dicer-like 1			N/A	N/A	5730.55	5.80062	5.60909	5.82234	4.71406	4.2793	4.94091	4.15106	4.4463	4.91149	5.589	5.22877	5.6406	.	5.74402	4.64476	4.50295	5.48612	0.622358	0.7458	0.0250918	AT1G01040	-	0.00249043	0.0118291	-0.154088	AT1G01040	-	0.000233679	0.001708	-0.187459	AT1G01040	-	1	0
AT1G01050	AtPPa1, PPa1	pyrophosphorylase 1			N/A	N/A	639	87.9593	91.1132	84.3713	82.1061	82.4613	76.1928	66.522	79.7441	77.3652	69.3221	67.008	89.3814	.	87.8146	80.2534	74.5438	75.2372	0.0404693	0.0922589	0.139339	AT1G01050	-	0.256495	0.451732	0.0771672	AT1G01050	-	0.915671	0.96005	0.00720105	AT1G01050	-	1	0
AT1G01060	LHY, LHY1	Homeodomain-like superfamily protein			N/A	N/A	1937.01	2.53863	1.62285	1.97954	0.645443	0.46904	0.711049	0.460808	0.698265	0.786099	4.83254	5.26762	3.72151	.	2.04701	0.608511	0.648391	4.60722	6.59465e-06	3.75253e-05	-0.829616	AT1G01060	-	2.69474e-27	1.31164e-25	-1.9924	AT1G01060	2	7.4338e-26	6.33596e-24	-1.93564	AT1G01060	2	0	4
AT1G01070		nodulin MtN21 /EamA-like transporter family protein			N/A	N/A	1098	8.38703	10.8045	11.0056	6.64293	7.533	6.54013	6.13183	6.10933	7.79023	10.5535	7.8289	8.7019	.	10.0657	6.90535	6.67713	9.0281	0.380109	0.533318	0.0929657	AT1G01070	-	0.046035	0.130583	-0.211318	AT1G01070	-	0.00969386	0.0404713	-0.273969	AT1G01070	-	0	0
AT1G01073		unknown protein; FUNCTIONS IN: molecular_function unknown; INVOLVED IN: biological_process unknown; LOCATED IN: endomembrane system; Has 0 Blast hits to 0 proteins in 0 species (source: NCBI BLink).			N/A	N/A	111	0	0	0	0	0	0	0	0	0	0	0	0	.	0	0	0	0	NA	NA	NA	AT1G01073	-	NA	NA	NA	AT1G01073	-	NA	NA	NA	AT1G01073	-	0	0
AT1G01080		RNA-binding (RRM/RBD/RNP motifs) family protein			N/A	N/A	882.025	84.8172	86.161	76.5067	78.6582	78.7845	81.1941	72.7126	75.7189	72.8754	65.7009	55.786	63.3408	.	82.495	79.5456	73.769	61.6092	2.60563e-11	2.72057e-10	0.287052	AT1G01080	-	1.7614e-09	2.56825e-08	0.259115	AT1G01080	-	1.6984e-06	2.0705e-05	0.20607	AT1G01080	-	0	0
AT1G01090	PDH-E1 ALPHA	pyruvate dehydrogenase E1 alpha			N/A	N/A	1287	147.806	138.684	145.007	134.059	125.801	130.853	122.609	132	127.808	143.775	130.908	145.388	.	143.832	130.238	127.472	140.024	0.811856	0.881194	0.00777926	AT1G01090	-	0.0219906	0.072931	-0.074858	AT1G01090	-	0.0264469	0.0903664	-0.0725394	AT1G01090	-	1	0
AT1G01100		60S acidic ribosomal protein family			N/A	N/A	338.212	381.174	407.06	401.53	306.989	336.678	349.688	361.525	360.729	371.672	313.89	376.316	309.847	.	396.588	331.118	364.642	333.351	0.123389	0.228645	0.168626	AT1G01100	-	0.89429	0.946728	-0.0145432	AT1G01100	-	0.0823648	0.213419	0.190125	AT1G01100	-	1	0
AT1G01110	IQD18	IQ-domain 18			N/A	N/A	1584	1.72897	2.76921	3.194	1.86854	2.44572	1.97992	2.80277	3.25535	2.9747	2.99212	2.51067	3.20792	.	2.56406	2.09806	3.01094	2.90357	0.26295	0.407167	-0.172307	AT1G01110	-	0.03509	0.10576	-0.324362	AT1G01110	-	0.704143	0.84205	0.0584493	AT1G01110	-	1	0
AT1G01115		unknown protein; FUNCTIONS IN: molecular_function unknown; INVOLVED IN: biological_process unknown; LOCATED IN: endomembrane system; Has 0 Blast hits to 0 proteins in 0 species (source: NCBI BLink).			N/A	N/A	117	0	0	0	0	0	0	0	0	0	0	0	0	.	0	0	0	0	NA	NA	NA	AT1G01115	-	NA	NA	NA	AT1G01115	-	NA	NA	NA	AT1G01115	-	0	0
AT1G01120	KCS1	3-ketoacyl-CoA synthase 1			N/A	N/A	1587	31.9145	28.4917	28.9291	33.6571	32.4752	34.8533	34.0437	32.4679	35.2293	39.5143	39.0732	41.3862	.	29.7784	33.6619	33.9136	39.9912	4.41677e-14	5.76677e-13	-0.314158	AT1G01120	-	1.60272e-05	0.000130125	-0.179555	AT1G01120	-	0.000676997	0.00427216	-0.141458	AT1G01120	-	1	0
AT1G01130		CONTAINS InterPro DOMAIN/s: CBL-interacting protein kinase (InterPro:IPR020660), Calcium/calmodulin-dependent protein kinase-like (InterPro:IPR020636); BEST Arabidopsis thaliana protein match is: unknown protein (TAIR:AT5G47170.1); Has 176 Blast hits to 176 proteins in 20 species: Archae - 0; Bacteria - 0; Metazoa - 0; Fungi - 0; Plants - 176; Viruses - 0; Other Eukaryotes - 0 (source: NCBI BLink…			N/A	N/A	375	3.30858	2.99266	0.67672	3.3023	1.1951	1.56725	2.06549	3.86099	1.67165	5.53998	2.22261	1.76176	.	2.32599	2.02155	2.53271	3.17478	0.42106	0.573735	-0.378514	AT1G01130	-	0.405064	0.605414	-0.391699	AT1G01130	-	0.82654	0.91361	-0.103094	AT1G01130	-	1	0
AT1G01140	CIPK9, SnRK3.12, PKS6	CBL-interacting protein kinase 9			N/A	N/A	1344.07	25.4131	22.838	21.0499	27.7615	31.7858	29.8947	33.2321	35.8701	35.5634	27.811	27.2505	31.5789	.	23.1003	29.814	34.8885	28.8801	1.20456e-06	7.62558e-06	-0.249067	AT1G01140	-	0.516248	0.702156	0.0333023	AT1G01140	-	3.4852e-05	0.000320132	0.21235	AT1G01140	-	0	0
AT1G01150		Homeodomain-like protein with RING/FYVE/PHD-type zinc finger domain			N/A	N/A	1038	0.06205	0.137213	0	0.070131	0.068455	0.14333	0	0	0.127941	0.158068	0	0.065312	.	0.066421	0.093972	0.042647	0.07446	NA	NA	NA	AT1G01150	-	NA	NA	NA	AT1G01150	-	NA	NA	NA	AT1G01150	-	0	0
AT1G01160	GIF2	GRF1-interacting factor 2			N/A	N/A	589.409	26.1934	27.3929	26.9737	26.747	26.463	23.9404	26.7017	26.4105	29.19	26.0917	33.0681	31.26	.	26.8533	25.7168	27.4341	30.1399	0.263126	0.407268	-0.09159	AT1G01160	-	0.119168	0.266384	-0.127541	AT1G01160	-	0.933055	0.968493	0.00687531	AT1G01160	-	1	0
AT1G01170		Protein of unknown function (DUF1138)			N/A	N/A	252	114.048	103.087	107.458	114.151	136.045	107.728	104.61	114.805	119.697	97.422	100.12	103.822	.	108.198	119.308	113.037	100.455	0.595391	0.723393	0.0496495	AT1G01170	-	0.0815408	0.201885	0.162851	AT1G01170	-	0.0202986	0.07352	0.216981	AT1G01170	-	0	0
AT1G01180		S-adenosyl-L-methionine-dependent methyltransferases superfamily protein			N/A	N/A	924	10.2738	12.8063	11.032	10.1619	10.2104	11.4944	11.1813	12.4069	10.0845	13.4152	12.2607	11.3826	.	11.3707	10.6222	11.2242	12.3528	0.398236	0.551389	-0.0872514	AT1G01180	-	0.108685	0.249986	-0.16568	AT1G01180	-	0.818884	0.909469	-0.0236499	AT1G01180	-	1	0
AT1G01190	CYP78A8	cytochrome P450, family 78, subfamily A, polypeptide 8			N/A	N/A	1608	3.86981	2.93966	3.77812	3.31537	2.9095	3.36575	3.14665	2.40086	2.6622	2.40023	3.0147	3.07307	.	3.5292	3.19687	2.73657	2.82933	0.101124	0.194993	0.195535	AT1G01190	-	0.293514	0.49371	0.125287	AT1G01190	-	0.966414	0.98397	-0.00502208	AT1G01190	-	1	0
AT1G01200	ATRABA3, ATRAB-A3, RABA3	RAB GTPase homolog A3			N/A	N/A	714	2.24058	2.37218	3.13535	2.81676	2.71057	3.17735	3.58618	3.323	1.62194	3.35725	1.61046	2.74947	.	2.5827	2.90156	2.84371	2.57239	0.931167	0.9582	0.0230255	AT1G01200	-	0.556026	0.733305	0.156945	AT1G01200	-	0.604875	0.776685	0.137925	AT1G01200	-	1	0
AT1G01210		DNA-directed RNA polymerase, subunit M, archaeal			N/A	N/A	321	21.8609	24.9902	16.8351	12.0141	18.4155	16.1592	9.49981	21.141	19.6738	18.8405	10.1622	11.6501	.	21.2287	15.5296	16.7715	13.5509	0.0193222	0.0499376	0.458471	AT1G01210	-	0.470409	0.663985	0.141469	AT1G01210	-	0.148244	0.322769	0.283355	AT1G01210	-	0	0
AT1G01220	FKGP, AtFKGP	L-fucokinase/GDP-L-fucose pyrophosphorylase			N/A	N/A	3168	8.13638	8.18245	8.6654	7.34688	7.2958	7.37101	6.55078	5.59932	6.23189	6.78297	6.04679	7.39103	.	8.32808	7.3379	6.12733	6.74026	0.00124139	0.00449703	0.192349	AT1G01220	-	0.0859742	0.210163	0.102276	AT1G01220	-	0.168912	0.352652	-0.0819448	AT1G01220	-	1	0
AT1G01225		NC domain-containing protein-related			N/A	N/A	783	5.1495	6.38395	5.12781	3.62597	6.02041	5.50933	2.88567	4.49664	4.89908	5.18392	3.73664	4.91783	.	5.55375	5.0519	4.0938	4.6128	0.319239	0.469368	0.170478	AT1G01225	-	0.627983	0.785484	0.0829378	AT1G01225	-	0.486452	0.687521	-0.11912	AT1G01225	-	1	0
AT1G01230		ORMDL family protein			N/A	N/A	474	29.6083	33.7455	31.5251	30.5558	30.2974	30.4493	34.8076	36.9169	29.1439	34.35	41.3874	26.402	.	31.6263	30.4342	33.6228	34.0465	0.581178	0.711773	-0.072376	AT1G01230	-	0.445688	0.642582	-0.100053	AT1G01230	-	0.99417	0.99668	-0.000958596	AT1G01230	-	1	0
AT1G01240		unknown protein; INVOLVED IN: N-terminal protein myristoylation; EXPRESSED IN: 17 plant structures; EXPRESSED DURING: 11 growth stages; BEST Arabidopsis thaliana protein match is: unknown protein (TAIR:AT2G46550.1); Has 95 Blast hits to 78 proteins in 16 species: Archae - 0; Bacteria - 2; Metazoa - 11; Fungi - 0; Plants - 80; Viruses - 0; Other Eukaryotes - 2 (source: NCBI BLink).			N/A	N/A	996	17.2857	15.3409	13.9741	17.7214	16.6445	17.3753	14.0262	14.406	15.0915	24.8034	21.1806	23.3173	.	15.5336	17.2471	14.5079	23.1004	4.03527e-09	3.41442e-08	-0.41574	AT1G01240	-	5.68292e-05	0.000415634	-0.284494	AT1G01240	-	1.12722e-10	2.5323e-09	-0.455746	AT1G01240	-	0	0
AT1G01250		Integrase-type DNA-binding superfamily protein					579	3.57665	3.16697	2.68139	2.37785	2.21226	4.15826	1.26124	1.56003	1.83698	0.805371	1.64498	1.74815	.	3.14167	2.91612	1.55275	1.3995	0.005073	0.0157119	0.820496	AT1G01250	-	0.0149792	0.0533104	0.712317	AT1G01250	-	0.467232	0.671498	0.212854	AT1G01250	-	0	0
AT1G01260		basic helix-loop-helix (bHLH) DNA-binding superfamily protein			N/A	N/A	1773	6.71521	5.43408	5.75493	6.74273	5.69932	6.21684	6.09817	6.8876	7.85069	9.5838	10.3634	10.0849	.	5.96807	6.21963	6.94549	10.0107	2.36912e-12	2.71328e-11	-0.536672	AT1G01260	-	1.20533e-09	1.79167e-08	-0.465382	AT1G01260	-	3.14595e-06	3.62597e-05	-0.356799	AT1G01260	-	0	0
AT1G01280	CYP703A2, CYP703	cytochrome P450, family 703, subfamily A, polypeptide 2			N/A	N/A	1533	0	0	0	0	0	0	0	0	0	0	0	0	.	0	0	0	0	NA	NA	NA	AT1G01280	-	NA	NA	NA	AT1G01280	-	NA	NA	NA	AT1G01280	-	0	0
AT1G01290	CNX3	cofactor of nitrate reductase and xanthine dehydrogenase 3			N/A	N/A	813	9.56257	13.693	13.1737	10.0738	12.3691	9.71101	11.057	9.49213	10.7587	12.2702	12.3644	13.4183	.	12.1431	10.718	10.4359	12.6843	0.491567	0.637841	-0.0716963	AT1G01290	-	0.116989	0.262814	-0.163396	AT1G01290	-	0.0778072	0.204947	-0.183828	AT1G01290	-	1	0
AT1G01300		Eukaryotic aspartyl protease family protein		plant-type cell wall	N/A	N/A	1458	36.8263	37.0027	37.2859	34.7299	33.6293	33.7263	35.2211	35.4908	39.1283	34.3421	29.1721	33.1027	.	37.0383	34.0285	36.6134	32.2056	0.0197777	0.0508633	0.132545	AT1G01300	-	0.458976	0.654	0.0421166	AT1G01300	-	0.000842926	0.00515543	0.18986	AT1G01300	-	1	0
AT1G01305		unknown protein; FUNCTIONS IN: molecular_function unknown; INVOLVED IN: biological_process unknown; LOCATED IN: endomembrane system; Has 30201 Blast hits to 17322 proteins in 780 species: Archae - 12; Bacteria - 1396; Metazoa - 17338; Fungi - 3422; Plants - 5037; Viruses - 0; Other Eukaryotes - 2996 (source: NCBI BLink).			N/A	N/A	426	0	0	0	0	0	0	0	0	0	0	0	0	.	0	0	0	0	NA	NA	NA	AT1G01305	-	NA	NA	NA	AT1G01305	-	NA	NA	NA	AT1G01305	-	0	0
AT1G01310		CAP (Cysteine-rich secretory proteins, Antigen 5, and Pathogenesis-related 1 protein) superfamily protein			N/A	N/A	726	0	0	0.109074	0.098725	0.098542	0.10236	0.098007	0.334535	0	0.111477	0	0	.	0.036358	0.0998757	0.144181	0.037159	NA	NA	NA	AT1G01310	-	NA	NA	NA	AT1G01310	-	NA	NA	NA	AT1G01310	-	0	0
AT1G01320		Tetratricopeptide repeat (TPR)-like superfamily protein			N/A	N/A	5379.83	54.6434	50.0215	51.023	53.1819	55.9654	57.093	51.1984	53.0315	53.6077	43.133	42.2494	43.6509	.	51.896	55.4134	52.6125	43.0111	3.04125e-08	2.35555e-07	0.164365	AT1G01320	-	1.73654e-19	5.73809e-18	0.267919	AT1G01320	-	1.31936e-12	3.71122e-11	0.210456	AT1G01320	-	0	0
AT1G01340	ATCNGC10, CNGC10, ACBK1	cyclic nucleotide gated channel 10			N/A	N/A	2136	1.8099	1.47547	1.10929	1.38894	1.87811	1.37739	1.42558	1.54429	1.4802	1.28898	1.10172	1.5942	.	1.46489	1.54815	1.48336	1.3283	0.63566	0.755129	0.0713568	AT1G01340	-	0.279602	0.47884	0.162845	AT1G01340	-	0.377264	0.591651	0.132984	AT1G01340	-	1	0
AT1G01350		Zinc finger (CCCH-type/C3HC4-type RING finger) family protein			N/A	N/A	1032	12.8847	12.8191	12.8307	12.1338	10.7063	12.4213	11.1641	12.5501	13.4921	13.008	11.7029	12.8418	.	12.8448	11.7538	12.4021	12.5176	0.875329	0.923408	0.0122533	AT1G01350	-	0.478068	0.670098	-0.0554047	AT1G01350	-	0.965484	0.983713	-0.00337961	AT1G01350	-	1	0
AT1G01355		Putative endonuclease or glycosyl hydrolase			N/A	N/A	687	0.118348	0	0	0.132632	0	0.545182	0.142832	0	0	0.14842	0	0.37668	.	0.0394493	0.225938	0.0476107	0.175033	NA	NA	NA	AT1G01355	-	NA	NA	NA	AT1G01355	-	NA	NA	NA	AT1G01355	-	0	0
AT1G01360	RCAR1, PYL9	regulatory component of ABA receptor 1			N/A	N/A	564	14.1798	16.9282	17.2326	14.117	17.4321	14.416	15.6342	17.9407	14.0744	17.2841	22.1714	20.3648	.	16.1135	15.3217	15.8831	19.9401	0.0255029	0.0628053	-0.244958	AT1G01360	-	0.0277889	0.0881283	-0.24129	AT1G01360	-	0.0216954	0.0773823	-0.251752	AT1G01360	-	0	0
AT1G01370	HTR12, CENH3	Histone superfamily protein			N/A	N/A	537	7.00275	5.73668	7.70398	7.08526	6.10037	7.86457	8.33498	7.04985	6.53507	5.35984	5.80697	4.88802	.	6.81447	7.01673	7.30663	5.35161	0.231463	0.369503	0.208112	AT1G01370	-	0.106204	0.245875	0.280965	AT1G01370	-	0.0662719	0.182081	0.319417	AT1G01370	-	0	0
AT1G01380	ETC1	Homeodomain-like superfamily protein			N/A	N/A	252	5.05276	5.68196	1.6918	0	1.56374	1.65736	0.657926	2.74981	2.20302	0.910486	1.66867	0	.	4.14217	1.0737	1.87025	0.859719	NA	NA	NA	AT1G01380	-	NA	NA	NA	AT1G01380	-	NA	NA	NA	AT1G01380	-	0	0
AT1G01390		UDP-Glycosyltransferase superfamily protein			N/A	N/A	1443	4.23148	4.45619	3.52488	3.4	3.77537	3.15425	1.9681	3.21808	3.41234	2.28026	1.66367	2.35277	.	4.07085	3.44321	2.86617	2.0989	1.15163e-06	7.30677e-06	0.646868	AT1G01390	-	0.000177813	0.00116656	0.498554	AT1G01390	-	0.0139347	0.0544954	0.327032	AT1G01390	-	0	0
AT1G01400		unknown protein; Has 21 Blast hits to 21 proteins in 8 species: Archae - 0; Bacteria - 2; Metazoa - 2; Fungi - 1; Plants - 13; Viruses - 0; Other Eukaryotes - 3 (source: NCBI BLink).			N/A	N/A	615	0	0	0	0	0.27883	0	0	0	0	0	0	0	.	0	0.0929433	0	0	NA	NA	NA	AT1G01400	-	NA	NA	NA	AT1G01400	-	NA	NA	NA	AT1G01400	-	0	0
AT1G01410	APUM22, PUM22	pumilio 22			N/A	N/A	1086	0	0	0	0	0	0	0	0	0	0	0	0	.	0	0	0	0	NA	NA	NA	AT1G01410	-	NA	NA	NA	AT1G01410	-	NA	NA	NA	AT1G01410	-	0	0
AT1G01420	UGT72B3	UDP-glucosyl transferase 72B3			N/A	N/A	1446	7.59883	7.86517	7.93281	6.47691	5.04106	6.0655	3.82359	2.88014	4.18044	3.08154	3.44162	3.3656	.	7.79894	5.86116	3.62806	3.29625	6.82031e-15	9.53834e-14	0.843182	AT1G01420	-	1.69342e-07	1.87561e-06	0.566272	AT1G01420	-	0.263358	0.472733	0.121099	AT1G01420	-	1	0
AT1G01430	TBL25	TRICHOME BIREFRINGENCE-LIKE 25			N/A	N/A	1371	35.6263	33.4074	32.7859	33.0169	34.3309	34.2431	30.7248	29.5198	32.4202	36.7502	35.1652	38.8466	.	33.9399	33.8636	30.8883	36.9207	0.0339017	0.0797789	-0.0981166	AT1G01430	-	0.0798114	0.198815	-0.0810276	AT1G01430	-	0.000678393	0.00427825	-0.15718	AT1G01430	-	1	0
AT1G01440		Protein of unknown function (DUF3133)			N/A	N/A	1995	5.92034	6.61377	5.84051	6.61772	7.69754	7.71328	5.83423	7.49318	7.44596	8.32516	7.26099	7.96245	.	6.12487	7.34285	6.92446	7.84953	0.000216236	0.00092989	-0.269021	AT1G01440	-	0.45745	0.652669	-0.0540371	AT1G01440	-	0.122782	0.283937	-0.112227	AT1G01440	-	1	0
AT1G01450		Protein kinase superfamily protein			N/A	N/A	1413	0	0	0.192173	0	0	0	0	0	0	0.046818	0	0	.	0.0640577	0	0	0.015606	NA	NA	NA	AT1G01450	-	NA	NA	NA	AT1G01450	-	NA	NA	NA	AT1G01450	-	0	0
AT1G01453		unknown protein; FUNCTIONS IN: molecular_function unknown; INVOLVED IN: biological_process unknown; LOCATED IN: cellular_component unknown; BEST Arabidopsis thaliana protein match is: unknown protein (TAIR:AT4G01110.1); Has 30201 Blast hits to 17322 proteins in 780 species: Archae - 12; Bacteria - 1396; Metazoa - 17338; Fungi - 3422; Plants - 5037; Viruses - 0; Other Eukaryotes - 2996 (source: NC…			N/A	N/A	804	1.5104	0.542181	0.883148	0.541155	0.089426	0.461262	0.519622	0.690884	0.66845	0.899158	0.298046	0.590958	.	0.978576	0.363948	0.626319	0.596054	0.292319	0.439685	0.464159	AT1G01453	-	0.202273	0.385609	-0.562036	AT1G01453	-	0.735389	0.862106	0.148968	AT1G01453	-	1	0
AT1G01460	ATPIPK11, PIPK11	Phosphatidylinositol-4-phosphate 5-kinase, core			N/A	N/A	1284	0	0	0	0	0	0	0	0	0	0	0	0	.	0	0	0	0	NA	NA	NA	AT1G01460	-	NA	NA	NA	AT1G01460	-	NA	NA	NA	AT1G01460	-	0	0
AT1G01470	LEA14, LSR3	Late embryogenesis abundant protein			N/A	N/A	456	127.317	132.044	135.504	179.898	191.722	184.021	185.141	163.868	157.494	110.43	128.012	116.355	.	131.622	185.214	168.834	118.266	0.211372	0.345599	0.0910667	AT1G01470	-	8.95251e-10	1.34688e-08	0.446447	AT1G01470	-	5.7255e-07	7.5903e-06	0.364343	AT1G01470	-	0	0
AT1G01471		unknown protein; Has 30201 Blast hits to 17322 proteins in 780 species: Archae - 12; Bacteria - 1396; Metazoa - 17338; Fungi - 3422; Plants - 5037; Viruses - 0; Other Eukaryotes - 2996 (source: NCBI BLink).			N/A	N/A	216	0	0	0	0	0	0	0	0	0	0	0	0	.	0	0	0	0	NA	NA	NA	AT1G01471	-	NA	NA	NA	AT1G01471	-	NA	NA	NA	AT1G01471	-	0	0
AT1G01480	ACS2, AT-ACC2	1-amino-cyclopropane-1-carboxylate synthase 2			N/A	N/A	1281.2	1.50292	0.536203	0.992812	0.396267	0.81716	0.418076	0.75091	0.404216	0.410122	0.832596	0.546246	0.936426	.	1.01065	0.543834	0.521749	0.771756	0.565953	0.699089	0.185213	AT1G01480	-	0.250151	0.443717	-0.371051	AT1G01480	-	0.260491	0.469556	-0.363065	AT1G01480	-	0	0
AT1G01490		Heavy metal transport/detoxification superfamily protein			N/A	N/A	534	79.8757	94.2782	90.6182	76.1647	78.5445	80.0057	80.2617	81.2992	76.2606	114.381	102.495	108.096	.	88.2574	78.2383	79.2738	108.324	6.6439e-05	0.00031893	-0.242427	AT1G01490	-	2.86517e-08	3.52975e-07	-0.337289	AT1G01490	-	2.96291e-06	3.42893e-05	-0.284041	AT1G01490	-	0	0
AT1G01500		Erythronate-4-phosphate dehydrogenase family protein			N/A	N/A	984	18.7879	14.9775	15.3007	18.6344	17.6517	18.3137	14.4878	16.7156	14.2733	15.4419	17.0409	15.6592	.	16.3554	18.1999	15.1589	16.0473	0.989217	0.993921	-0.00102974	AT1G01500	-	0.122085	0.27068	0.117799	AT1G01500	-	0.843006	0.921977	-0.0150897	AT1G01500	-	1	0
AT1G01510	AN	NAD(P)-binding Rossmann-fold superfamily protein			N/A	N/A	1911	18.6166	16.5415	14.9865	16.7376	16.9105	18.1176	18.7921	18.5561	17.7336	21.6082	21.0456	19.6557	.	16.7149	17.2552	18.3606	20.7698	1.32418e-05	7.1869e-05	-0.233991	AT1G01510	-	0.00107541	0.00573639	-0.175652	AT1G01510	-	0.085458	0.219074	-0.092384	AT1G01510	-	1	0
AT1G01520		Homeodomain-like superfamily protein			N/A	N/A	864	0.914368	1.17268	0.819732	0.346523	0.427278	0.524748	0.110029	0.431559	0.472879	0.579126	0.798018	0.980224	.	0.968927	0.43285	0.338156	0.785789	0.650885	0.765845	0.195557	AT1G01520	-	0.220961	0.408344	-0.528927	AT1G01520	-	0.0401204	0.124609	-0.886966	AT1G01520	-	0	0
AT1G01530	AGL28	AGAMOUS-like 28			N/A	N/A	744	0	0.099973	0	0	0	0	0	0	0	0	0	0	.	0.0333243	0	0	0	NA	NA	NA	AT1G01530	-	NA	NA	NA	AT1G01530	-	NA	NA	NA	AT1G01530	-	0	0
AT1G01540		Protein kinase superfamily protein			N/A	N/A	1414.71	30.7731	32.4705	32.3498	38.1734	38.2234	39.6511	41.1427	43.4867	46.2978	54.3474	57.7691	53.9768	.	31.8645	38.6826	43.6424	55.3644	8.47592e-42	3.37321e-40	-0.573781	AT1G01540	-	3.00028e-17	8.36834e-16	-0.357804	AT1G01540	-	3.22913e-06	3.71537e-05	-0.197219	AT1G01540	-	1	0
AT1G01550	BPS1	Protein of unknown function (DUF793)			N/A	N/A	1050	76.9452	76.6489	75.1554	87.0292	92.2866	99.6885	84.9705	88.7484	93.9282	100.558	89.0278	107.249	.	76.2498	93.0014	89.2157	98.9449	1.4216e-10	1.39003e-09	-0.274234	AT1G01550	-	0.19969	0.382231	-0.054835	AT1G01550	-	0.0322716	0.105826	-0.0915472	AT1G01550	-	1	0
AT1G01560	ATMPK11, MPK11	MAP kinase 11			N/A	N/A	1110	0.225214	0.249364	0.113823	0.315893	0.501801	0.322673	0.285736	0.157563	0.579846	0.541514	0.439804	0.238623	.	0.196134	0.380122	0.341048	0.406647	NA	NA	NA	AT1G01560	-	NA	NA	NA	AT1G01560	-	NA	NA	NA	AT1G01560	-	0	0
AT1G01570		Protein of unknown function (DUF604)			N/A	N/A	1437	0.664609	1.61675	0.97317	1.53634	0.903423	1.12802	1.51659	0.927116	1.12458	1.27208	1.13938	1.32133	.	1.08484	1.18926	1.18943	1.24426	0.383255	0.536412	-0.216371	AT1G01570	-	0.77478	0.880076	-0.0710044	AT1G01570	-	0.910737	0.957784	-0.0278205	AT1G01570	-	1	0
AT1G01580	FRO2, FRD1, ATFRO2	ferric reduction oxidase 2			N/A	N/A	2178	3.18249	3.01401	3.00643	1.1081	1.17973	1.68083	0.942512	0.639261	1.17887	5.20556	4.85159	6.15451	.	3.06764	1.32289	0.920214	5.40389	0.00031657	0.00131495	-0.580419	AT1G01580	-	2.77121e-18	8.5191e-17	-1.40545	AT1G01580	2	9.32672e-28	8.4963e-26	-1.75982	AT1G01580	2	0	4
AT1G01590	FRO1, ATFRO1	ferric reduction oxidase 1			N/A	N/A	2115	0.024468	0.02697	0	0.027335	0.08165	0.084117	0	0.02291	0	0	0	0	.	0.017146	0.0643673	0.00763667	0	NA	NA	NA	AT1G01590	-	NA	NA	NA	AT1G01590	-	NA	NA	NA	AT1G01590	-	0	0
AT1G01600	CYP86A4	cytochrome P450, family 86, subfamily A, polypeptide 4			N/A	N/A	1665	4.74163	5.38791	5.12852	5.01369	4.70076	4.32548	5.93927	5.98065	6.23026	4.8199	4.69348	5.87553	.	5.08602	4.67998	6.05006	5.12964	0.805674	0.877212	-0.0218755	AT1G01600	-	0.285077	0.484626	-0.0950553	AT1G01600	-	0.0176191	0.0659064	0.211057	AT1G01600	-	0	0
AT1G01610	ATGPAT4, GPAT4	glycerol-3-phosphate acyltransferase 4			Y		1512	38.3157	35.6164	36.188	35.9118	37.199	36.0185	33.238	29.2522	36.3108	40.954	41.6145	41.6912	.	36.7067	36.3764	32.9337	41.4199	0.00842573	0.0245239	-0.144508	AT1G01610	-	0.0134332	0.0488231	-0.135598	AT1G01610	-	0.000189645	0.00142918	-0.20473	AT1G01610	-	0	0
AT1G01620	PIP1C, TMP-B, PIP1;3	plasma membrane intrinsic protein 1C			N/A	N/A	823.779	360.163	352.907	378.513	389.282	412.763	421.532	487.524	447.94	446.316	709.644	684.994	740.028	.	363.861	407.859	460.593	711.555	2.55915e-33	8.17076e-32	-0.689356	AT1G01620	-	1.01574e-21	3.74242e-20	-0.548825	AT1G01620	-	3.4841e-12	9.26249e-11	-0.398734	AT1G01620	-	0	0
AT1G01630		Sec14p-like phosphatidylinositol transfer family protein					768	69.5762	68.4364	73.8505	50.1169	49.8191	51.327	54.3751	53.5456	61.6855	64.1598	52.2373	58.9458	.	70.621	50.421	56.5354	58.4476	0.00100992	0.0037551	0.170686	AT1G01630	-	0.0110598	0.0414488	-0.131908	AT1G01630	-	0.665796	0.816477	-0.0224238	AT1G01630	-	1	0
AT1G01640		BTB/POZ domain-containing protein			N/A	N/A	624	6.78968	9.42387	9.20129	6.9349	9.45859	7.89043	6.33133	7.46503	9.63428	8.09152	4.98644	8.01615	.	8.47161	8.09464	7.81021	7.03137	0.238754	0.378435	0.187303	AT1G01640	-	0.332193	0.535067	0.154169	AT1G01640	-	0.380247	0.594219	0.139501	AT1G01640	-	1	0
AT1G01650	SPPL4, ATSPPL4	SIGNAL PEPTIDE PEPTIDASE-LIKE 4			N/A	N/A	1623	12.3192	13.5379	11.147	12.3849	13.059	15.7429	13.8375	16.6044	14.1795	16.8587	16.4069	17.0795	.	12.3347	13.7289	14.8738	16.7817	2.39221e-06	1.45104e-05	-0.331719	AT1G01650	-	0.00380713	0.0170399	-0.203494	AT1G01650	-	0.141552	0.313213	-0.103377	AT1G01650	-	1	0
AT1G01660		RING/U-box superfamily protein			N/A	N/A	1707	0.485205	0.430292	0.511871	0.24603	0.375907	0.38869	0.339951	0.271597	0.24939	0.612687	0.430493	0.407022	.	0.475789	0.336876	0.286979	0.483401	0.912151	0.945823	-0.0312075	AT1G01660	-	0.222551	0.410708	-0.345035	AT1G01660	-	0.0741962	0.198339	-0.505033	AT1G01660	-	0	0
AT1G01670		RING/U-box superfamily protein			N/A	N/A	1098	0.838903	0.490372	0.706993	1.10446	0.598787	0.621293	0.270396	0.730741	0.557506	0.625417	1.36581	0.519005	.	0.678756	0.774847	0.519548	0.836744	0.654112	0.768366	-0.161249	AT1G01670	-	0.964415	0.982624	-0.0160559	AT1G01670	-	0.219902	0.420959	-0.441503	AT1G01670	-	0	0
AT1G01680	ATPUB54, PUB54	plant U-box 54			N/A	N/A	927	0.063122	0	0	0.141181	0.207087	0.07267	0.088233	0.17445	0.064722	0.320591	0.315381	0	.	0.0210407	0.140313	0.109135	0.211991	NA	NA	NA	AT1G01680	-	NA	NA	NA	AT1G01680	-	NA	NA	NA	AT1G01680	-	0	0
AT1G01690	ATPRD3, PRD3	putative recombination initiation defects 3			N/A	N/A	1350	3.85193	4.36883	4.22365	3.18868	3.10116	3.38709	3.86137	3.46349	3.028	3.47411	2.54246	4.29082	.	4.14814	3.22564	3.45095	3.4358	0.106383	0.203259	0.193528	AT1G01690	-	0.776202	0.881188	-0.0340718	AT1G01690	-	0.800261	0.899768	0.0303248	AT1G01690	-	1	0
AT1G01695		Phosphatidylinositol N-acetyglucosaminlytransferase subunit P-related			N/A	N/A	1302	0.351876	0.436146	0.342274	0.151496	0.241954	0.050742	0.310553	0.161742	0.133792	0.168305	0.169542	0.138733	.	0.376765	0.148064	0.202029	0.15886	NA	NA	NA	AT1G01695	-	NA	NA	NA	AT1G01695	-	NA	NA	NA	AT1G01695	-	0	0
AT1G01700	ATROPGEF2, ROPGEF2	RHO guanyl-nucleotide exchange factor 2			N/A	N/A	1458	0.624087	0.526643	0.378461	0.416697	0.446273	0.889863	0.882716	0.58046	0.374572	0.32557	0.376295	0.691922	.	0.50973	0.584278	0.612583	0.464596	0.728278	0.822081	0.10495	AT1G01700	-	0.466231	0.66017	0.220108	AT1G01700	-	0.364544	0.580134	0.273914	AT1G01700	-	0	0
AT1G01710		Acyl-CoA thioesterase family protein			N/A	N/A	1284	19.0915	16.9726	17.9611	14.53	18.0587	18.4142	12.7242	18.5575	17.413	18.3355	15.0853	15.8937	.	18.0084	17.001	16.2316	16.4382	0.478388	0.62638	0.0694939	AT1G01710	-	0.737612	0.857096	0.032842	AT1G01710	-	0.991904	0.99575	-0.000994766	AT1G01710	-	1	0
AT1G01720	ATAF1, ANAC002	NAC (No Apical Meristem) domain transcriptional regulator superfamily protein			N/A	N/A	870	28.6013	26.1286	29.1946	38.5398	38.0519	36.7029	28.292	30.6899	33.8559	35.5893	32.622	35.3369	.	27.9748	37.7649	30.9459	34.5161	6.16346e-05	0.000297956	-0.232286	AT1G01720	-	0.135788	0.29118	0.0864833	AT1G01720	-	0.176282	0.36353	-0.0784029	AT1G01720	-	1	0
AT1G01725		unknown protein; FUNCTIONS IN: molecular_function unknown; INVOLVED IN: biological_process unknown; LOCATED IN: endomembrane system; EXPRESSED IN: 23 plant structures; EXPRESSED DURING: 14 growth stages; BEST Arabidopsis thaliana protein match is: unknown protein (TAIR:AT4G00530.1); Has 20 Blast hits to 20 proteins in 7 species: Archae - 0; Bacteria - 0; Metazoa - 0; Fungi - 0; Plants - 20; Virus…			N/A	N/A	189	24.1295	26.0649	23.6852	11.7273	21.1105	44.6303	28.4005	31.7756	26.41	15.2181	35.487	35.2859	.	24.6265	25.8227	28.862	28.6637	0.73807	0.829248	-0.10998	AT1G01725	-	0.612919	0.774396	-0.166383	AT1G01725	-	0.664163	0.815583	0.142789	AT1G01725	-	1	0
AT1G01730		unknown protein; FUNCTIONS IN: molecular_function unknown; INVOLVED IN: biological_process unknown; LOCATED IN: chloroplast; EXPRESSED IN: 23 plant structures; EXPRESSED DURING: 13 growth stages; Has 42 Blast hits to 42 proteins in 17 species: Archae - 0; Bacteria - 2; Metazoa - 5; Fungi - 1; Plants - 34; Viruses - 0; Other Eukaryotes - 0 (source: NCBI BLink).			N/A	N/A	675	21.7103	22.1117	24.0347	28.6245	23.9464	24.1326	22.9119	20.7071	26.5896	22.935	17.1665	26.9685	.	22.6189	25.5678	23.4029	22.3567	0.931441	0.958369	0.00959709	AT1G01730	-	0.212301	0.397932	0.139136	AT1G01730	-	0.541913	0.731672	0.0680386	AT1G01730	-	1	0
AT1G01740		Protein kinase protein with tetratricopeptide repeat domain			N/A	N/A	1452	3.32749	3.03477	2.33851	2.51207	2.26135	1.27587	1.41129	2.51168	2.69269	2.33748	2.20452	2.41686	.	2.90026	2.01643	2.20522	2.31962	0.386394	0.539531	0.191053	AT1G01740	-	0.432158	0.629361	-0.173259	AT1G01740	-	0.739573	0.864961	-0.0733217	AT1G01740	-	1	0
AT1G01750	ADF11	actin depolymerizing factor 11			N/A	N/A	423	17.4107	24.4393	20.6166	16.6021	14.4828	15.4277	12.936	19.3458	21.4409	18.2991	24.7275	19.3757	.	20.8222	15.5042	17.9076	20.8008	0.974196	0.984808	-0.0043186	AT1G01750	-	0.0264763	0.0848464	-0.29628	AT1G01750	-	0.477726	0.680571	-0.0947876	AT1G01750	-	1	0
AT1G01760		adenosine deaminases;RNA binding;RNA binding;adenosine deaminases			N/A	N/A	1263	2.48772	1.99499	2.69926	2.45191	2.5126	2.13092	3.30829	1.78551	2.73337	2.39652	2.35723	2.41464	.	2.39399	2.36514	2.60906	2.38946	0.891401	0.933569	-0.0238345	AT1G01760	-	0.942359	0.970508	-0.0126225	AT1G01760	-	0.665898	0.816552	0.0753772	AT1G01760	-	1	0
AT1G01770		unknown protein; CONTAINS InterPro DOMAIN/s: Protein of unknown function DUF1446 (InterPro:IPR010839); Has 1597 Blast hits to 1509 proteins in 306 species: Archae - 4; Bacteria - 843; Metazoa - 22; Fungi - 131; Plants - 31; Viruses - 0; Other Eukaryotes - 566 (source: NCBI BLink).			N/A	N/A	1899	9.10973	8.50489	8.50105	8.35873	9.2013	9.39385	7.65403	7.5835	8.25261	9.44775	9.06637	9.40477	.	8.70522	8.98463	7.83005	9.3063	0.185168	0.312602	-0.0919687	AT1G01770	-	0.709488	0.840083	-0.0258581	AT1G01770	-	0.0223178	0.079187	-0.158595	AT1G01770	-	1	0
AT1G01780		GATA type zinc finger transcription factor family protein			N/A	N/A	618	16.1378	21.1076	22.0195	15.7522	18.7268	19.1305	17.2741	18.6646	15.7614	23.5902	19.0244	21.8072	.	19.755	17.8698	17.2334	21.4739	0.280495	0.426749	-0.11026	AT1G01780	-	0.0729966	0.185756	-0.183172	AT1G01780	-	0.050418	0.148531	-0.199881	AT1G01780	-	1	0
AT1G01790	KEA1, ATKEA1	K+ efflux antiporter 1			N/A	N/A	3582	41.9157	42.4061	40.8229	41.5459	41.3522	43.031	36.5432	38.9507	38.7665	43.0203	41.8124	42.831	.	41.7149	41.9764	38.0868	42.5546	0.21288	0.347207	-0.0405395	AT1G01790	-	0.960636	0.980837	-0.00160622	AT1G01790	-	0.00440034	0.0210976	-0.0926832	AT1G01790	-	1	0
AT1G01800		NAD(P)-binding Rossmann-fold superfamily protein			N/A	N/A	888	60.6192	59.7122	55.5895	59.4839	61.1523	56.1064	51.186	60.2196	55.7466	64.1391	67.2011	62.0823	.	58.6403	58.9142	55.7174	64.4742	0.0177293	0.0464495	-0.115982	AT1G01800	-	0.0767563	0.192925	-0.0865663	AT1G01800	-	0.0085548	0.0366379	-0.128608	AT1G01800	-	1	0
AT1G01810		unknown protein; Has 12 Blast hits to 12 proteins in 5 species: Archae - 0; Bacteria - 0; Metazoa - 5; Fungi - 0; Plants - 7; Viruses - 0; Other Eukaryotes - 0 (source: NCBI BLink).			N/A	N/A	483	0.380973	0.28075	0.665395	0.441809	0.881189	0.291606	0.17031	0.989282	0.134977	0.477588	1.15351	0.545039	.	0.442373	0.538201	0.431523	0.725379	NA	NA	NA	AT1G01810	-	NA	NA	NA	AT1G01810	-	NA	NA	NA	AT1G01810	-	0	0
AT1G01820	PEX11C	peroxin 11c			N/A	N/A	708	49.2257	51.2466	48.3942	53.3198	57.1999	57.0461	56.0255	57.8345	65.925	41.892	57.4599	48.7453	.	49.6222	55.8553	59.9283	49.3657	0.947271	0.968553	-0.00488305	AT1G01820	-	0.0780638	0.195519	0.130102	AT1G01820	-	0.00356723	0.0176883	0.215165	AT1G01820	-	0	0
AT1G01830		ARM repeat superfamily protein			N/A	N/A	1725	7.21266	6.89435	6.91648	6.77196	6.27148	6.16444	5.92107	6.11562	6.29019	4.54659	4.80947	4.45226	.	7.00783	6.40263	6.10896	4.60277	9.11521e-07	5.84875e-06	0.401169	AT1G01830	-	5.77829e-05	0.000421105	0.328601	AT1G01830	-	9.838e-05	0.000799015	0.318213	AT1G01830	-	0	0
AT1G01840		unknown protein; Has 23 Blast hits to 23 proteins in 9 species: Archae - 0; Bacteria - 0; Metazoa - 0; Fungi - 0; Plants - 23; Viruses - 0; Other Eukaryotes - 0 (source: NCBI BLink).			N/A	N/A	459	2.46227	2.15223	2.52007	1.26431	2.22391	2.63515	3.13388	2.21855	2.21529	1.23583	1.63087	3.15143	.	2.37819	2.04112	2.52257	2.00604	0.513377	0.655932	0.21643	AT1G01840	-	0.874332	0.935778	0.0523727	AT1G01840	-	0.391333	0.60377	0.283854	AT1G01840	-	0	0
AT1G01860	PFC1	Ribosomal RNA adenine dimethylase family protein			N/A	N/A	1032	10.0014	10.1875	8.57151	8.96401	8.84536	8.65021	9.37861	8.39545	9.04326	8.98005	7.28188	9.92735	.	9.5868	8.81986	8.93911	8.72976	0.409142	0.562527	0.0858772	AT1G01860	-	0.814464	0.902296	0.0244158	AT1G01860	-	0.585134	0.763229	0.056797	AT1G01860	-	1	0
AT1G01880		5'-3' exonuclease family protein			N/A	N/A	1800	1.31493	1.52355	1.18278	1.18815	1.51607	1.36943	1.74906	1.67723	1.52047	1.00337	1.35089	1.44941	.	1.34042	1.35788	1.64892	1.26789	0.65604	0.769722	0.0751504	AT1G01880	-	0.595223	0.760652	0.0896438	AT1G01880	-	0.087775	0.222936	0.288066	AT1G01880	-	0	0
AT1G01900	ATSBT1.1, SBTI1.1	subtilase family protein					2325	5.04894	4.43516	5.81315	5.30942	5.64574	5.46348	5.14072	4.45351	4.36449	4.08716	3.98408	4.54052	.	5.09908	5.47288	4.65291	4.20392	0.0866914	0.171868	0.170391	AT1G01900	-	0.00798368	0.0317286	0.263851	AT1G01900	-	0.136416	0.304704	0.148127	AT1G01900	-	1	0
AT1G01910		P-loop containing nucleoside triphosphate hydrolases superfamily protein			N/A	N/A	1062	40.7536	37.9844	41.9872	41.1571	38.7859	41.9041	37.1168	39.5522	40.127	36.9868	42.551	40.8332	.	40.2417	40.6157	38.932	40.1237	0.743629	0.833441	-0.0176717	AT1G01910	-	0.885685	0.942067	0.00776818	AT1G01910	-	0.988594	0.994084	-0.000772484	AT1G01910	-	1	0
AT1G01920		SET domain-containing protein			N/A	N/A	1644.74	6.23948	7.41483	6.32341	5.88665	7.06677	6.34644	6.92031	6.75694	7.58242	7.35546	6.06807	6.83882	.	6.65924	6.43329	7.08656	6.75412	0.405615	0.558917	-0.0679381	AT1G01920	-	0.346068	0.548227	-0.076974	AT1G01920	-	0.720009	0.852855	0.0292824	AT1G01920	-	1	0
AT1G01930		zinc finger protein-related			N/A	N/A	1743	6.00377	5.94305	6.10042	6.08719	6.52615	6.02778	6.02239	6.99463	6.23307	8.09745	6.80379	7.04341	.	6.01575	6.21371	6.4167	7.31488	0.00513051	0.0158628	-0.211955	AT1G01930	-	0.0488917	0.136733	-0.149159	AT1G01930	-	0.126553	0.289775	-0.115708	AT1G01930	-	1	0
AT1G01940		Cyclophilin-like peptidyl-prolyl cis-trans isomerase family protein			N/A	N/A	483	13.7216	15.6585	11.4838	14.2253	10.7714	13.1892	15.9939	12.8146	13.4775	13.7179	10.3049	12.2484	.	13.6213	12.7286	14.0953	12.0904	0.411439	0.564396	0.0952376	AT1G01940	-	0.569265	0.742527	0.0659913	AT1G01940	-	0.234541	0.439244	0.137835	AT1G01940	-	1	0
AT1G01950	ARK2	armadillo repeat kinesin 2			N/A	N/A	2685	6.83841	6.11603	6.45512	6.32576	6.3221	6.01916	7.16314	7.9136	7.46346	8.48098	7.96732	8.79013	.	6.46985	6.22234	7.5134	8.41281	1.52042e-06	9.48903e-06	-0.284476	AT1G01950	-	1.18251e-06	1.15171e-05	-0.287435	AT1G01950	-	0.0679439	0.185135	-0.107991	AT1G01950	-	1	0
AT1G01960	EDA10	SEC7-like guanine nucleotide exchange family protein			N/A	N/A	5253	16.2617	15.2345	14.6036	14.5015	15.2245	16.097	15.8324	15.6425	16.7011	17.8266	16.9692	18.098	.	15.3666	15.2743	16.0587	17.6313	1.27518e-05	6.94373e-05	-0.158775	AT1G01960	-	0.000232618	0.00148253	-0.133904	AT1G01960	-	0.0273626	0.0927926	-0.0802662	AT1G01960	-	1	0
AT1G01970		Tetratricopeptide repeat (TPR)-like superfamily protein			N/A	N/A	1230	18.3972	19.0614	18.2673	18.2191	17.256	19.1046	12.1542	13.0415	14.6849	10.6753	11.4022	11.4107	.	18.5753	18.1932	13.2935	11.1627	8.66421e-13	1.02724e-11	0.487622	AT1G01970	-	8.26354e-13	1.69706e-11	0.488065	AT1G01970	-	0.00454493	0.0216746	0.193518	AT1G01970	-	1	0
AT1G01980		FAD-binding Berberine family protein		plant-type cell wall	N/A	N/A	1626	0.030613	0	0.038099	0	0	0.10609	0	0	0	0.076908	0	0	.	0.022904	0.0353633	0	0.025636	NA	NA	NA	AT1G01980	-	NA	NA	NA	AT1G01980	-	NA	NA	NA	AT1G01980	-	0	0
AT1G01990		unknown protein; Has 32 Blast hits to 32 proteins in 6 species: Archae - 0; Bacteria - 0; Metazoa - 0; Fungi - 0; Plants - 32; Viruses - 0; Other Eukaryotes - 0 (source: NCBI BLink).			N/A	N/A	738	18.0309	15.2855	13.3672	12.893	16.0272	18.0169	13.7235	18.6902	15.0613	18.9036	14.4445	17.5637	.	15.5612	15.6457	15.825	16.9706	0.35705	0.509679	-0.0964214	AT1G01990	-	0.409984	0.609121	-0.086258	AT1G01990	-	0.682909	0.827412	-0.0427664	AT1G01990	-	1	0
AT1G02000	GAE2	UDP-D-glucuronate 4-epimerase 2			N/A	N/A	1305	7.72256	6.52932	6.20484	5.5352	7.02554	6.78729	5.63079	7.21097	6.08311	6.59949	6.88555	8.22196	.	6.81891	6.44934	6.30829	7.23567	0.472522	0.620951	-0.0679385	AT1G02000	-	0.190128	0.369753	-0.123908	AT1G02000	-	0.330212	0.545062	-0.0920832	AT1G02000	-	1	0
AT1G02010	SEC1A	secretory 1A			N/A	N/A	2022	3.63715	2.41956	3.50815	2.91565	3.75974	3.43641	2.42461	1.76318	2.39738	2.68406	2.21602	2.7996	.	3.18829	3.3706	2.19506	2.56656	0.160996	0.28004	0.186996	AT1G02010	-	0.0305836	0.0950336	0.288479	AT1G02010	-	0.282465	0.495098	-0.143382	AT1G02010	-	1	0
AT1G02020		nitroreductase family protein			N/A	N/A	1929	6.64492	6.08235	6.53636	5.37211	5.72762	6.09208	5.48133	4.91917	4.32994	5.24348	4.62529	5.49988	.	6.42121	5.7306	4.91015	5.12288	0.00958425	0.0274493	0.213479	AT1G02020	-	0.170794	0.343786	0.112872	AT1G02020	-	0.869806	0.936631	-0.0135073	AT1G02020	-	1	0
AT1G02030		C2H2-like zinc finger protein			N/A	N/A	804	0.84628	0.94155	0.605169	0.435047	0.774656	0.531226	0.30731	0.81206	0.729167	0.67711	0.287928	0.325735	.	0.797666	0.58031	0.616179	0.430258	0.209531	0.343243	0.590299	AT1G02030	-	0.510267	0.697796	0.309729	AT1G02030	-	0.511559	0.707356	0.308784	AT1G02030	-	0	0
AT1G02040		C2H2-type zinc finger family protein			N/A	N/A	975	0	0	0	0.118487	0	0	0.132245	0.050279	0	0	0	0	.	0	0.0394957	0.0608413	0	NA	NA	NA	AT1G02040	-	NA	NA	NA	AT1G02040	-	NA	NA	NA	AT1G02040	-	0	0
AT1G02050	LAP6	Chalcone and stilbene synthase family protein			N/A	N/A	1188	3.67866	2.37899	2.23212	2.0635	3.50871	3.35994	3.19056	3.98265	3.01589	3.86053	3.20249	2.85939	.	2.76326	2.97738	3.39637	3.30747	0.214236	0.348703	-0.2183	AT1G02050	-	0.483826	0.675355	-0.123064	AT1G02050	-	0.75987	0.87754	0.0537227	AT1G02050	-	1	0
AT1G02060		Tetratricopeptide repeat (TPR)-like superfamily protein			N/A	N/A	2133	2.31652	2.25719	2.82195	1.91565	2.18568	2.4078	2.45982	2.06683	2.11367	1.83604	2.20265	2.11947	.	2.46522	2.16971	2.21344	2.05272	0.182828	0.309425	0.161208	AT1G02060	-	0.597899	0.762498	0.063828	AT1G02060	-	0.456765	0.663372	0.0900599	AT1G02060	-	1	0
AT1G02065	SPL8	squamosa promoter binding protein-like 8			N/A	N/A	1002	1.61299	1.10019	0.764428	0.852623	0.664231	1.14176	0.81184	1.14701	1.42798	1.04769	1.02051	2.16466	.	1.1592	0.886205	1.12894	1.41095	0.669298	0.780573	-0.132407	AT1G02065	-	0.244308	0.437374	-0.360937	AT1G02065	-	0.854365	0.928073	-0.0569024	AT1G02065	-	1	0
AT1G02070		unknown protein; BEST Arabidopsis thaliana protein match is: unknown protein (TAIR:AT3G60520.1); Has 98 Blast hits to 98 proteins in 13 species: Archae - 0; Bacteria - 0; Metazoa - 0; Fungi - 0; Plants - 98; Viruses - 0; Other Eukaryotes - 0 (source: NCBI BLink).			N/A	N/A	396	0.521316	0	0	0	0.281473	0	0.79814	0.241538	0.268414	0	0	0	.	0.173772	0.0938243	0.436031	0	NA	NA	NA	AT1G02070	-	NA	NA	NA	AT1G02070	-	NA	NA	NA	AT1G02070	-	0	0
AT1G02074		unknown protein; Has 30201 Blast hits to 17322 proteins in 780 species: Archae - 12; Bacteria - 1396; Metazoa - 17338; Fungi - 3422; Plants - 5037; Viruses - 0; Other Eukaryotes - 2996 (source: NCBI BLink).			N/A	N/A	147	0	0	0	0	0	0	0	0	0	0	0	0	.	0	0	0	0	NA	NA	NA	AT1G02074	-	NA	NA	NA	AT1G02074	-	NA	NA	NA	AT1G02074	-	0	0
AT1G02080		transcription regulators			N/A	N/A	7159.22	14.1471	13.9371	13.9754	11.9171	12.3907	13.9118	13.3615	12.9663	14.6954	13.8658	11.9314	14.5956	.	14.0199	12.7399	13.6744	13.4643	0.626416	0.748586	0.0288084	AT1G02080	-	0.505799	0.694315	-0.0393792	AT1G02080	-	0.581863	0.761313	0.0325894	AT1G02080	-	1	0
AT1G02090	FUS5, CSN7, COP15, ATCSN7	Proteasome component (PCI) domain protein			N/A	N/A	770.425	38.6806	38.2084	37.008	36.1052	32.4877	34.4924	35.2274	36.8465	35.3489	31.6211	34.4373	33.6553	.	37.9657	34.3618	35.8076	33.2379	0.0752262	0.153238	0.116107	AT1G02090	-	0.631243	0.787625	0.0313245	AT1G02090	-	0.157233	0.335859	0.0923096	AT1G02090	-	1	0
AT1G02100		Leucine carboxyl methyltransferase			N/A	N/A	999	25.6522	21.2532	21.926	21.8289	21.2126	25.6195	25.268	26.1184	24.4321	26.3901	28.8059	27.8317	.	22.9438	22.887	25.2728	27.6759	0.00193434	0.00669351	-0.206027	AT1G02100	-	0.00488628	0.0210583	-0.187041	AT1G02100	-	0.333851	0.548791	-0.0642237	AT1G02100	-	1	0
AT1G02110		Protein of unknown function (DUF630 and DUF632)			N/A	N/A	2112	8.26586	7.92345	7.97671	7.7662	9.22255	7.47865	8.99145	7.96654	8.60173	8.93785	8.45837	8.66675	.	8.05534	8.1558	8.51991	8.68766	0.187981	0.315678	-0.0883609	AT1G02110	-	0.370151	0.57196	-0.0601471	AT1G02110	-	0.842091	0.921644	0.0133705	AT1G02110	-	1	0
AT1G02120	VAD1	GRAM domain family protein			N/A	N/A	1797	24.3657	23.9137	25.7854	20.4177	22.9004	21.9357	22.6887	20.3907	22.0014	22.1729	23.526	21.385	.	24.6883	21.7513	21.6936	22.3613	0.0779548	0.157552	0.0819219	AT1G02120	-	0.789216	0.889276	-0.0124243	AT1G02120	-	0.570016	0.752756	-0.0263996	AT1G02120	-	1	0
AT1G02130	ATRAB1B, ARA5, ARA-5, ATRABD2A, RABD2A, RA-5	RAS 5			N/A	N/A	612	57.1301	59.4892	66.0497	62.9682	62.1404	61.9145	61.9008	59.0902	66.8625	57.503	67.7438	61.3759	.	60.8897	62.341	62.6178	62.2076	0.366472	0.519358	-0.0532509	AT1G02130	-	0.905442	0.95209	0.0070044	AT1G02130	-	0.899106	0.952312	-0.00747617	AT1G02130	-	1	0
AT1G02140	MEE63, MAGO, HAP1	mago nashi family protein			N/A	N/A	453	154.991	140.234	155.232	135.573	136.884	145.819	163.791	151.365	139.006	137.016	126.169	139.463	.	150.152	139.425	151.387	134.216	0.130211	0.238174	0.0997393	AT1G02140	-	0.646756	0.798206	0.0302047	AT1G02140	-	0.0217101	0.0774042	0.151289	AT1G02140	-	1	0
AT1G02145	ALG12, EBS4	homolog of asparagine-linked glycosylation 12			N/A	N/A	1494	11.0783	10.7859	10.1838	11.8402	11.731	11.6789	10.9826	10.0472	10.9797	10.4324	11.2581	13.8404	.	10.6827	11.75	10.6698	11.8436	0.142621	0.255265	-0.111044	AT1G02145	-	0.986634	0.992883	0.00126888	AT1G02145	-	0.289168	0.50237	-0.0802815	AT1G02145	-	1	0
AT1G02150		Tetratricopeptide repeat (TPR)-like superfamily protein			N/A	N/A	1575	65.6401	61.9829	60.5362	62.922	57.7641	58.8075	57.2251	59.8119	57.4865	51.9656	52.6817	51.6068	.	62.7197	59.8312	58.1745	52.0847	9.82925e-06	5.44792e-05	0.161333	AT1G02150	-	0.000159466	0.00105491	0.137793	AT1G02150	-	0.000477148	0.00318832	0.127481	AT1G02150	-	1	0
AT1G02160		Cox19 family protein (CHCH motif)			N/A	N/A	218.955	74.4235	89.4353	93.5678	94.2532	75.8996	88.5154	107.892	73.8298	82.7906	89.9618	93.9967	88.845	.	85.8089	86.2227	88.1708	90.9345	0.644077	0.7609	-0.0861375	AT1G02160	-	0.742634	0.860542	-0.0612215	AT1G02160	-	0.778867	0.888763	0.0523524	AT1G02160	-	1	0
AT1G02170	LOL3, ATMCPB1, MCP1B, ATMC1, MC1	metacaspase 1			N/A	N/A	1104	21.1963	23.8038	22.8268	20.6009	21.611	21.6447	21.0019	22.6034	23.678	26.5575	23.7997	30.1633	.	22.609	21.2855	22.4278	26.8402	0.00533871	0.0164451	-0.182195	AT1G02170	-	0.000644529	0.00365915	-0.223155	AT1G02170	-	0.0309729	0.102405	-0.141096	AT1G02170	-	1	0
AT1G02180		ferredoxin-related			N/A	N/A	681	5.63963	5.90733	5.8134	6.37508	5.9998	5.74425	4.35049	5.08047	3.27065	5.46377	6.42511	6.5996	.	5.78679	6.03971	4.23387	6.16283	0.668795	0.780169	-0.068464	AT1G02180	-	0.946893	0.973008	-0.0106599	AT1G02180	-	0.0319137	0.104912	-0.343357	AT1G02180	-	0	0
AT1G02190		Fatty acid hydroxylase superfamily			N/A	N/A	1872	0.180222	0.169929	0.196698	0.256133	0.143796	0.294136	0.255593	0.169967	0.185654	0.193227	0.064665	0.135165	.	0.182283	0.231355	0.203738	0.131019	0.446625	0.596511	0.356451	AT1G02190	-	0.236099	0.427916	0.554917	AT1G02190	-	0.287399	0.500446	0.498267	AT1G02190	-	0	0
AT1G02205	CER1	Fatty acid hydroxylase superfamily			N/A	N/A	1720.52	17.6855	14.9153	13.102	16.3604	15.3449	16.1491	15.0744	19.5751	20.3586	13.7956	11.4254	12.7034	.	15.2343	15.9515	18.336	12.6415	0.0809967	0.162525	0.158923	AT1G02205	-	0.00769682	0.0307609	0.242728	AT1G02205	-	3.09408e-05	0.000287935	0.379466	AT1G02205	-	0	0
AT1G02210		NAC (No Apical Meristem) domain transcriptional regulator superfamily protein			N/A	N/A	264	0	0	0	0	0	0	0	0	0	0	0	0	.	0	0	0	0	NA	NA	NA	AT1G02210	-	NA	NA	NA	AT1G02210	-	NA	NA	NA	AT1G02210	-	0	0
AT1G02220	ANAC003, NAC003	NAC domain containing protein 3			N/A	N/A	1185	5.40508	6.83685	7.7416	5.42553	4.92665	5.9556	3.8988	4.59512	5.01536	5.18398	4.48453	5.34865	.	6.66118	5.43593	4.50309	5.00572	0.0334686	0.0788998	0.252105	AT1G02220	-	0.444773	0.641872	0.0905974	AT1G02220	-	0.376043	0.59067	-0.104949	AT1G02220	-	1	0
AT1G02230	ANAC004, NAC004	NAC domain containing protein 4			N/A	N/A	1080	0.416085	0.726454	0.387409	0.673626	0.525067	0.478142	0.733993	1.60383	1.09878	0.527386	1.0614	0.752262	.	0.509983	0.558945	1.14553	0.780349	0.21081	0.344934	-0.423838	AT1G02230	-	0.407493	0.607096	-0.280555	AT1G02230	-	0.283539	0.496236	0.363231	AT1G02230	-	0	0
AT1G02250	anac005, NAC005	NAC domain containing protein 5			N/A	N/A	1089	0	0	0.077205	0	0	0.136537	0	0.054983	0.060834	0	0	0	.	0.025735	0.0455123	0.0386057	0	NA	NA	NA	AT1G02250	-	NA	NA	NA	AT1G02250	-	NA	NA	NA	AT1G02250	-	0	0
AT1G02260		Divalent ion symporter			N/A	N/A	1509	7.99587	8.16662	9.14112	7.24361	8.28285	7.12857	7.80974	5.71768	7.35897	6.73951	6.38781	6.44039	.	8.43454	7.55168	6.96213	6.52257	0.00951832	0.0272881	0.235972	AT1G02260	-	0.115758	0.261054	0.143141	AT1G02260	-	0.347661	0.563102	0.0854697	AT1G02260	-	1	0
AT1G02270		Calcium-binding endonuclease/exonuclease/phosphatase family			N/A	N/A	1455	14.9185	16.2768	14.7005	15.993	14.5892	14.66	16.5707	17.625	17.0451	16.9645	15.4385	18.9202	.	15.2986	15.0807	17.0803	17.1077	0.0470149	0.104367	-0.122504	AT1G02270	-	0.0585868	0.156868	-0.116652	AT1G02270	-	0.836042	0.918712	0.012765	AT1G02270	-	1	0
AT1G02280	TOC33, ATTOC33, PPI1	translocon at the outer envelope membrane of chloroplasts 33			N/A	N/A	894	64.0716	61.4899	66.6661	63.3303	68.155	64.9048	62.2142	69.1315	69.3052	63.8476	62.8351	59.9329	.	64.0759	65.4634	66.8836	62.2052	0.782887	0.861207	0.0126329	AT1G02280	-	0.258422	0.454299	0.0518103	AT1G02280	-	0.0461565	0.139051	0.0914124	AT1G02280	-	1	0
AT1G02290		unknown protein; BEST Arabidopsis thaliana protein match is: unknown protein (TAIR:AT3G45830.1); Has 134 Blast hits to 134 proteins in 37 species: Archae - 0; Bacteria - 0; Metazoa - 54; Fungi - 0; Plants - 78; Viruses - 0; Other Eukaryotes - 2 (source: NCBI BLink).			N/A	N/A	1332	6.26866	6.12005	5.92367	4.88936	5.31592	4.87263	4.67513	5.23114	5.5164	5.04033	4.34833	4.72651	.	6.10413	5.02597	5.14089	4.70506	0.023353	0.058325	0.240974	AT1G02290	-	0.450414	0.646578	0.0802032	AT1G02290	-	0.363	0.578193	0.0966682	AT1G02290	-	1	0
AT1G02300		Cysteine proteinases superfamily protein			N/A	N/A	1140	15.6392	14.647	17.7539	16.1548	15.4874	17.6763	10.945	12.8305	14.1026	11.831	13.4599	13.4002	.	16.0134	16.4395	12.626	12.897	0.012121	0.0336376	0.19012	AT1G02300	-	0.000871581	0.00476431	0.252296	AT1G02300	-	0.82215	0.911771	-0.0170355	AT1G02300	-	1	0
AT1G02305		Cysteine proteinases superfamily protein			N/A	N/A	1089	64.2857	62.9457	61.6178	55.88	64.8557	66.2371	62.7385	64.8243	66.3581	69.459	69.7258	67.4278	.	62.9497	62.3243	64.6403	68.8709	0.00843981	0.0245577	-0.109571	AT1G02305	-	0.0239352	0.0780251	-0.093939	AT1G02305	-	0.273516	0.484718	-0.0455517	AT1G02305	-	1	0
AT1G02310	MAN1	Glycosyl hydrolase superfamily protein			N/A	N/A	1236	0.771583	1.08853	0.648322	1.1038	1.69341	1.37958	0.582227	0.554505	1.09291	1.07979	0.745473	0.453198	.	0.836145	1.39226	0.743214	0.759487	0.675683	0.785236	0.109695	AT1G02310	-	0.0146331	0.0523129	0.640123	AT1G02310	-	0.940237	0.972053	0.0196577	AT1G02310	-	1	0
AT1G02320		unknown protein; Has 0 Blast hits to 0 proteins in 0 species (source: NCBI BLink).			N/A	N/A	147	0	0	0	0	0	0	0	0	0	0	0	0	.	0	0	0	0	NA	NA	NA	AT1G02320	-	NA	NA	NA	AT1G02320	-	NA	NA	NA	AT1G02320	-	0	0
AT1G02330		CONTAINS InterPro DOMAIN/s: Hepatocellular carcinoma-associated antigen 59 (InterPro:IPR010756); Has 1239 Blast hits to 998 proteins in 204 species: Archae - 4; Bacteria - 71; Metazoa - 421; Fungi - 109; Plants - 87; Viruses - 5; Other Eukaryotes - 542 (source: NCBI BLink).			N/A	N/A	840	24.4173	25.2029	25.045	24.1915	22.2382	22.2793	26.266	21.7957	22.0366	22.7528	25.9597	24.6951	.	24.8884	22.903	23.3661	24.4692	0.836548	0.897848	-0.0128346	AT1G02330	-	0.408797	0.608037	-0.0513862	AT1G02330	-	0.42966	0.63952	-0.0491318	AT1G02330	-	1	0
AT1G02335	GL22	germin-like protein subfamily 2 member 2 precursor			N/A	N/A	660	21.7109	23.6872	20.3535	24.6238	21.0803	19.5296	25.3751	23.9305	26.4521	26.6133	24.8011	32.3646	.	21.9172	21.7446	25.2526	27.9263	0.00658814	0.0197843	-0.246074	AT1G02335	-	0.00488391	0.0210526	-0.254915	AT1G02335	-	0.630287	0.794816	-0.043593	AT1G02335	-	1	0
AT1G02340	HFR1, RSF1, FBI1, REP1	basic helix-loop-helix (bHLH) DNA-binding superfamily protein			N/A	N/A	879	2.35234	3.05374	3.15794	3.2803	3.80267	2.78472	3.55035	5.43262	4.06134	10.5804	11.2936	11.0649	.	2.85467	3.28923	4.3481	10.9796	3.40991e-18	5.83268e-17	-1.35674	AT1G02340	2	1.93663e-14	4.55142e-13	-1.19416	AT1G02340	2	3.7224e-09	6.83209e-08	-0.919802	AT1G02340	-	0	4
AT1G02350		protoporphyrinogen oxidase-related			N/A	N/A	423	4.07003	2.99256	3.91454	1.50928	2.94565	2.92595	2.82241	2.52336	3.02983	2.90462	3.45653	3.54434	.	3.65904	2.46029	2.79187	3.30183	0.766104	0.849707	0.0899408	AT1G02350	-	0.275286	0.474023	-0.329853	AT1G02350	-	0.754549	0.874351	-0.0945284	AT1G02350	-	1	0
AT1G02360		Chitinase family protein			N/A	N/A	819	19.4795	19.8795	19.4427	17.595	18.149	19.2469	16.8087	15.4837	16.1911	18.236	18.7634	19.3678	.	19.6006	18.3303	16.1612	18.7891	0.665626	0.777203	0.0324921	AT1G02360	-	0.728887	0.850951	-0.0260598	AT1G02360	-	0.0767835	0.203312	-0.133053	AT1G02360	-	1	0
AT1G02370		Tetratricopeptide repeat (TPR)-like superfamily protein			N/A	N/A	1614	3.79086	3.85852	3.23985	2.69515	3.7727	4.34276	3.41179	3.16186	3.89769	2.26202	3.75561	3.0848	.	3.62974	3.60354	3.49045	3.03414	0.265207	0.4098	0.173477	AT1G02370	-	0.260759	0.457174	0.175101	AT1G02370	-	0.295446	0.509487	0.162902	AT1G02370	-	1	0
AT1G02380		unknown protein; BEST Arabidopsis thaliana protein match is: unknown protein (TAIR:AT4G01960.1); Has 66 Blast hits to 66 proteins in 11 species: Archae - 0; Bacteria - 0; Metazoa - 0; Fungi - 0; Plants - 66; Viruses - 0; Other Eukaryotes - 0 (source: NCBI BLink).			N/A	N/A	696	3.02266	1.45836	1.23514	4.34267	3.96625	4.44411	6.86125	5.78762	4.3587	13.4811	11.6835	11.4882	.	1.90539	4.25101	5.66919	12.2176	5.50905e-20	1.01206e-18	-1.93177	AT1G02380	2	9.0036e-07	8.95355e-06	-1.03668	AT1G02380	2	0.000232077	0.00169817	-0.776895	AT1G02380	-	0	4
AT1G02390	ATGPAT2, GPAT2	glycerol-3-phosphate acyltransferase 2			N/A	N/A	1593	0.432041	0.62813	0.600608	2.19904	2.15487	2.41807	1.68889	1.86706	1.77622	0.587965	0.338755	0.805861	.	0.553593	2.25733	1.77739	0.577527	0.94114	0.964998	-0.0162226	AT1G02390	-	2.12824e-10	3.40845e-09	1.39553	AT1G02390	1	9.00261e-08	1.38163e-06	1.1745	AT1G02390	1	0	2
AT1G02391		unknown protein; Has 30201 Blast hits to 17322 proteins in 780 species: Archae - 12; Bacteria - 1396; Metazoa - 17338; Fungi - 3422; Plants - 5037; Viruses - 0; Other Eukaryotes - 2996 (source: NCBI BLink).			N/A	N/A	156	0	0	0	0	0	0	0	0	0	0	0	0	.	0	0	0	0	NA	NA	NA	AT1G02391	-	NA	NA	NA	AT1G02391	-	NA	NA	NA	AT1G02391	-	0	0
AT1G02400	ATGA2OX4, ATGA2OX6, DTA1, GA2OX6	gibberellin 2-oxidase 6			N/A	N/A	990	6.1188	5.56558	6.26547	5.82646	5.40121	5.37853	5.10554	4.90858	4.45639	4.74291	5.41701	4.55359	.	5.98328	5.5354	4.8235	4.9045	0.161776	0.281077	0.173989	AT1G02400	-	0.342423	0.544904	0.118062	AT1G02400	-	0.968997	0.985421	0.00483323	AT1G02400	-	1	0
AT1G02405		proline-rich family protein			N/A	N/A	405	0.245772	0.531744	0.573827	0	1.07569	0.84434	0.509807	0.691889	0	0.617059	1.16606	1.28885	.	0.450448	0.64001	0.400565	1.02399	NA	NA	NA	AT1G02405	-	NA	NA	NA	AT1G02405	-	NA	NA	NA	AT1G02405	-	0	0
AT1G02410		cytochrome c oxidase assembly protein CtaG / Cox11 family			N/A	N/A	864	18.27	22.1948	17.4498	20.6461	20.8219	17.2259	15.6264	17.6212	16.1244	19.0216	19.2878	15.6524	.	19.3049	19.5646	16.4573	17.9873	0.662176	0.774541	0.041846	AT1G02410	-	0.317774	0.520382	0.0956853	AT1G02410	-	0.310867	0.524914	-0.0970608	AT1G02410	-	1	0
AT1G02420		Pentatricopeptide repeat (PPR) superfamily protein			N/A	N/A	1476	2.92599	3.16569	2.19432	2.72222	3.10567	2.7347	2.93377	2.32487	1.63894	2.35547	3.0921	2.32202	.	2.762	2.8542	2.29919	2.58986	0.811159	0.880696	0.0380856	AT1G02420	-	0.51168	0.69915	0.104602	AT1G02420	-	0.431429	0.640988	-0.125408	AT1G02420	-	1	0
AT1G02430	ATARFD1B, ARFD1B	ADP-ribosylation factor D1B			N/A	N/A	573	0.277009	0.153893	0.184762	0.641683	0.319856	0	0.690779	0	0.287232	0.691172	1.09858	0.441073	.	0.205221	0.320513	0.326004	0.743608	NA	NA	NA	AT1G02430	-	NA	NA	NA	AT1G02430	-	NA	NA	NA	AT1G02430	-	0	0
AT1G02440	ATARFD1A, ARFD1A	ADP-ribosylation factor D1A			N/A	N/A	573	0	0	0	0	0	0	0	0	0	0	0	0	.	0	0	0	0	NA	NA	NA	AT1G02440	-	NA	NA	NA	AT1G02440	-	NA	NA	NA	AT1G02440	-	0	0
AT1G02450	NIMIN1, NIMIN-1	NIM1-interacting 1			N/A	N/A	429	0.51274	0.566446	0.223792	0.585145	0.38583	0.781404	0.68896	0.486435	0.352157	0.647929	0.211045	0.365878	.	0.434326	0.584126	0.509184	0.408284	NA	NA	NA	AT1G02450	-	NA	NA	NA	AT1G02450	-	NA	NA	NA	AT1G02450	-	0	0
AT1G02460		Pectin lyase-like superfamily protein			N/A	N/A	1476	1.37513	1.12668	1.06784	1.45954	0.932021	0.830021	0.665047	0.753623	1.05217	0.681499	0.596103	0.914132	.	1.18988	1.07386	0.823613	0.730578	0.0463156	0.103103	0.464394	AT1G02460	-	0.116227	0.261785	0.366109	AT1G02460	-	0.553171	0.739574	0.138214	AT1G02460	-	1	0
AT1G02470		Polyketide cyclase/dehydrase and lipid transport superfamily protein			N/A	N/A	663	0.96243	0.916542	0.708252	1.11453	0.469103	0.775023	1.4842	0.264121	0.568175	1.20079	0.356701	0.729717	.	0.862408	0.786219	0.772165	0.762403	0.719893	0.817075	0.193306	AT1G02470	-	0.886267	0.942355	0.077101	AT1G02470	-	0.910588	0.957784	-0.0605345	AT1G02470	-	1	0
AT1G02475		Polyketide cyclase/dehydrase and lipid transport superfamily protein			N/A	N/A	660	81.944	81.3739	86.9376	97.4437	89.2942	81.4457	63.1459	67.887	72.773	64.9902	59.615	70.1988	.	83.4185	89.3945	67.9353	64.9347	1.69757e-05	9.02842e-05	0.233887	AT1G02475	-	3.60329e-09	5.04283e-08	0.320892	AT1G02475	-	0.326713	0.541585	0.0533289	AT1G02475	-	1	0
AT1G02490		unknown protein; Has 0 Blast hits to 0 proteins in 0 species (source: NCBI BLink).			N/A	N/A	117	0	0	0	0	0	0	0	0	0	0	0	0	.	0	0	0	0	NA	NA	NA	AT1G02490	-	NA	NA	NA	AT1G02490	-	NA	NA	NA	AT1G02490	-	0	0
AT1G02500	SAM1, SAM-1, MAT1, AtSAM1	S-adenosylmethionine synthetase 1		plant-type cell wall	N/A	N/A	1182	206.919	212.769	220.331	188.247	203.111	194.885	213.985	197.563	209.515	228.815	232.074	232.969	.	213.34	195.414	207.021	231.286	0.0180997	0.0472824	-0.0989158	AT1G02500	-	6.32265e-05	0.000456587	-0.167419	AT1G02500	-	0.0231325	0.0813814	-0.0950517	AT1G02500	-	1	0
AT1G02510	KCO4, ATKCO4, ATTPK4, TPK4	Outward rectifying potassium channel protein			N/A	N/A	855	0	0	0	0	0	0	0	0	0	0	0	0	.	0	0	0	0	NA	NA	NA	AT1G02510	-	NA	NA	NA	AT1G02510	-	NA	NA	NA	AT1G02510	-	0	0
AT1G02520	PGP11	P-glycoprotein 11					3837	3.59601	3.34153	3.90792	3.12196	3.47727	3.435	2.85387	2.85462	3.05992	3.4771	3.29765	3.87677	.	3.61515	3.34474	2.9228	3.55051	0.994343	0.996601	-0.000489805	AT1G02520	-	0.478595	0.670612	-0.0489491	AT1G02520	-	0.0139538	0.0545383	-0.169835	AT1G02520	-	1	0
AT1G02530	PGP12	P-glycoprotein 12			N/A	N/A	3822	0.044124	0.098212	0.115996	0.1002	0	0.050444	0.042364	0.083583	0.01146	0.013967	0.070023	0.011655	.	0.0861107	0.0502147	0.0458023	0.0318817	NA	NA	NA	AT1G02530	-	NA	NA	NA	AT1G02530	-	NA	NA	NA	AT1G02530	-	0	0
AT1G02540		unknown protein; Has 3327 Blast hits to 2216 proteins in 265 species: Archae - 18; Bacteria - 202; Metazoa - 802; Fungi - 283; Plants - 84; Viruses - 187; Other Eukaryotes - 1751 (source: NCBI BLink).			N/A	N/A	873	0	0	0	0	0	0	0	0	0	0	0	0	.	0	0	0	0	NA	NA	NA	AT1G02540	-	NA	NA	NA	AT1G02540	-	NA	NA	NA	AT1G02540	-	0	0
AT1G02550		Plant invertase/pectin methylesterase inhibitor superfamily protein			N/A	N/A	729	0	0	0	0	0	0	0	0	0	0	0	0	.	0	0	0	0	NA	NA	NA	AT1G02550	-	NA	NA	NA	AT1G02550	-	NA	NA	NA	AT1G02550	-	0	0
AT1G02560	CLPP5, NCLPP5, NCLPP1	nuclear encoded CLP protease 5			N/A	N/A	897	231.711	227.238	234.898	242.492	241.432	236.817	195.198	228.252	240.756	218.888	191.047	210.154	.	231.282	240.247	221.402	206.696	0.0151137	0.0405762	0.0933466	AT1G02560	-	4.98068e-05	0.000369762	0.155851	AT1G02560	-	0.0252506	0.0872103	0.0859663	AT1G02560	-	1	0
AT1G02570		unknown protein; BEST Arabidopsis thaliana protein match is: unknown protein (TAIR:AT1G02575.1); Has 108 Blast hits to 55 proteins in 6 species: Archae - 0; Bacteria - 0; Metazoa - 0; Fungi - 0; Plants - 108; Viruses - 0; Other Eukaryotes - 0 (source: NCBI BLink).			N/A	N/A	837	0.678449	1.4066	1.10597	0.394139	0.579535	0.294971	1.07187	1.16828	1.62714	0.967981	1.2236	1.08624	.	1.06367	0.422882	1.2891	1.09261	0.857353	0.912198	-0.0682857	AT1G02570	-	0.0166946	0.0582258	-0.909252	AT1G02570	-	0.672725	0.821193	0.160476	AT1G02570	-	1	0
AT1G02575		unknown protein; BEST Arabidopsis thaliana protein match is: unknown protein (TAIR:AT1G02570.1).			N/A	N/A	831	0.331182	0.091672	0.218045	0.095642	0	0	0.108869	0.565644	0.261678	0.104685	0.438892	0.35376	.	0.213633	0.0318807	0.312064	0.299112	NA	NA	NA	AT1G02575	-	NA	NA	NA	AT1G02575	-	NA	NA	NA	AT1G02575	-	0	0
AT1G02580	MEA, EMB173, FIS1, SDG5	SET domain-containing protein			N/A	N/A	2070	0.072336	0.106645	0.221711	0.081671	0.13355	0.165341	0.065035	0.112157	0.073858	0.061262	0.06211	0.076029	.	0.133564	0.126854	0.0836833	0.066467	NA	NA	NA	AT1G02580	-	NA	NA	NA	AT1G02580	-	NA	NA	NA	AT1G02580	-	0	0
AT1G02590		Aldehyde oxidase/xanthine dehydrogenase, molybdopterin binding protein			N/A	N/A	270	0	0	0	0	0	0	0	0	0	0	0	0	.	0	0	0	0	NA	NA	NA	AT1G02590	-	NA	NA	NA	AT1G02590	-	NA	NA	NA	AT1G02590	-	0	0
AT1G02610		RING/FYVE/PHD zinc finger superfamily protein			N/A	N/A	666	2.7498	3.2079	4.81418	10.9682	10.779	11.3153	16.2031	16.9861	17.3293	27.4465	29.0866	27.5833	.	3.59063	11.0208	16.8395	28.0388	8.05641e-55	4.18828e-53	-2.09077	AT1G02610	2	4.716e-12	8.93656e-11	-0.927009	AT1G02610	-	6.06969e-05	0.000522262	-0.537671	AT1G02610	-	0	2
AT1G02620		Ras-related small GTP-binding family protein			N/A	N/A	369	0.605399	1.00969	1.05133	0.680184	1.97911	0.718188	0.302401	0.844431	1.5568	2.73898	2.13491	3.15052	.	0.888806	1.12583	0.901211	2.6748	NA	NA	NA	AT1G02620	-	NA	NA	NA	AT1G02620	-	NA	NA	NA	AT1G02620	-	0	0
AT1G02630		Nucleoside transporter family protein			N/A	N/A	1038	0.063196	0.070564	0.07186	0.061693	0.061588	0.07208	0.282362	0.29638	0.057355	0.41642	0.624993	0.468966	.	0.06854	0.0651203	0.212032	0.50346	NA	NA	NA	AT1G02630	-	NA	NA	NA	AT1G02630	-	NA	NA	NA	AT1G02630	-	0	0
AT1G02640	BXL2, ATBXL2	beta-xylosidase 2			N/A	N/A	2307	4.74239	5.0876	5.67641	9.12683	8.86196	9.12869	14.5908	12.865	13.0913	39.1417	33.8656	36.705	.	5.1688	9.03916	13.5157	36.5708	1.09283e-137	1.80854e-135	-1.97579	AT1G02640	2	3.59484e-69	8.11248e-67	-1.39056	AT1G02640	2	2.38908e-33	2.89297e-31	-0.951857	AT1G02640	-	0	4
AT1G02650		Tetratricopeptide repeat (TPR)-like superfamily protein			N/A	N/A	1542	0.512726	0.452476	0.436157	0.778963	0.848152	0.94706	0.972569	0.775761	0.708773	1.81045	1.69223	1.43926	.	0.46712	0.858058	0.819034	1.64731	4.09908e-07	2.75757e-06	-1.24489	AT1G02650	2	0.00875449	0.0341563	-0.64441	AT1G02650	-	0.00789406	0.0342588	-0.653032	AT1G02650	-	0	2
AT1G02660		alpha/beta-Hydrolases superfamily protein			N/A	N/A	2142	2.37006	2.31088	2.77051	37.7529	33.6389	35.0909	58.5203	55.7009	58.7672	73.4128	81.0512	74.3436	.	2.48382	35.4942	57.6628	76.2692	0	0	-3.44134	AT1G02660	2	1.66596e-35	1.16906e-33	-0.758408	AT1G02660	-	5.98095e-05	0.000515967	-0.244766	AT1G02660	-	0	2
AT1G02670		P-loop containing nucleoside triphosphate hydrolases superfamily protein			N/A	N/A	2037	0.570582	0.45201	0.568018	0.730332	0.266304	0.867397	0.607131	0.803839	0.980303	0.633586	0.584632	0.899227	.	0.530203	0.621344	0.797091	0.705815	0.314325	0.464229	-0.293344	AT1G02670	-	0.475089	0.667765	-0.208225	AT1G02670	-	0.661444	0.814107	0.127671	AT1G02670	-	1	0
AT1G02680	TAF13	TBP-associated factor 13			N/A	N/A	381	14.1108	13.6953	14.0645	14.1705	14.3796	20.3765	12.3148	11.3025	13.9415	13.4752	12.9265	17.937	.	13.9569	16.3089	12.5196	14.7796	0.748078	0.836916	-0.0517268	AT1G02680	-	0.619646	0.779276	0.0799402	AT1G02680	-	0.614356	0.782986	-0.0811503	AT1G02680	-	1	0
AT1G02690	IMPA-6	importin alpha isoform 6			N/A	N/A	1617	12.1881	12.5452	11.8007	9.3629	9.67713	9.88163	8.96998	10.8461	12.2702	8.9885	8.7579	9.96968	.	12.178	9.64055	10.6954	9.23869	0.000200405	0.000868204	0.255197	AT1G02690	-	0.502971	0.691671	0.0459691	AT1G02690	-	0.0187904	0.069129	0.161255	AT1G02690	-	1	0
AT1G02700		unknown protein; FUNCTIONS IN: molecular_function unknown; INVOLVED IN: biological_process unknown; LOCATED IN: mitochondrion; BEST Arabidopsis thaliana protein match is: unknown protein (TAIR:AT4G02140.1); Has 49 Blast hits to 49 proteins in 21 species: Archae - 0; Bacteria - 0; Metazoa - 10; Fungi - 6; Plants - 29; Viruses - 0; Other Eukaryotes - 4 (source: NCBI BLink).			N/A	N/A	744	0.662608	1.33743	0.702282	1.25459	0.63388	0.763332	0.307091	0.359689	0.397134	1.06634	0.79911	0	.	0.900773	0.883934	0.354638	0.621817	0.228845	0.366502	0.872808	AT1G02700	-	0.227523	0.416556	0.875291	AT1G02700	-	0.865044	0.934233	0.123273	AT1G02700	-	1	0
AT1G02710		glycine-rich protein			N/A	N/A	291	0	0	0	0	0	0.606919	0	0	0	0	0	0	.	0	0.202306	0	0	NA	NA	NA	AT1G02710	-	NA	NA	NA	AT1G02710	-	NA	NA	NA	AT1G02710	-	0	0
AT1G02720	GATL5	galacturonosyltransferase 5			N/A	N/A	1086	11.0327	9.39352	9.10049	8.03996	9.06609	9.5578	8.71344	8.54691	10.2651	8.0736	8.22608	9.06932	.	9.84224	8.88795	9.17515	8.45633	0.128787	0.236136	0.142057	AT1G02720	-	0.663843	0.809183	0.0406477	AT1G02720	-	0.202798	0.398513	0.119117	AT1G02720	-	1	0
AT1G02730	ATCSLD5, CSLD5, SOS6	cellulose synthase-like D5			N/A	N/A	3546	20.4146	21.4536	20.8679	18.1411	18.8637	18.8712	19.8933	19.2463	20.0876	14.7454	13.7509	14.99	.	20.912	18.6253	19.7424	14.4954	3.47302e-17	5.63486e-16	0.337106	AT1G02730	-	5.03266e-11	8.57885e-10	0.262743	AT1G02730	-	2.3758e-15	9.02124e-14	0.316731	AT1G02730	-	0	0
AT1G02740		MRG family protein			N/A	N/A	984	5.02395	4.65191	4.37379	5.43286	3.52813	4.37425	6.14809	5.64828	5.74568	6.53247	5.64177	8.18178	.	4.68322	4.44508	5.84735	6.78534	0.00301399	0.00991301	-0.371089	AT1G02740	-	0.000831876	0.0045573	-0.418084	AT1G02740	-	0.354414	0.569673	-0.115852	AT1G02740	-	1	0
AT1G02750		Drought-responsive family protein			N/A	N/A	666	9.91162	11.9048	11.3158	13.3345	9.70529	16.5855	15.076	15.7812	13.9946	13.0371	13.1249	13.2428	.	11.0441	13.2084	14.9506	13.1349	0.140896	0.252952	-0.188687	AT1G02750	-	0.911034	0.954282	-0.014318	AT1G02750	-	0.670775	0.82027	0.0544719	AT1G02750	-	1	0
AT1G02770		Protein of unknown function (DUF626)			N/A	N/A	951	0.930897	0.71868	0.823203	0.402723	0.715036	1.07023	0.726243	0.666244	0.817701	0.453794	0.882262	1.21114	.	0.82426	0.72933	0.736729	0.849065	0.976259	0.986025	0.010699	AT1G02770	-	0.690672	0.827215	-0.143069	AT1G02770	-	0.879628	0.94236	-0.0544461	AT1G02770	-	1	0
AT1G02780	emb2386	Ribosomal protein L19e family protein			N/A	N/A	645	923.09	939.837	937.3	766.013	775.74	801.567	847.718	891.879	869.789	762.787	733.853	768.678	.	933.409	781.107	869.795	755.106	2.01522e-10	1.93615e-09	0.187167	AT1G02780	-	0.35981	0.561859	0.026948	AT1G02780	-	1.8948e-07	2.76682e-06	0.153301	AT1G02780	-	1	0
AT1G02790	PGA4	polygalacturonase 4			N/A	N/A	1269	0	0	0.054127	0	0	0	0	0	0	0	0	0	.	0.0180423	0	0	0	NA	NA	NA	AT1G02790	-	NA	NA	NA	AT1G02790	-	NA	NA	NA	AT1G02790	-	0	0
AT1G02800	ATCEL2, CEL2	cellulase 2			N/A	N/A	1506	2.03634	2.04237	2.6801	1.38852	1.74977	2.33556	1.98276	2.29213	2.28899	1.55185	1.38267	1.18707	.	2.25294	1.82462	2.18796	1.37386	0.00513265	0.0158669	0.464391	AT1G02800	-	0.107545	0.248388	0.267048	AT1G02800	-	0.0043375	0.0208164	0.473339	AT1G02800	-	0	0
AT1G02810		Plant invertase/pectin methylesterase inhibitor superfamily			N/A	N/A	1740	5.21484	5.59382	5.50849	5.67193	6.27137	5.99995	5.83024	5.71412	5.44952	6.76094	5.51448	6.53138	.	5.43905	5.98108	5.66463	6.26893	0.0697466	0.144371	-0.152935	AT1G02810	-	0.633547	0.789212	-0.040203	AT1G02810	-	0.573788	0.754906	-0.0474335	AT1G02810	-	1	0
AT1G02813		Protein of unknown function, DUF538			N/A	N/A	450	0	0.850032	0	0	0.866071	0.45021	0	0.185221	0.199454	0	0.469819	0.414254	.	0.283344	0.43876	0.128225	0.294691	NA	NA	NA	AT1G02813	-	NA	NA	NA	AT1G02813	-	NA	NA	NA	AT1G02813	-	0	0
AT1G02816		Protein of unknown function, DUF538			N/A	N/A	501	19.007	21.0494	21.4647	16.8979	19.9717	17.4239	21.8325	22.2296	27.9893	27.4644	29.0739	33.6412	.	20.507	18.0978	24.0171	30.0598	4.84502e-05	0.000238457	-0.401281	AT1G02816	-	3.36759e-07	3.57631e-06	-0.503863	AT1G02816	-	0.0151252	0.0582452	-0.239937	AT1G02816	-	0	0
AT1G02820		Late embryogenesis abundant 3 (LEA3) family protein			N/A	N/A	276	14.0755	17.0845	15.6726	21.8999	12.6033	16.4157	9.19634	12.6491	14.3705	28.5575	19.7655	20.1537	.	15.6109	16.973	12.072	22.8256	0.0805001	0.161701	-0.379564	AT1G02820	-	0.155801	0.321451	-0.308234	AT1G02820	-	0.015334	0.0588807	-0.526499	AT1G02820	-	0	0
AT1G02830		Ribosomal L22e protein family			N/A	N/A	384	0	0	0	0	0	0	0	0	0	0	0	0	.	0	0	0	0	NA	NA	NA	AT1G02830	-	NA	NA	NA	AT1G02830	-	NA	NA	NA	AT1G02830	-	0	0
AT1G02840	SR1, ATSRP34, SRP34, SR34, At-SR34	RNA-binding (RRM/RBD/RNP motifs) family protein			N/A	N/A	908.713	81.4727	75.5943	71.609	80.6209	79.4184	82.798	86.7707	88.1527	82.143	90.1225	88.5043	85.1651	.	76.2253	80.9458	85.6888	87.9306	0.00030099	0.0012576	-0.169815	AT1G02840	-	0.0745357	0.188749	-0.0837838	AT1G02840	-	0.952541	0.977698	-0.0027962	AT1G02840	-	1	0
AT1G02850	BGLU11	beta glucosidase 11			N/A	N/A	1454.77	10.4274	11.4008	9.9779	8.98058	8.83872	11.2058	7.23983	7.54758	8.19145	10.1926	8.88322	9.66248	.	10.602	9.67503	7.65962	9.57943	0.326724	0.477507	0.0748772	AT1G02850	-	0.862407	0.928771	0.013232	AT1G02850	-	0.00307973	0.0156221	-0.225965	AT1G02850	-	0	0
AT1G02860	NLA, BAH1	SPX (SYG1/Pho81/XPR1) domain-containing protein			N/A	N/A	1008	7.71842	11.5037	9.72529	10.167	11.4589	11.6038	10.0896	12.7052	10.7022	13.6121	17.2878	16.6917	.	9.64914	11.0766	11.1657	15.8639	4.60909e-06	2.68816e-05	-0.523641	AT1G02860	-	0.00217537	0.0105291	-0.350308	AT1G02860	-	0.00358223	0.0177461	-0.332891	AT1G02860	-	0	0
AT1G02870		FUNCTIONS IN: molecular_function unknown; INVOLVED IN: biological_process unknown; EXPRESSED IN: 23 plant structures; EXPRESSED DURING: 13 growth stages; CONTAINS InterPro DOMAIN/s: Ribosome biogenesis protein Nop16 (InterPro:IPR019002); Has 104 Blast hits to 104 proteins in 57 species: Archae - 0; Bacteria - 0; Metazoa - 0; Fungi - 63; Plants - 35; Viruses - 0; Other Eukaryotes - 6 (source: NCBI…			N/A	N/A	582	17.4516	20.4696	16.4092	15.9818	16.4998	16.0812	17.7775	19.0118	16.4551	12.9613	13.779	11.4679	.	18.1101	16.1876	17.7481	12.7361	0.00149812	0.00532126	0.323616	AT1G02870	-	0.0227299	0.0748083	0.232179	AT1G02870	-	0.000417397	0.00283484	0.359675	AT1G02870	-	0	0
AT1G02880	TPK1	thiamin pyrophosphokinase1			N/A	N/A	797.241	21.0663	20.495	21.7957	17.6417	15.2173	16.6397	15.7109	18.2462	19.2331	16.3352	9.60382	17.5445	.	21.119	16.4996	17.7301	14.4945	0.00733705	0.0217181	0.38255	AT1G02880	-	0.230447	0.420307	0.171105	AT1G02880	-	0.0616417	0.172244	0.266652	AT1G02880	-	0	0
AT1G02890		AAA-type ATPase family protein			N/A	N/A	3741	18.7561	18.186	17.832	17.8553	18.6912	20.3624	17.8029	18.7949	18.6243	21.3877	20.2079	21.9085	.	18.258	18.9696	18.4074	21.168	1.25369e-05	6.83609e-05	-0.165351	AT1G02890	-	0.0100024	0.0381481	-0.0975042	AT1G02890	-	0.00110124	0.00648754	-0.123531	AT1G02890	-	1	0
AT1G02900	RALFL1, RALF1, ATRALF1	rapid alkalinization factor 1			N/A	N/A	363	91.8104	94.9699	87.2217	75.1857	77.6321	86.1826	74.5903	79.9926	95.638	99.9965	90.5506	103.67	.	91.334	79.6668	83.407	98.0724	0.275889	0.421647	-0.0770056	AT1G02900	-	0.00176352	0.0087598	-0.221024	AT1G02900	-	0.242333	0.448563	-0.0826295	AT1G02900	-	1	0
AT1G02910	LPA1	tetratricopeptide repeat (TPR)-containing protein			N/A	N/A	1362	31.4688	29.2903	30.2855	30.7806	33.6956	29.7874	28.3812	29.302	30.3045	29.585	29.6415	29.221	.	30.3482	31.4212	29.3292	29.4825	0.762791	0.847219	0.0139434	AT1G02910	-	0.214074	0.400385	0.0573986	AT1G02910	-	0.534112	0.726353	0.0287234	AT1G02910	-	1	0
AT1G02920	ATGSTF7, GST11, ATGSTF8, GSTF7, ATGST11	glutathione S-transferase 7			N/A	N/A	630	20.7624	19.5395	23.2861	21.608	23.5213	28.0657	20.2092	20.9769	21.1988	29.4762	26.0172	35.0121	.	21.196	24.3983	20.795	30.1685	5.16995e-05	0.000253318	-0.357736	AT1G02920	-	0.0183945	0.0631128	-0.208357	AT1G02920	-	0.000102695	0.000829036	-0.343271	AT1G02920	-	0	0
AT1G02930	ATGSTF6, GST1, ERD11, ATGSTF3, GSTF6, ATGST1	glutathione S-transferase 6		plant-type cell wall	N/A	N/A	627	36.1486	40.4807	33.894	27.1852	29.5415	23.1954	22.868	24.9757	18.9967	25.5746	29.9003	23.9811	.	36.8411	26.6407	22.2801	26.4853	0.00275903	0.00917476	0.316285	AT1G02930	-	0.925068	0.961477	0.00993765	AT1G02930	-	0.127878	0.292001	-0.160872	AT1G02930	-	1	0
AT1G02940	ATGSTF5, GSTF5	glutathione S-transferase (class phi) 5			N/A	N/A	771	1.28724	0.913508	0.955338	0.310631	1.22861	0.52805	0.705164	0.86709	0.666739	0.464248	0.927615	1.17958	.	1.05203	0.689097	0.746331	0.857148	0.584648	0.714382	0.227824	AT1G02940	-	0.515149	0.701354	-0.271267	AT1G02940	-	0.893557	0.948888	-0.0557691	AT1G02940	-	1	0
AT1G02950	ATGSTF4, GST31, GSTF4	glutathione S-transferase F4			N/A	N/A	732.262	11.8823	11.904	10.9868	12.5895	8.74594	8.54548	12.7132	13.2641	10.9398	10.5636	13.3749	9.81485	.	11.591	9.96031	12.3057	11.2511	0.858999	0.912727	0.021632	AT1G02950	-	0.442287	0.639306	-0.093559	AT1G02950	-	0.415777	0.626615	0.0990913	AT1G02950	-	1	0
AT1G02960		unknown protein; BEST Arabidopsis thaliana protein match is: unknown protein (TAIR:AT1G02965.1); Has 83 Blast hits to 82 proteins in 37 species: Archae - 0; Bacteria - 2; Metazoa - 20; Fungi - 7; Plants - 29; Viruses - 0; Other Eukaryotes - 25 (source: NCBI BLink).			N/A	N/A	1373.81	7.49749	8.55939	8.17286	8.55144	7.75311	6.62464	6.3862	7.03489	6.9152	9.21379	9.3639	7.45644	.	8.07658	7.64306	6.77876	8.67804	0.316331	0.46625	-0.0879947	AT1G02960	-	0.178983	0.354803	-0.118016	AT1G02960	-	0.00869197	0.0370893	-0.230426	AT1G02960	-	0	0
AT1G02965		unknown protein; BEST Arabidopsis thaliana protein match is: unknown protein (TAIR:AT1G02960.3); Has 8 Blast hits to 8 proteins in 2 species: Archae - 0; Bacteria - 0; Metazoa - 0; Fungi - 0; Plants - 8; Viruses - 0; Other Eukaryotes - 0 (source: NCBI BLink).			N/A	N/A	489	0	0	0	0	0	0	0	0	0	0	0	0	.	0	0	0	0	NA	NA	NA	AT1G02965	-	NA	NA	NA	AT1G02965	-	NA	NA	NA	AT1G02965	-	0	0
AT1G02970	WEE1, ATWEE1	WEE1 kinase homolog			N/A	N/A	1503	3.23745	2.64967	2.99933	2.17015	2.60331	2.40679	2.80226	2.49115	3.17545	2.23902	1.56141	2.243	.	2.96215	2.39342	2.82295	2.01448	0.00860294	0.0249446	0.369374	AT1G02970	-	0.181344	0.357853	0.187907	AT1G02970	-	0.0107211	0.0439806	0.358721	AT1G02970	-	0	0
AT1G02980	CUL2, ATCUL2	cullin 2			N/A	N/A	2229	0.064086	0.047598	0.056325	0.048359	0	0.048826	0	0.138972	0	0	0.055085	0	.	0.056003	0.032395	0.046324	0.0183617	NA	NA	NA	AT1G02980	-	NA	NA	NA	AT1G02980	-	NA	NA	NA	AT1G02980	-	0	0
AT1G02990		BEST Arabidopsis thaliana protein match is: CW-type Zinc Finger (TAIR:AT3G62900.1); Has 5847 Blast hits to 4410 proteins in 438 species: Archae - 17; Bacteria - 452; Metazoa - 2463; Fungi - 354; Plants - 306; Viruses - 11; Other Eukaryotes - 2244 (source: NCBI BLink).			N/A	N/A	3837	3.71447	4.49965	4.57389	4.59462	4.20338	4.27183	3.52119	4.13031	4.16635	4.48147	3.66197	3.98269	.	4.26267	4.35661	3.93928	4.04204	0.705528	0.806951	0.0348157	AT1G02990	-	0.289889	0.489782	0.0975149	AT1G02990	-	0.786851	0.89302	-0.0249141	AT1G02990	-	1	0
AT1G03000	PEX6	peroxin 6			N/A	N/A	2826	7.1824	7.63657	7.81381	9.15297	8.91195	9.33976	8.17308	8.28813	8.05864	9.27004	9.71712	8.89325	.	7.54426	9.13489	8.17328	9.29347	5.7177e-05	0.000278235	-0.229322	AT1G03000	-	0.933561	0.965648	-0.00475064	AT1G03000	-	0.0467855	0.140413	-0.113302	AT1G03000	-	1	0
AT1G03010		Phototropic-responsive NPH3 family protein			N/A	N/A	1905	0.108727	0.361438	0.320112	0.187124	0.391783	0.657313	0.448138	0.202332	0.30395	0.484768	0.142154	0.513216	.	0.263426	0.412073	0.31814	0.380046	0.472415	0.620852	-0.338289	AT1G03010	-	0.820503	0.906199	0.106822	AT1G03010	-	0.877085	0.940723	-0.0728151	AT1G03010	-	1	0
AT1G03020		Thioredoxin superfamily protein			N/A	N/A	309	0	0.504843	1.56581	1.01218	1.96376	1.59597	1.28122	0.42056	0	0	0	1.41774	.	0.690218	1.52397	0.56726	0.47258	NA	NA	NA	AT1G03020	-	NA	NA	NA	AT1G03020	-	NA	NA	NA	AT1G03020	-	0	0
AT1G03022		unknown protein; Has 30201 Blast hits to 17322 proteins in 780 species: Archae - 12; Bacteria - 1396; Metazoa - 17338; Fungi - 3422; Plants - 5037; Viruses - 0; Other Eukaryotes - 2996 (source: NCBI BLink).			N/A	N/A	126	0	0	0	0	0	0	0	0	0	0	0	0	.	0	0	0	0	NA	NA	NA	AT1G03022	-	NA	NA	NA	AT1G03022	-	NA	NA	NA	AT1G03022	-	0	0
AT1G03030		P-loop containing nucleoside triphosphate hydrolases superfamily protein			N/A	N/A	906	13.6194	15.4384	13.6244	10.8809	13.4991	13.1538	10.7414	13.2486	13.4728	15.2547	15.7446	12.3975	.	14.2274	12.5113	12.4876	14.4656	0.745601	0.834849	-0.0299056	AT1G03030	-	0.124679	0.274227	-0.141527	AT1G03030	-	0.146767	0.320466	-0.13375	AT1G03030	-	1	0
AT1G03040		basic helix-loop-helix (bHLH) DNA-binding superfamily protein			N/A	N/A	907.916	26.0119	28.2319	25.7203	23.82	24.635	24.5068	18.5359	21.4513	21.3979	23.4978	22.6423	23.9776	.	26.6547	24.3206	20.4617	23.3726	0.0917871	0.180172	0.112104	AT1G03040	-	0.526715	0.710345	0.0420896	AT1G03040	-	0.0973352	0.24045	-0.110233	AT1G03040	-	1	0
AT1G03050		ENTH/ANTH/VHS superfamily protein			N/A	N/A	1800	0	0.027171	0	0.027809	0	0	0	0	0	0	0	0.025833	.	0.009057	0.00926967	0	0.008611	NA	NA	NA	AT1G03050	-	NA	NA	NA	AT1G03050	-	NA	NA	NA	AT1G03050	-	0	0
AT1G03055		unknown protein; BEST Arabidopsis thaliana protein match is: unknown protein (TAIR:AT1G64680.1); Has 143 Blast hits to 143 proteins in 26 species: Archae - 0; Bacteria - 6; Metazoa - 0; Fungi - 0; Plants - 122; Viruses - 0; Other Eukaryotes - 15 (source: NCBI BLink).			N/A	N/A	795	7.34632	6.62842	6.01011	5.95773	7.83625	6.17333	5.40498	5.98665	7.70205	7.98421	7.63393	9.57838	.	6.66162	6.65577	6.36456	8.39884	0.0951635	0.185607	-0.243173	AT1G03055	-	0.116739	0.262491	-0.228578	AT1G03055	-	0.0696426	0.188527	-0.26437	AT1G03055	-	0	0
AT1G03060	SPI	Beige/BEACH domain ;WD domain, G-beta repeat protein			N/A	N/A	10806	5.11001	4.75055	5.17212	4.05933	4.43726	4.6342	4.91211	4.39259	4.95857	4.76583	4.54312	4.8606	.	5.01089	4.37693	4.75442	4.72318	0.336811	0.488627	0.0388451	AT1G03060	-	0.128651	0.280448	-0.061451	AT1G03060	-	0.811411	0.905535	0.00964996	AT1G03060	-	1	0
AT1G03070		Bax inhibitor-1 family protein			N/A	N/A	744	1.36742	1.29766	1.48601	2.05253	0.837609	1.95213	1.731	1.82868	1.11609	3.05375	1.86463	2.26301	.	1.3837	1.61409	1.55859	2.3938	0.0786672	0.158733	-0.528565	AT1G03070	-	0.147214	0.308347	-0.435677	AT1G03070	-	0.200588	0.39554	-0.384709	AT1G03070	-	0	0
AT1G03080		kinase interacting (KIP1-like) family protein			N/A	N/A	5202	13.3009	12.1036	13.087	11.1447	11.8136	12.2505	12.6811	12.0338	11.977	14.7205	15.6185	15.156	.	12.8305	11.7363	12.2306	15.165	6.27536e-07	4.11838e-06	-0.187887	AT1G03080	-	1.55784e-10	2.53376e-09	-0.241322	AT1G03080	-	9.58504e-09	1.69049e-07	-0.216371	AT1G03080	-	0	0
AT1G03090	MCCA	methylcrotonyl-CoA carboxylase alpha chain, mitochondrial / 3-methylcrotonyl-CoA carboxylase 1 (MCCA)			N/A	N/A	2202.62	11.7297	9.64184	12.3087	13.8882	16.2755	15.8852	18.6659	19.2553	21.1681	38.5628	36.1888	38.2965	.	11.2267	15.3496	19.6964	37.6827	1.21004e-84	1.03579e-82	-1.24314	AT1G03090	2	1.33851e-43	1.26578e-41	-0.882941	AT1G03090	-	2.02646e-23	1.47954e-21	-0.635869	AT1G03090	-	0	2
AT1G03100		Pentatricopeptide repeat (PPR) superfamily protein			N/A	N/A	2382	1.12897	1.20978	0.973072	1.05236	1.27966	1.20491	1.32498	1.06786	1.38691	0.73485	0.852644	0.542218	.	1.10394	1.17898	1.25992	0.709904	0.0068828	0.0205635	0.432363	AT1G03100	-	0.000955743	0.00516044	0.528481	AT1G03100	-	0.00022508	0.00165183	0.590209	AT1G03100	-	0	0
AT1G03103		Bifunctional inhibitor/lipid-transfer protein/seed storage 2S albumin superfamily protein			N/A	N/A	516	0	0	0	0	0	0	0	0	0	0	0	0	.	0	0	0	0	NA	NA	NA	AT1G03103	-	NA	NA	NA	AT1G03103	-	NA	NA	NA	AT1G03103	-	0	0
AT1G03106		unknown protein; Has 35333 Blast hits to 34131 proteins in 2444 species: Archae - 798; Bacteria - 22429; Metazoa - 974; Fungi - 991; Plants - 531; Viruses - 0; Other Eukaryotes - 9610 (source: NCBI BLink).			N/A	N/A	198	0	0	0	0	0	0	0	0	2.51097	0	0	0	.	0	0	0.83699	0	NA	NA	NA	AT1G03106	-	NA	NA	NA	AT1G03106	-	NA	NA	NA	AT1G03106	-	0	0
AT1G03110	TRM82, AtTRM82	Transducin/WD40 repeat-like superfamily protein			N/A	N/A	1284	8.70002	10.9201	10.0094	8.41277	7.72494	7.47562	6.64472	7.04468	9.22485	6.3304	5.95101	5.51088	.	9.87651	7.87111	7.63808	5.93076	2.32534e-07	1.62145e-06	0.484782	AT1G03110	-	0.0018324	0.00904765	0.292124	AT1G03110	-	0.00480747	0.0227492	0.264331	AT1G03110	-	0	0
AT1G03120	ATRAB28, RAB28	responsive to abscisic acid 28			N/A	N/A	549	0.556071	1.3902	0.604178	0.641683	0.481608	0.314535	0.860872	0.134389	0.288296	0.173426	1.35496	1.03685	.	0.85015	0.479275	0.427852	0.855079	NA	NA	NA	AT1G03120	-	NA	NA	NA	AT1G03120	-	NA	NA	NA	AT1G03120	-	0	0
AT1G03130	PSAD-2	photosystem I subunit D-2			N/A	N/A	615	1957.71	2019.59	2047.8	2100.38	2189.05	2070.82	2027.09	1991.14	2040.1	2274.1	2164.49	2365.32	.	2008.37	2120.08	2019.44	2267.97	0.00143999	0.0051387	-0.132546	AT1G03130	-	0.112461	0.256003	-0.0660222	AT1G03130	-	0.103788	0.251487	-0.0676666	AT1G03130	-	1	0
AT1G03140		splicing factor Prp18 family protein			N/A	N/A	1263	26.4763	26.9297	23.9975	28.9589	29.6412	25.564	27.5419	33.6066	31.1056	32.6932	39.299	36.6264	.	25.8012	28.0547	30.7514	36.2062	2.36663e-07	1.64793e-06	-0.366212	AT1G03140	-	0.000341268	0.00209239	-0.253811	AT1G03140	-	0.0297739	0.0992603	-0.153989	AT1G03140	-	1	0
AT1G03150		Acyl-CoA N-acyltransferases (NAT) superfamily protein			N/A	N/A	525	18.5379	22.364	22.5045	19.6454	22.3621	23.4667	24.5603	22.0107	21.7554	22.9223	20.943	26.2714	.	21.1355	21.8247	22.7755	23.3789	0.288285	0.435332	-0.0945435	AT1G03150	-	0.5693	0.742527	-0.0506673	AT1G03150	-	0.601977	0.774554	-0.0464362	AT1G03150	-	1	0
AT1G03160	FZL	FZO-like			N/A	N/A	2739	21.6317	22.7344	21.6393	20.0153	21.1851	20.1746	18.7973	16.3234	19.2828	16.099	14.9996	15.7104	.	22.0018	20.4583	18.1345	15.603	2.17307e-13	2.71074e-12	0.324605	AT1G03160	-	2.90712e-10	4.60754e-09	0.278861	AT1G03160	-	0.000101833	0.000822742	0.171917	AT1G03160	-	1	0
AT1G03170		Protein of unknown function (DUF3049)			N/A	N/A	723	0.18795	0.412309	0.120773	0.419036	0.311553	0.651679	0.590377	0.708491	0.877162	0	0.116734	0.099226	.	0.240344	0.460756	0.725343	0.0719867	NA	NA	NA	AT1G03170	-	NA	NA	NA	AT1G03170	-	NA	NA	NA	AT1G03170	-	0	0
AT1G03180		unknown protein; Has 36 Blast hits to 36 proteins in 15 species: Archae - 0; Bacteria - 0; Metazoa - 3; Fungi - 0; Plants - 33; Viruses - 0; Other Eukaryotes - 0 (source: NCBI BLink).			N/A	N/A	795.394	4.25036	3.23232	4.05249	2.3183	3.32424	2.49719	2.21361	3.34224	3.58389	3.40706	2.72275	3.67235	.	3.84506	2.71324	3.04658	3.26739	0.60366	0.730402	0.098642	AT1G03180	-	0.264413	0.461362	-0.212054	AT1G03180	-	0.510642	0.706511	-0.124995	AT1G03180	-	1	0
AT1G03190	ATXPD, UVH6	RAD3-like DNA-binding helicase protein			N/A	N/A	2277	4.33821	3.44387	3.67192	3.45534	3.52255	3.47546	3.81857	3.48764	2.73837	3.59328	4.32847	2.96359	.	3.818	3.48445	3.34819	3.62845	0.790472	0.866229	0.0319558	AT1G03190	-	0.882777	0.94061	-0.017734	AT1G03190	-	0.625087	0.790423	-0.0587711	AT1G03190	-	1	0
AT1G03200		unknown protein; BEST Arabidopsis thaliana protein match is: unknown protein (TAIR:AT1G03240.1); Has 2 Blast hits to 2 proteins in 1 species: Archae - 0; Bacteria - 0; Metazoa - 0; Fungi - 0; Plants - 2; Viruses - 0; Other Eukaryotes - 0 (source: NCBI BLink).			N/A	N/A	126	0	0	4.4602	7.72937	3.83827	0	4.05721	3.24978	0	4.30412	0	10.8263	.	1.48673	3.85588	2.43566	5.04347	NA	NA	NA	AT1G03200	-	NA	NA	NA	AT1G03200	-	NA	NA	NA	AT1G03200	-	0	0
AT1G03210		Phenazine biosynthesis PhzC/PhzF protein			N/A	N/A	861	16.001	16.3932	14.5022	12.9304	12.4674	13.2514	12.2006	14.1516	13.74	14.4314	14.9967	15.9602	.	15.6321	12.8831	13.3641	15.1294	0.881721	0.927127	0.0127111	AT1G03210	-	0.0769324	0.193198	-0.151108	AT1G03210	-	0.17319	0.3592	-0.116359	AT1G03210	-	1	0
AT1G03220		Eukaryotic aspartyl protease family protein			N/A	N/A	1302	165.62	155.711	154.703	189.284	185.911	185.951	192.863	186.255	202.847	234.208	200.811	243.428	.	158.678	187.049	193.988	226.149	3.24067e-08	2.49831e-07	-0.358574	AT1G03220	-	0.00154154	0.00781152	-0.205414	AT1G03220	-	0.140343	0.311266	-0.0956459	AT1G03220	-	1	0
AT1G03230		Eukaryotic aspartyl protease family protein			N/A	N/A	1305	27.8232	28.4341	25.6339	34.8186	35.0983	33.6091	40.8744	40.1	41.4866	29.8049	28.4153	26.2006	.	27.2971	34.5087	40.8203	28.1403	0.545772	0.682524	-0.0365973	AT1G03230	-	0.00165762	0.00830649	0.190561	AT1G03230	-	1.65123e-12	4.55442e-11	0.42777	AT1G03230	-	0	0
AT1G03240		unknown protein; BEST Arabidopsis thaliana protein match is: unknown protein (TAIR:AT1G03200.1); Has 2 Blast hits to 2 proteins in 1 species: Archae - 0; Bacteria - 0; Metazoa - 0; Fungi - 0; Plants - 2; Viruses - 0; Other Eukaryotes - 0 (source: NCBI BLink).			N/A	N/A	129	0	0	0	3.54263	0	0	0	0	0	0	0	0	.	0	1.18088	0	0	NA	NA	NA	AT1G03240	-	NA	NA	NA	AT1G03240	-	NA	NA	NA	AT1G03240	-	0	0
AT1G03250		unknown protein; Has 89 Blast hits to 89 proteins in 31 species: Archae - 0; Bacteria - 0; Metazoa - 31; Fungi - 0; Plants - 48; Viruses - 0; Other Eukaryotes - 10 (source: NCBI BLink).			N/A	N/A	738.388	26.4914	20.8943	22.3261	21.8602	23.5147	25.4306	22.5303	23.3477	24.61	17.6193	21.2296	23.3432	.	23.2373	23.6018	23.496	20.7307	0.734598	0.826835	0.026702	AT1G03250	-	0.316678	0.519488	0.0788662	AT1G03250	-	0.396959	0.609306	0.0667176	AT1G03250	-	1	0
AT1G03260		SNARE associated Golgi protein family			N/A	N/A	825	8.31208	8.19794	6.76413	5.37718	7.46675	7.68582	6.67129	9.66096	7.87579	13.9256	10.1543	10.4178	.	7.75805	6.84325	8.06935	11.4992	0.00296855	0.00978464	-0.403925	AT1G03260	-	0.000128687	0.000868659	-0.520574	AT1G03260	-	0.0107089	0.0439488	-0.34697	AT1G03260	-	0	0
AT1G03270		CBS domain-containing protein with a domain of unknown function (DUF21)			N/A	N/A	1500	2.94135	2.01255	2.1558	2.47146	2.7465	1.55151	1.86122	2.35978	2.5441	3.22793	1.52341	2.95903	.	2.3699	2.25649	2.25503	2.57012	0.791159	0.866277	-0.0606517	AT1G03270	-	0.660422	0.806843	-0.100625	AT1G03270	-	0.758675	0.876981	-0.0703664	AT1G03270	-	1	0
AT1G03280		Transcription factor TFIIE, alpha subunit			N/A	N/A	1440	16.956	16.4573	16.2687	15.1661	15.9446	16.1839	14.9158	15.762	17.1101	16.7345	16.6677	16.7263	.	16.5607	15.7649	15.9293	16.7095	0.551082	0.686776	-0.033735	AT1G03280	-	0.353836	0.5557	-0.0524679	AT1G03280	-	0.485316	0.686656	-0.0394866	AT1G03280	-	1	0
AT1G03290		unknown protein; BEST Arabidopsis thaliana protein match is: unknown protein (TAIR:AT4G02880.2); Has 13587 Blast hits to 10183 proteins in 1114 species: Archae - 257; Bacteria - 2402; Metazoa - 5637; Fungi - 960; Plants - 675; Viruses - 54; Other Eukaryotes - 3602 (source: NCBI BLink).			N/A	N/A	1716	8.52086	8.94888	10.0927	9.62952	11.3142	8.84282	9.50455	9.15165	10.188	10.7292	11.8251	11.6987	.	9.18748	9.92885	9.61473	11.4177	0.00191165	0.00662538	-0.233959	AT1G03290	-	0.0681592	0.176132	-0.137494	AT1G03290	-	0.0256298	0.0881707	-0.168237	AT1G03290	-	1	0
AT1G03300	ATDUF1, DUF1	DOMAIN OF UNKNOWN FUNCTION 724 1			N/A	N/A	2013	1.54677	1.39112	1.85026	2.53173	2.20111	2.12846	3.14228	3.71702	3.17116	4.23647	4.09029	3.67451	.	1.59605	2.2871	3.34349	4.00042	7.50616e-17	1.19252e-15	-0.942807	AT1G03300	-	1.44857e-06	1.39039e-05	-0.54476	AT1G03300	-	0.148269	0.322789	-0.163452	AT1G03300	-	1	0
AT1G03310	ATISA2, ISA2, DBE1, BE2	debranching enzyme 1			N/A	N/A	2649	32.9756	30.5144	30.9468	25.3199	24.046	25.0181	16.7397	18.4387	19.1437	13.6906	12.9227	13.5726	.	31.4789	24.7947	18.1074	13.3953	3.33677e-80	2.67198e-78	0.83554	AT1G03310	-	6.5357e-46	6.58845e-44	0.626659	AT1G03310	-	2.08758e-12	5.6713e-11	0.309659	AT1G03310	-	0	0
AT1G03320		unknown protein; Has 1038 Blast hits to 683 proteins in 112 species: Archae - 4; Bacteria - 14; Metazoa - 318; Fungi - 117; Plants - 86; Viruses - 8; Other Eukaryotes - 491 (source: NCBI BLink).			N/A	N/A	663	1.02713	1.21432	0.567638	0.370857	0.384346	0.192978	0.218895	0.163374	0.539458	1.28746	0.424034	0.182645	.	0.936363	0.31606	0.307242	0.63138	NA	NA	NA	AT1G03320	-	NA	NA	NA	AT1G03320	-	NA	NA	NA	AT1G03320	-	0	0
AT1G03330		Small nuclear ribonucleoprotein family protein			N/A	N/A	282	59.614	75.8948	75.8829	49.2887	68.1567	63.984	56.3739	65.1868	66.9653	69.5832	60.6506	68.3078	.	70.4639	60.4765	62.842	66.1805	0.707491	0.808078	0.0406914	AT1G03330	-	0.318962	0.521597	-0.108075	AT1G03330	-	0.65009	0.80802	0.0491944	AT1G03330	-	1	0
AT1G03340		unknown protein; BEST Arabidopsis thaliana protein match is: unknown protein (TAIR:AT4G02920.1); Has 44 Blast hits to 41 proteins in 13 species: Archae - 0; Bacteria - 1; Metazoa - 0; Fungi - 0; Plants - 43; Viruses - 0; Other Eukaryotes - 0 (source: NCBI BLink).			N/A	N/A	1158	2.50374	2.24834	2.08675	1.48233	2.31752	2.83695	1.83276	2.05211	1.39926	1.32508	2.20072	1.42921	.	2.27961	2.21227	1.76138	1.65167	0.0944749	0.184481	0.324371	AT1G03340	-	0.142239	0.300758	0.284656	AT1G03340	-	0.674923	0.822878	0.0813524	AT1G03340	-	1	0
AT1G03350		BSD domain-containing protein			N/A	N/A	1413	24.4443	25.9518	23.4303	22.6982	25.215	23.9376	23.5321	24.8611	24.9662	24.1574	27.1743	27.0864	.	24.6088	23.9503	24.4531	26.1394	0.0743107	0.151684	-0.0886806	AT1G03350	-	0.0920248	0.220742	-0.0837175	AT1G03350	-	0.191938	0.385205	-0.0648382	AT1G03350	-	1	0
AT1G03360	ATRRP4, RRP4	ribosomal RNA processing 4			N/A	N/A	969	11.2265	12.7837	10.9573	10.4516	10.458	10.5893	9.80919	12.4032	11.1407	8.17355	7.79789	7.69766	.	11.6558	10.4996	11.1177	7.8897	0.000265833	0.00112371	0.365831	AT1G03360	-	0.00482527	0.0208406	0.28276	AT1G03360	-	0.000453711	0.00305743	0.351805	AT1G03360	-	0	0
AT1G03365		RING/U-box superfamily protein			N/A	N/A	2472	5.5615	5.06121	5.65405	5.19613	5.01464	5.94085	5.55252	6.0726	6.68596	6.63742	6.72569	5.90817	.	5.42559	5.38387	6.10369	6.42376	0.00988528	0.0281693	-0.183091	AT1G03365	-	0.0212686	0.0710706	-0.163458	AT1G03365	-	0.54214	0.731808	-0.0432622	AT1G03365	-	1	0
AT1G03370		C2 calcium/lipid-binding and GRAM domain containing protein			N/A	N/A	3063	5.06757	4.89458	6.03647	5.63614	5.58687	6.38334	6.26936	6.67898	7.19776	6.71251	7.52879	7.54456	.	5.33287	5.86878	6.71537	7.26195	1.53049e-06	9.54289e-06	-0.333873	AT1G03370	-	0.00394905	0.0176076	-0.200176	AT1G03370	-	0.275234	0.486807	-0.0757788	AT1G03370	-	1	0
AT1G03380	ATATG18G, ATG18G	homolog of yeast autophagy 18 (ATG18) G			N/A	N/A	2880	11.5618	11.2641	11.4301	9.87728	10.3805	10.571	8.93517	9.18339	10.5271	10.0092	10.4826	11.7937	.	11.4187	10.2763	9.54855	10.7618	0.44005	0.590351	0.0401392	AT1G03380	-	0.608172	0.770507	-0.0266527	AT1G03380	-	0.0350561	0.112888	-0.109573	AT1G03380	-	1	0
AT1G03390		HXXXD-type acyl-transferase family protein			N/A	N/A	1386	0.038844	0	0	0.088419	0	0	0	0	0.040239	0	0	0	.	0.012948	0.029473	0.013413	0	NA	NA	NA	AT1G03390	-	NA	NA	NA	AT1G03390	-	NA	NA	NA	AT1G03390	-	0	0
AT1G03400		2-oxoglutarate (2OG) and Fe(II)-dependent oxygenase superfamily protein			N/A	N/A	1056	8.16341	8.44979	9.91902	11.2884	13.6749	11.6827	12.691	13.254	14.4417	18.6309	16.7149	18.3573	.	8.84407	12.2153	13.4622	17.901	2.08782e-19	3.76928e-18	-0.727872	AT1G03400	-	1.92772e-06	1.82058e-05	-0.384667	AT1G03400	-	0.00157223	0.00879584	-0.255403	AT1G03400	-	0	0
AT1G03410	2A6	2-oxoglutarate (2OG) and Fe(II)-dependent oxygenase superfamily protein			N/A	N/A	1197	3.41101	3.27578	2.57169	1.66925	2.62351	2.33027	2.72406	2.49746	2.53067	2.94745	2.15735	2.74945	.	3.08616	2.20768	2.58406	2.61808	0.350882	0.502934	0.137104	AT1G03410	-	0.237904	0.429972	-0.173459	AT1G03410	-	0.914646	0.959547	0.0157521	AT1G03410	-	1	0
AT1G03430	AHP5	histidine-containing phosphotransfer factor 5			N/A	N/A	474	17.5162	16.088	13.3616	21.8517	19.9377	20.5997	11.8963	20.0454	17.3388	20.5849	18.0407	20.2228	.	15.6553	20.7964	16.4268	19.6161	0.0388616	0.0892406	-0.232917	AT1G03430	-	0.668037	0.812105	0.0483553	AT1G03430	-	0.10034	0.245702	-0.185284	AT1G03430	-	1	0
AT1G03440		Leucine-rich repeat (LRR) family protein				Y	1194	14.5686	13.4947	13.0055	16.0632	14.5569	17.4486	15.1794	16.6074	17.592	19.1074	15.795	17.3731	.	13.6896	16.0229	16.4596	17.4252	0.000226335	0.00096975	-0.251144	AT1G03440	-	0.175876	0.350639	-0.0921833	AT1G03440	-	0.955588	0.978852	-0.0037928	AT1G03440	-	1	0
AT1G03445	BSU1	Serine/threonine protein phosphatase family protein			N/A	N/A	2382	0.271217	0.092406	0.054489	0.140523	0.092397	0.071426	0.081784	0.058063	0.085237	0.211883	0.159211	0.088001	.	0.139371	0.101449	0.075028	0.153032	NA	NA	NA	AT1G03445	-	NA	NA	NA	AT1G03445	-	NA	NA	NA	AT1G03445	-	0	0
AT1G03457		RNA-binding (RRM/RBD/RNP motifs) family protein			N/A	N/A	1297.84	5.28482	5.85167	5.47179	6.08963	6.59972	5.19789	6.9868	6.74485	7.96298	9.8863	9.19444	11.0098	.	5.53609	5.96241	7.23154	10.0302	1.7427e-11	1.85468e-10	-0.615305	AT1G03457	-	1.96861e-08	2.4822e-07	-0.513638	AT1G03457	-	0.000653645	0.0041645	-0.311794	AT1G03457	-	0	0
AT1G03470		Kinase interacting (KIP1-like) family protein			N/A	N/A	810	6.70268	6.41475	7.11133	7.79039	8.67258	8.90633	9.58059	8.96623	10.3218	6.72419	9.29206	8.69228	.	6.74292	8.45643	9.62287	8.23618	0.0729932	0.149718	-0.218363	AT1G03470	-	0.731414	0.852916	0.0418055	AT1G03470	-	0.229112	0.432257	0.146477	AT1G03470	-	1	0
AT1G03475	LIN2, HEMF1, ATCPO-I	Coproporphyrinogen III oxidase			N/A	N/A	1161	156.972	159.715	155.609	164.511	167.13	173.706	151.013	163.252	175.362	130.443	126.919	129.988	.	157.432	168.449	163.209	129.117	4.71048e-08	3.55957e-07	0.180684	AT1G03475	-	1.70241e-15	4.30128e-14	0.263367	AT1G03475	-	3.55539e-14	1.17874e-12	0.250631	AT1G03475	-	0	0
AT1G03490	ANAC006, NAC006	NAC domain containing protein 6			N/A	N/A	846	0	0	0	0	0	0	0	0	0	0	0	0	.	0	0	0	0	NA	NA	NA	AT1G03490	-	NA	NA	NA	AT1G03490	-	NA	NA	NA	AT1G03490	-	0	0
AT1G03495		HXXXD-type acyl-transferase family protein			N/A	N/A	1398	2.19215	1.67328	1.63379	0.731884	1.29436	1.25553	1.11396	0.504765	0.75395	0.86805	0.976002	1.21766	.	1.83307	1.09392	0.790892	1.02057	0.0119046	0.0331203	0.565586	AT1G03495	-	0.829197	0.910837	0.0485157	AT1G03495	-	0.226294	0.428887	-0.272106	AT1G03495	-	0	0
AT1G03510		Tetratricopeptide repeat (TPR)-like superfamily protein			N/A	N/A	1290	1.43124	1.32694	0.985369	1.35913	1.17448	1.54816	2.06975	1.02697	1.2382	0.908485	0.967679	1.15776	.	1.24785	1.36059	1.44497	1.01131	0.430976	0.582133	0.178363	AT1G03510	-	0.202583	0.386019	0.288595	AT1G03510	-	0.157549	0.336317	0.320108	AT1G03510	-	0	0
AT1G03520		Core-2/I-branching beta-1,6-N-acetylglucosaminyltransferase family protein			N/A	N/A	1279.63	4.65195	4.816	4.64055	5.4371	6.22507	5.98251	5.64304	5.34726	5.74644	6.97512	8.63907	8.15509	.	4.70283	5.88156	5.57891	7.92309	1.62482e-07	1.15446e-06	-0.533854	AT1G03520	-	0.00458609	0.0199774	-0.288926	AT1G03520	-	0.001334	0.00762798	-0.327026	AT1G03520	-	0	0
AT1G03530	ATNAF1, NAF1	nuclear assembly factor 1			N/A	N/A	2406	3.9073	4.18401	4.13124	3.86469	3.84413	3.49535	4.60749	4.68766	3.98772	3.506	4.38492	3.78407	.	4.07418	3.73472	4.42762	3.89166	0.802445	0.875111	0.019352	AT1G03530	-	0.799046	0.894987	-0.0196922	AT1G03530	-	0.0838068	0.215992	0.133741	AT1G03530	-	1	0
AT1G03540		Pentatricopeptide repeat (PPR-like) superfamily protein			N/A	N/A	1830	0.794046	0.795183	0.65578	1.28354	1.06086	1.09247	0.7814	1.09317	0.736584	1.17662	0.369339	1.03108	.	0.748336	1.14562	0.870385	0.859013	0.846191	0.904879	-0.0521582	AT1G03540	-	0.137981	0.294619	0.398849	AT1G03540	-	0.635603	0.797929	0.127412	AT1G03540	-	1	0
AT1G03550		Secretory carrier membrane protein (SCAMP) family protein					852	6.59582	5.19034	8.09234	4.5474	5.74285	4.14587	5.65437	6.35823	4.84067	6.30509	6.68851	6.15741	.	6.62617	4.81204	5.61776	6.38367	0.980273	0.988637	0.00330013	AT1G03550	-	0.0362026	0.108291	-0.279563	AT1G03550	-	0.350132	0.565629	-0.124701	AT1G03550	-	1	0
AT1G03560		Pentatricopeptide repeat (PPR-like) superfamily protein			N/A	N/A	1983	3.6338	3.56265	3.76816	4.46112	3.20291	2.78295	3.43582	4.30289	3.83596	4.76703	4.39208	5.06718	.	3.65487	3.48233	3.85822	4.7421	0.0172428	0.0453696	-0.280389	AT1G03560	-	0.00760537	0.0304445	-0.314252	AT1G03560	-	0.101717	0.248156	-0.192687	AT1G03560	-	1	0
AT1G03590		Protein phosphatase 2C family protein					1389	10.2913	9.14514	10.2468	10.9022	12.9436	12.6049	12.8772	15.0289	14.5415	20.5199	18.7393	20.0677	.	9.89441	12.1502	14.1492	19.7756	7.35165e-28	1.94662e-26	-0.719027	AT1G03590	-	1.67937e-13	3.66893e-12	-0.484492	AT1G03590	-	4.88007e-07	6.54819e-06	-0.330633	AT1G03590	-	0	0
AT1G03600	PSB27	photosystem II family protein			N/A	N/A	525	780.091	780.125	766.036	735.327	753.358	755.865	848.751	735.955	761.12	817.317	778.423	841.608	.	775.417	748.183	781.942	812.449	0.417657	0.57068	-0.0401012	AT1G03600	-	0.239345	0.431752	-0.0582165	AT1G03600	-	0.933257	0.968549	0.00414365	AT1G03600	-	1	0
AT1G03610		Protein of unknown function (DUF789)			N/A	N/A	927	15.6967	15.4014	16.1946	42.5246	41.6791	45.4149	43.7343	47.1276	48.0974	72.4941	60.9772	65.5998	.	15.7642	43.2062	46.3198	66.357	1.2995e-152	2.7165e-150	-1.45838	AT1G03610	2	4.27323e-14	9.76548e-13	-0.418558	AT1G03610	-	2.76746e-10	5.90956e-09	-0.349774	AT1G03610	-	0	2
AT1G03620		ELMO/CED-12 family protein			N/A	N/A	798	1.88478	1.48488	1.7609	3.04759	2.05427	1.9021	1.60451	2.11502	3.22788	4.85722	2.74565	4.11623	.	1.71019	2.33465	2.3158	3.90637	0.00021262	0.000915726	-0.806705	AT1G03620	-	0.0225925	0.0744795	-0.496686	AT1G03620	-	0.0183825	0.0680612	-0.513582	AT1G03620	-	0	0
AT1G03630	POR C, PORC	protochlorophyllide oxidoreductase C			N/A	N/A	1205.83	193.172	190.323	174.087	176.794	171.825	181.863	139.697	162.331	154.391	163.059	160.374	158.221	.	185.861	176.827	152.14	160.551	2.26553e-05	0.000118025	0.133312	AT1G03630	-	0.00157845	0.00797215	0.0994216	AT1G03630	-	0.354194	0.569642	-0.0291509	AT1G03630	-	1	0
AT1G03650		Acyl-CoA N-acyltransferases (NAT) superfamily protein			N/A	N/A	477	2.26009	1.09322	2.02661	3.34942	2.89337	2.23819	2.73779	4.35985	2.36054	2.45418	1.58196	1.67618	.	1.79331	2.82699	3.15273	1.90411	0.722998	0.819382	-0.108962	AT1G03650	-	0.209291	0.394374	0.385956	AT1G03650	-	0.145246	0.318336	0.447748	AT1G03650	-	0	0
AT1G03660		Ankyrin-repeat containing protein			N/A	N/A	324	6.05399	2.69981	5.66102	4.97475	3.51841	6.2243	1.94746	2.25774	1.67398	2.63029	1.87928	2.53383	.	4.80494	4.90582	1.95973	2.3478	0.159884	0.278618	0.616476	AT1G03660	-	0.132332	0.28562	0.660122	AT1G03660	-	0.862992	0.933247	-0.0756929	AT1G03660	-	1	0
AT1G03670		ankyrin repeat family protein			N/A	N/A	1851	0	0	0.038787	0.066139	0	0.033573	0.040706	0	0.029872	0	0	0	.	0.012929	0.0332373	0.023526	0	NA	NA	NA	AT1G03670	-	NA	NA	NA	AT1G03670	-	NA	NA	NA	AT1G03670	-	0	0
AT1G03680	ATHM1, TRX-M1, ATM1, THM1	thioredoxin M-type 1			N/A	N/A	540	320.143	338.552	368.503	343.051	359.613	348.901	424.317	326.045	343.364	287.234	316.042	297.331	.	342.399	350.522	364.575	300.202	0.00309438	0.0101421	0.102332	AT1G03680	-	6.39749e-07	6.51861e-06	0.17223	AT1G03680	-	4.92929e-07	6.60086e-06	0.173968	AT1G03680	-	1	0
AT1G03687		DTW domain-containing protein			N/A	N/A	1146	9.29538	7.72419	9.16745	7.47472	8.40975	8.39755	6.42378	8.97834	7.7081	7.80583	7.34248	9.66144	.	8.72901	8.09401	7.70341	8.26992	0.701342	0.804027	0.0357101	AT1G03687	-	0.906524	0.952723	-0.0109339	AT1G03687	-	0.656444	0.811326	-0.0414197	AT1G03687	-	1	0
AT1G03700		Uncharacterised protein family (UPF0497)			N/A	N/A	495	5.33862	4.36427	8.32226	8.5978	8.56837	5.04328	9.7873	6.98126	5.12841	7.57001	9.89637	7.78377	.	6.00838	7.40315	7.29899	8.41672	0.0822157	0.164606	-0.37754	AT1G03700	-	0.513745	0.700285	-0.141855	AT1G03700	-	0.366785	0.582299	-0.196053	AT1G03700	-	1	0
AT1G03710		Cystatin/monellin superfamily protein			N/A	N/A	609	0	0.736328	0.666436	0.589887	0.147817	0.769033	0.466123	0.126731	1.11378	0.334443	1.12629	0.704356	.	0.467588	0.502246	0.568878	0.721696	NA	NA	NA	AT1G03710	-	NA	NA	NA	AT1G03710	-	NA	NA	NA	AT1G03710	-	0	0
AT1G03720		Cysteine proteinases superfamily protein			N/A	N/A	825	0	0	0	0	0	0	0	0	0	0	0	0	.	0	0	0	0	NA	NA	NA	AT1G03720	-	NA	NA	NA	AT1G03720	-	NA	NA	NA	AT1G03720	-	0	0
AT1G03730		unknown protein; BEST Arabidopsis thaliana protein match is: unknown protein (TAIR:AT4G03600.1); Has 50 Blast hits to 50 proteins in 10 species: Archae - 0; Bacteria - 0; Metazoa - 0; Fungi - 0; Plants - 50; Viruses - 0; Other Eukaryotes - 0 (source: NCBI BLink).			N/A	N/A	504	6.94346	9.10836	8.07145	14.0534	12.2856	13.2862	11.548	10.9764	10.4167	8.99345	10.3417	9.79106	.	8.04109	13.2084	10.9804	9.70874	0.183645	0.310596	-0.183779	AT1G03730	-	0.0269978	0.0860594	0.30568	AT1G03730	-	0.334508	0.549462	0.133392	AT1G03730	-	1	0
AT1G03740		Protein kinase superfamily protein			N/A	N/A	2223	11.1037	10.8784	11.2091	13.5535	13.1249	15.3562	13.8946	15.6377	14.8751	14.5168	12.5362	15.2746	.	11.0637	14.0115	14.8025	14.1092	2.13803e-05	0.000112059	-0.263731	AT1G03740	-	0.86685	0.931132	0.0104042	AT1G03740	-	0.355531	0.570806	0.0573332	AT1G03740	-	1	0
AT1G03750	CHR9	switch 2			N/A	N/A	2589	2.00015	2.05809	2.08968	1.91319	2.24028	2.36972	2.06003	1.05557	2.12022	2.54124	2.18617	2.53413	.	2.04931	2.1744	1.74527	2.42051	0.257019	0.399718	-0.185084	AT1G03750	-	0.56385	0.739011	-0.0942403	AT1G03750	-	0.0292374	0.0978638	-0.356017	AT1G03750	-	0	0
AT1G03760		Prefoldin chaperone subunit family protein			N/A	N/A	1176	3.53949	3.20697	3.89392	5.03777	3.91307	3.63042	3.79586	4.79824	4.95321	3.5563	4.33418	4.22251	.	3.54679	4.19375	4.51577	4.03766	0.217575	0.352851	-0.151862	AT1G03760	-	0.736376	0.856388	0.0414641	AT1G03760	-	0.364377	0.580054	0.111717	AT1G03760	-	1	0
AT1G03770	ATRING1B, RING1B	RING 1B			N/A	N/A	1385.68	3.44758	3.78322	3.97008	2.99454	3.62989	3.24404	3.40748	3.10686	4.12432	4.24188	4.08088	4.31803	.	3.73363	3.28949	3.54622	4.2136	0.205877	0.338762	-0.14609	AT1G03770	-	0.0367808	0.109575	-0.24116	AT1G03770	-	0.147856	0.322155	-0.167127	AT1G03770	-	1	0
AT1G03780	TPX2	targeting protein for XKLP2			N/A	N/A	2276.04	7.11352	7.55001	7.20402	6.69925	6.41929	7.2364	6.95711	7.19218	6.87976	5.57397	4.77409	6.22783	.	7.28918	6.78498	7.00968	5.5253	6.67288e-05	0.000320012	0.263507	AT1G03780	-	0.000613166	0.00350716	0.226374	AT1G03780	-	0.000204176	0.00152367	0.24541	AT1G03780	-	0	0
AT1G03790	SOM	Zinc finger C-x8-C-x5-C-x3-H type family protein			N/A	N/A	1182	0.208799	0.346288	0.065503	0.35684	0.649108	0.542534	0.177629	0.199492	0	0.131225	0.19692	0.220411	.	0.206863	0.516161	0.125707	0.182852	NA	NA	NA	AT1G03790	-	NA	NA	NA	AT1G03790	-	NA	NA	NA	AT1G03790	-	0	0
AT1G03800	ERF10, ATERF10	ERF domain protein 10			N/A	N/A	738	0.300254	0.410242	0.383351	0.667574	0.336171	0.25727	0.847904	0.360511	0.549372	0.659534	0.553227	0.399717	.	0.364616	0.420338	0.585929	0.537493	0.456144	0.605599	-0.363234	AT1G03800	-	0.571392	0.743693	-0.275884	AT1G03800	-	0.864625	0.934098	0.0831006	AT1G03800	-	1	0
AT1G03810		Nucleic acid-binding, OB-fold-like protein			N/A	N/A	432	0	0	0	0	0	0	0	0	0	0	0	0	.	0	0	0	0	NA	NA	NA	AT1G03810	-	NA	NA	NA	AT1G03810	-	NA	NA	NA	AT1G03810	-	0	0
AT1G03820		unknown protein; FUNCTIONS IN: molecular_function unknown; INVOLVED IN: biological_process unknown; LOCATED IN: endomembrane system; EXPRESSED IN: 21 plant structures; EXPRESSED DURING: 13 growth stages; Has 1345 Blast hits to 1122 proteins in 102 species: Archae - 2; Bacteria - 28; Metazoa - 28; Fungi - 30; Plants - 109; Viruses - 0; Other Eukaryotes - 1148 (source: NCBI BLink).			N/A	N/A	669	41.4378	36.2536	35.4177	35.394	33.7779	37.7948	30.0617	32.1522	34.0183	28.9804	25.0198	26.0864	.	37.703	35.6556	32.0774	26.6955	2.25941e-06	1.37806e-05	0.333221	AT1G03820	-	2.57698e-05	0.000202038	0.296523	AT1G03820	-	0.00599134	0.0273459	0.193662	AT1G03820	-	1	0
AT1G03830		guanylate-binding family protein			N/A	N/A	3042	3.51136	3.33937	3.55654	3.81472	3.28013	3.25407	3.51561	3.42901	3.47709	2.6093	2.82315	2.8614	.	3.46909	3.44964	3.4739	2.76462	0.00714777	0.021221	0.209387	AT1G03830	-	0.00266686	0.0125174	0.233819	AT1G03830	-	0.00211844	0.0113427	0.239219	AT1G03830	-	0	0
AT1G03840	MGP	C2H2 and C2HC zinc fingers superfamily protein			N/A	N/A	1521	2.74762	1.8438	2.12386	2.1331	2.28165	1.95311	1.924	1.27386	2.01339	2.69419	2.51567	2.6539	.	2.23843	2.12262	1.73708	2.62125	0.183945	0.310879	-0.187407	AT1G03840	-	0.148703	0.310753	-0.203687	AT1G03840	-	0.00475866	0.0225489	-0.398159	AT1G03840	-	0	0
AT1G03850		Glutaredoxin family protein			N/A	N/A	453	27.2906	22.5436	26.9272	36.4231	39.34	37.8775	45.367	48.3268	41.4681	56.6053	65.0884	64.8866	.	25.5871	37.8802	45.054	62.1934	6.81394e-29	1.86132e-27	-0.909404	AT1G03850	-	3.8232e-10	6.00672e-09	-0.510457	AT1G03850	-	0.00034994	0.00242988	-0.291482	AT1G03850	-	0	0
AT1G03860	ATPHB2, PHB2	prohibitin 2		plant-type cell wall	N/A	N/A	788.201	59.9883	57.6719	55.0428	44.3556	55.5563	50.3193	50.0895	54.2457	45.5165	53.7089	43.1303	47.7679	.	57.5677	50.0771	49.9506	48.2024	0.0287015	0.0694085	0.160785	AT1G03860	-	0.585865	0.754519	0.0400454	AT1G03860	-	0.537186	0.728189	0.0453547	AT1G03860	-	1	0
AT1G03870	FLA9	FASCICLIN-like arabinoogalactan 9			N/A	N/A	744	168.914	166.95	175.871	171.408	195.279	200.17	274.229	269.014	268.575	408.829	372.989	436.636	.	170.578	188.952	270.606	406.151	4.81904e-63	2.81475e-61	-0.882806	AT1G03870	-	2.46088e-48	2.6852e-46	-0.769524	AT1G03870	-	2.7622e-13	8.37473e-12	-0.384815	AT1G03870	-	0	0
AT1G03880	CRU2, CRB	cruciferin 2			N/A	N/A	1368	0.112787	0.041088	0	0	0	0	0	0	0.039042	0	0.093256	0.03954	.	0.0512917	0	0.013014	0.0442653	NA	NA	NA	AT1G03880	-	NA	NA	NA	AT1G03880	-	NA	NA	NA	AT1G03880	-	0	0
AT1G03890		RmlC-like cupins superfamily protein			N/A	N/A	1356	0	0	0	0	0	0	0	0	0	0	0	0	.	0	0	0	0	NA	NA	NA	AT1G03890	-	NA	NA	NA	AT1G03890	-	NA	NA	NA	AT1G03890	-	0	0
AT1G03900	ATNAP4, NAP4	non-intrinsic ABC protein 4			N/A	N/A	819	51.9219	48.2603	55.2278	53.4582	46.4589	55.4554	54.8074	53.9821	50.8103	59.8329	56.5442	57.3405	.	51.8033	51.7908	53.1999	57.9059	0.0214729	0.0544913	-0.143664	AT1G03900	-	0.0827229	0.204201	-0.108399	AT1G03900	-	0.287293	0.500382	-0.0664778	AT1G03900	-	1	0
AT1G03905		P-loop containing nucleoside triphosphate hydrolases superfamily protein			N/A	N/A	873	3.72249	3.64656	3.8773	2.61814	2.21985	3.63961	3.56042	2.65322	2.62434	2.55985	4.26288	2.96954	.	3.74878	2.82587	2.94599	3.26409	0.450696	0.600535	0.133019	AT1G03905	-	0.452289	0.648239	-0.132552	AT1G03905	-	0.643317	0.804004	-0.0816657	AT1G03905	-	1	0
AT1G03910		EXPRESSED IN: 25 plant structures; EXPRESSED DURING: 13 growth stages; CONTAINS InterPro DOMAIN/s: Cactin protein, cactus-binding domain, C-terminal (InterPro:IPR019134), Cactin, central region (InterPro:IPR018816); BEST Arabidopsis thaliana protein match is: unknown protein (TAIR:AT2G36815.2); Has 11711 Blast hits to 7382 proteins in 452 species: Archae - 31; Bacteria - 352; Metazoa - 6006; Fung…			N/A	N/A	2019	17.4208	16.669	19.0875	18.2195	18.8106	17.8035	16.255	18.6505	17.2527	19.2301	18.9181	17.4054	.	17.7258	18.2779	17.3861	18.5179	0.133988	0.243201	-0.0754531	AT1G03910	-	0.980076	0.989393	-0.00125743	AT1G03910	-	0.276299	0.487995	-0.0548151	AT1G03910	-	1	0
AT1G03920		Protein kinase family protein			N/A	N/A	1710	2.38114	2.30384	1.88175	2.52027	1.69537	1.88832	1.74561	1.7468	1.59475	1.78732	1.72306	1.94994	.	2.18891	2.03465	1.69572	1.82011	0.271321	0.416299	0.157773	AT1G03920	-	0.4545	0.649923	0.107273	AT1G03920	-	0.671713	0.820643	-0.0607839	AT1G03920	-	1	0
AT1G03930	ADK1, CKL9ALPHA, CKL9BETA	dual specificity kinase 1			N/A	N/A	1416	14.1833	15.4313	11.7592	12.0678	11.53	11.7184	10.5034	10.8858	9.80714	12.413	13.4936	12.0398	.	13.7913	11.7721	10.3988	12.6488	0.401463	0.554928	0.0579515	AT1G03930	-	0.326384	0.529719	-0.0677881	AT1G03930	-	0.0094308	0.0395703	-0.179311	AT1G03930	-	1	0
AT1G03940		HXXXD-type acyl-transferase family protein			N/A	N/A	1410	1.45606	2.03525	2.16953	0.941811	0.936492	0.784399	0.784261	1.47837	0.859446	0.448774	0.452585	0.680819	.	1.88695	0.887567	1.04069	0.527393	4.00349e-07	2.70059e-06	1.2382	AT1G03940	1	0.0329965	0.100858	0.520836	AT1G03940	-	0.00749703	0.0328661	0.653185	AT1G03940	-	0	1
AT1G03950	VPS2.3	vacuolar protein sorting-associated protein 2.3			N/A	N/A	633	17.5378	19.1887	19.9777	18.1842	13.8388	17.2853	15.4111	17.1521	18.2913	15.0483	13.0567	15.3474	.	18.9014	16.4361	16.9515	14.4841	0.0117826	0.0328268	0.244105	AT1G03950	-	0.179678	0.35572	0.130044	AT1G03950	-	0.0670748	0.183578	0.17748	AT1G03950	-	1	0
AT1G03960		Calcium-binding EF hand family protein			N/A	N/A	1590	6.41003	6.36406	6.88519	5.25272	7.12023	4.2881	3.84131	5.81248	6.36801	4.85739	3.44837	5.40354	.	6.55309	5.55368	5.3406	4.56977	0.0561678	0.120805	0.360769	AT1G03960	-	0.297415	0.498301	0.196844	AT1G03960	-	0.415833	0.626652	0.153711	AT1G03960	-	1	0
AT1G03970	GBF4	G-box binding factor 4			N/A	N/A	813	16.674	15.0417	18.2308	20.2902	18.3009	22.5031	23.6653	26.8634	23.5538	26.7007	29.0218	25.3869	.	16.6488	20.3647	24.6942	27.0365	2.52888e-12	2.88959e-11	-0.510041	AT1G03970	-	8.51996e-05	0.000598295	-0.28623	AT1G03970	-	0.178505	0.366666	-0.0980043	AT1G03970	-	1	0
AT1G03980	ATPCS2, PCS2	phytochelatin synthase 2			N/A	N/A	1359	0.77605	0.143472	0.44627	0.097845	0.382329	0.696369	0.058908	0.439217	0.398305	0.10956	0.273451	0.455691	.	0.455264	0.392181	0.29881	0.279567	0.578752	0.709533	0.380489	AT1G03980	-	0.754181	0.868047	0.214591	AT1G03980	-	0.94663	0.975507	-0.0458739	AT1G03980	-	1	0
AT1G03982		PAK-box/P21-Rho-binding family protein			N/A	N/A	534	0	0	0	0	0	0	0	0	0	0	0	0	.	0	0	0	0	NA	NA	NA	AT1G03982	-	NA	NA	NA	AT1G03982	-	NA	NA	NA	AT1G03982	-	0	0
AT1G03990		Long-chain fatty alcohol dehydrogenase family protein			N/A	N/A	2277	0.093015	0.061796	0.170737	0.062287	0.061966	0.232478	0.098646	0.017439	0.019136	0.281875	0.118668	0.11726	.	0.108516	0.11891	0.0450737	0.172601	0.410501	0.563694	-0.445592	AT1G03990	-	0.428111	0.626167	-0.429033	AT1G03990	-	0.0147929	0.0572321	-1.31965	AT1G03990	-	0	0
AT1G04000		unknown protein; BEST Arabidopsis thaliana protein match is: unknown protein (TAIR:AT5G44060.1); Has 62 Blast hits to 62 proteins in 10 species: Archae - 0; Bacteria - 0; Metazoa - 0; Fungi - 0; Plants - 62; Viruses - 0; Other Eukaryotes - 0 (source: NCBI BLink).			N/A	N/A	459	14.8559	12.7125	14.0288	12.1684	14.757	13.8748	14.7753	10.6757	10.532	17.8975	14.8068	16.0974	.	13.8657	13.6001	11.9943	16.2672	0.18829	0.316032	-0.161421	AT1G04000	-	0.155266	0.320656	-0.174368	AT1G04000	-	0.0218587	0.0778081	-0.281312	AT1G04000	-	0	0
AT1G04010	PSAT1, ATPSAT1	phospholipid sterol acyl transferase 1			N/A	N/A	1902	3.60835	3.43975	3.86492	3.69468	3.18973	3.60976	3.61205	3.22671	2.9721	3.93883	3.67345	3.51477	.	3.63767	3.49806	3.27029	3.70902	0.737871	0.829139	-0.0355364	AT1G04010	-	0.684069	0.823578	-0.0432073	AT1G04010	-	0.325128	0.539606	-0.10448	AT1G04010	-	1	0
AT1G04020	ATBARD1, BARD1, ROW1	breast cancer associated RING 1			N/A	N/A	2143.81	5.41242	5.05492	6.20782	5.5236	5.52954	4.92514	4.55537	4.93089	4.30065	3.64691	3.10356	3.16613	.	5.55839	5.32609	4.59564	3.30553	6.92084e-09	5.72432e-08	0.498042	AT1G04020	-	1.03419e-08	1.35833e-07	0.492212	AT1G04020	-	8.47694e-05	0.000701724	0.337927	AT1G04020	-	0	0
AT1G04030		unknown protein; BEST Arabidopsis thaliana protein match is: unknown protein (TAIR:AT5G44040.1); Has 1835 Blast hits to 1511 proteins in 238 species: Archae - 7; Bacteria - 164; Metazoa - 377; Fungi - 135; Plants - 187; Viruses - 22; Other Eukaryotes - 943 (source: NCBI BLink).			N/A	N/A	1305	4.58087	4.36562	4.45095	4.34893	5.9878	5.65881	4.20397	4.08645	4.3898	3.6481	3.00995	3.68544	.	4.46581	5.33185	4.22674	3.44783	0.030601	0.0731735	0.23646	AT1G04030	-	6.29094e-05	0.000454628	0.437616	AT1G04030	-	0.0596579	0.168233	0.205958	AT1G04030	-	0	0
AT1G04040		HAD superfamily, subfamily IIIB acid phosphatase		plant-type cell wall	N/A	N/A	816	119.29	113.96	109.347	84.2571	83.4907	81.3853	83.2554	92.7737	99.2683	96.9249	90.5846	92.8617	.	114.199	83.0444	91.7658	93.4571	5.39375e-06	3.11198e-05	0.182253	AT1G04040	-	0.00722866	0.0291242	-0.107621	AT1G04040	-	0.7325	0.860756	-0.0136945	AT1G04040	-	1	0
AT1G04050	SUVR1, SDG13	homolog of SU(var)3-9 1			N/A	N/A	2205	1.2988	1.30936	1.19671	1.31832	0.960249	1.12857	1.0132	1.21404	1.07695	1.07051	1.07799	0.756185	.	1.26829	1.13571	1.1014	0.968228	0.115609	0.217425	0.250169	AT1G04050	-	0.27266	0.470706	0.174407	AT1G04050	-	0.352534	0.568048	0.147812	AT1G04050	-	1	0
AT1G04070	TOM22-I, ATTOM22-I	translocase of outer membrane 22-I			N/A	N/A	285	16.8634	26.7864	22.9382	14.3701	12.9008	14.575	18.0692	10.2136	11.676	11.1401	17.5969	11.909	.	22.196	13.9486	13.3196	13.5487	0.071502	0.147375	0.465836	AT1G04070	-	0.886424	0.942422	0.0369175	AT1G04070	-	0.778682	0.888724	0.0726399	AT1G04070	-	1	0
AT1G04080	PRP39	Tetratricopeptide repeat (TPR)-like superfamily protein			N/A	N/A	2296.72	28.3748	23.3889	27.4797	24.2812	26.0986	26.5114	26.4323	24.891	28.714	26.0338	27.5294	25.0101	.	26.4145	25.6304	26.6791	26.1911	0.740733	0.831227	-0.0181559	AT1G04080	-	0.944792	0.971751	-0.00379973	AT1G04080	-	0.630481	0.794816	0.0263957	AT1G04080	-	1	0
AT1G04090		Plant protein of unknown function (DUF946)			N/A	N/A	1719	0.281474	0.794477	0.322969	0.356585	0.20984	0.325016	0.403622	0.234807	0.387482	0.316933	0.159994	0.363635	.	0.466307	0.297147	0.34197	0.280187	0.281299	0.427546	0.417315	AT1G04090	-	0.820676	0.906287	0.0877987	AT1G04090	-	0.547067	0.735658	0.233237	AT1G04090	-	0	0
AT1G04100	IAA10	indoleacetic acid-induced protein 10			N/A	N/A	786	4.03637	2.73576	4.84457	5.96403	5.8093	5.11841	4.17055	2.61262	3.94508	5.71407	4.15636	4.62631	.	3.87223	5.63058	3.57608	4.83225	0.163368	0.283149	-0.248531	AT1G04100	-	0.363721	0.565899	0.161956	AT1G04100	-	0.114966	0.270511	-0.281059	AT1G04100	-	0	0
AT1G04110	SDD1	Subtilase family protein			N/A	N/A	2328	4.75706	4.7307	4.07833	4.52327	4.61895	3.92329	3.42169	4.42181	3.92937	4.03437	4.01305	4.46665	.	4.52203	4.35517	3.92429	4.17136	0.473638	0.622048	0.0575222	AT1G04110	-	0.521766	0.706616	0.0514257	AT1G04110	-	0.616976	0.784563	-0.0401484	AT1G04110	-	1	0
AT1G04120	ATMRP5, MRP5, ATABCC5, ABCC5	multidrug resistance-associated protein 5	stomatal movement		N/A	N/A	4545	17.4939	17.0789	16.7067	14.4175	16.2826	15.4049	14.2638	14.815	14.9124	16.2106	15.2814	16.6362	.	17.0932	15.3683	14.6637	16.0427	0.244407	0.384857	0.0446147	AT1G04120	-	0.386786	0.588236	-0.0331708	AT1G04120	-	0.0359046	0.11483	-0.0804111	AT1G04120	-	1	0
AT1G04130	TPR2, AtTPR2	Tetratricopeptide repeat (TPR)-like superfamily protein			N/A	N/A	1083	5.90917	5.7395	5.35146	5.47643	6.0118	5.35766	4.50553	6.77643	4.08387	7.78867	6.61682	6.332	.	5.66671	5.6153	5.12194	6.9125	0.0799095	0.160799	-0.218462	AT1G04130	-	0.107778	0.248657	-0.200629	AT1G04130	-	0.0151399	0.0582771	-0.303017	AT1G04130	-	0	0
AT1G04140		Transducin family protein / WD-40 repeat family protein			N/A	N/A	2373.97	27.8503	26.0944	26.3201	27.1273	26.5853	27.063	28.0784	25.1889	26.9285	29.1255	28.2469	29.3403	.	26.7549	26.9252	26.7319	28.9042	0.0135811	0.0370766	-0.0995246	AT1G04140	-	0.16417	0.334111	-0.0560973	AT1G04140	-	0.0927787	0.232052	-0.0677804	AT1G04140	-	1	0
AT1G04150		C2 calcium/lipid-binding plant phosphoribosyltransferase family protein			N/A	N/A	3039	0.044188	0.114151	0.095986	0.08294	0.132043	0.08393	0.07333	0.083045	0.121291	0.092911	0.018854	0.092815	.	0.084775	0.0996377	0.0925553	0.0681933	0.59051	0.719145	0.273938	AT1G04150	-	0.335709	0.53829	0.490087	AT1G04150	-	0.384956	0.598255	0.442295	AT1G04150	-	0	0
AT1G04160	XIB, ATXIB, XI-8, XI-B	myosin XI B			N/A	N/A	4503	2.77312	2.77811	2.78041	2.52731	2.36183	2.36194	2.11676	2.68296	2.63988	2.74995	2.49347	2.75323	.	2.77721	2.41703	2.47987	2.66555	0.733558	0.825928	0.0258686	AT1G04160	-	0.284762	0.484341	-0.0812909	AT1G04160	-	0.426602	0.636651	-0.0604177	AT1G04160	-	1	0
AT1G04170	EIF2 GAMMA	eukaryotic translation initiation factor 2 gamma subunit			N/A	N/A	1398	59.6219	58.0579	55.2976	49.2247	50.4326	47.2044	50.5904	49.7749	48.5411	43.789	45.8557	45.5693	.	57.6591	48.9539	49.6355	45.0713	1.1547e-07	8.37518e-07	0.223401	AT1G04170	-	0.0296299	0.0926355	0.0916697	AT1G04170	-	0.00808094	0.0348944	0.111633	AT1G04170	-	1	0
AT1G04171		unknown protein; Has 30201 Blast hits to 17322 proteins in 780 species: Archae - 12; Bacteria - 1396; Metazoa - 17338; Fungi - 3422; Plants - 5037; Viruses - 0; Other Eukaryotes - 2996 (source: NCBI BLink).			N/A	N/A	165	0	0	0	0	0	0	0	0	0	0	0	0	.	0	0	0	0	NA	NA	NA	AT1G04171	-	NA	NA	NA	AT1G04171	-	NA	NA	NA	AT1G04171	-	0	0
AT1G04180	YUC9	YUCCA 9			N/A	N/A	1266	1.04896	1.3378	1.18116	1.7243	2.20977	2.46085	5.07404	5.50996	4.58755	7.46731	6.89076	7.23375	.	1.18931	2.13164	5.05718	7.19727	1.34344e-36	4.78982e-35	-1.81039	AT1G04180	2	1.54999e-17	4.42894e-16	-1.2212	AT1G04180	2	0.0232533	0.0817614	-0.325129	AT1G04180	-	0	4
AT1G04190	TPR3	Tetratricopeptide repeat (TPR)-like superfamily protein			N/A	N/A	987	20.4877	24.3127	18.9441	16.1208	16.7076	17.4726	14.5768	19.7799	17.6429	15.4184	15.6363	17.4949	.	21.2482	16.767	17.3332	16.1832	0.00196532	0.0067886	0.257537	AT1G04190	-	0.592791	0.758813	0.0444947	AT1G04190	-	0.30613	0.5205	0.0851443	AT1G04190	-	1	0
AT1G04200		FUNCTIONS IN: molecular_function unknown; INVOLVED IN: N-terminal protein myristoylation; LOCATED IN: cellular_component unknown; EXPRESSED IN: 22 plant structures; EXPRESSED DURING: 13 growth stages; CONTAINS InterPro DOMAIN/s: Dymeclin (InterPro:IPR019142); Has 395 Blast hits to 389 proteins in 117 species: Archae - 0; Bacteria - 0; Metazoa - 262; Fungi - 21; Plants - 68; Viruses - 0; Other Euk…			N/A	N/A	2199	9.72134	9.46079	10.831	10.3149	7.97621	10.4426	10.0991	9.70572	10.546	11.3704	9.05049	12.4144	.	10.0044	9.5779	10.1169	10.9451	0.314603	0.464478	-0.0950039	AT1G04200	-	0.209349	0.394445	-0.118598	AT1G04200	-	0.576183	0.756786	-0.0528079	AT1G04200	-	1	0
AT1G04210		Leucine-rich repeat protein kinase family protein			N/A	N/A	3339	12.5062	11.8033	11.1378	12.0441	12.4708	13.1094	13.4138	16.1286	14.6608	15.6681	14.0481	15.0588	.	11.8158	12.5414	14.7344	14.925	4.21827e-05	0.000209584	-0.258426	AT1G04210	-	0.0107873	0.0405654	-0.160886	AT1G04210	-	0.87782	0.941084	-0.00970126	AT1G04210	-	1	0
AT1G04220	KCS2	3-ketoacyl-CoA synthase 2					1587	11.2727	12.4359	10.6076	9.82007	9.87982	8.6746	8.63511	7.54673	7.41791	13.5213	8.8523	10.3704	.	11.4387	9.45816	7.86658	10.9147	0.655743	0.769508	0.0486994	AT1G04220	-	0.226475	0.415441	-0.132126	AT1G04220	-	0.00932635	0.0391966	-0.28401	AT1G04220	-	0	0
AT1G04230		Protein of unknown function (DUF2361)			N/A	N/A	978	7.35868	8.4013	7.08071	8.84111	9.24223	8.91905	8.60459	10.1524	10.0844	13.6884	11.6827	12.3467	.	7.61356	9.0008	9.6138	12.5726	7.4661e-09	6.14461e-08	-0.525568	AT1G04230	-	0.000354403	0.00216157	-0.324783	AT1G04230	-	0.00492421	0.0232114	-0.255683	AT1G04230	-	0	0
AT1G04240	SHY2, IAA3	AUX/IAA transcriptional regulator family protein			N/A	N/A	570	18.4211	26.3157	25.1393	55.1848	55.9924	45.4417	56.4419	56.6338	54.1538	69.2972	71.3339	64.7838	.	23.292	52.2063	55.7432	68.4716	8.65345e-34	2.79429e-32	-1.12036	AT1G04240	2	0.00599401	0.024955	-0.254109	AT1G04240	-	0.011929	0.0479551	-0.232484	AT1G04240	-	0	2
AT1G04250	AXR3, IAA17	AUX/IAA transcriptional regulator family protein			N/A	N/A	690	97.4559	97.3425	101.061	75.5473	80.3155	85.256	80.3978	86.1689	77.5867	110.036	112.252	104.964	.	98.6198	80.3729	81.3845	109.084	0.019954	0.0512502	-0.123302	AT1G04250	-	6.29136e-09	8.53999e-08	-0.307767	AT1G04250	-	4.84941e-07	6.51586e-06	-0.266618	AT1G04250	-	0	0
AT1G04260	MPI7, MPIP7, PRA1.D	CAMV movement protein interacting protein 7			N/A	N/A	549	14.0408	15.1378	19.26	15.8724	16.8715	15.7267	16.5879	17.605	15.7121	16.8223	17.2273	18.9596	.	16.1462	16.1569	16.635	17.6697	0.230027	0.367935	-0.129407	AT1G04260	-	0.536455	0.71876	-0.0666483	AT1G04260	-	0.424643	0.635205	-0.0860772	AT1G04260	-	1	0
AT1G04270	RPS15	cytosolic ribosomal protein S15			N/A	N/A	459	364.426	344.45	357.188	285.228	306.661	266.101	337.043	316.283	311.509	249.301	292.325	258.881	.	355.355	285.997	321.612	266.836	9.20454e-06	5.12743e-05	0.270585	AT1G04270	-	0.0956302	0.227358	0.101669	AT1G04270	-	0.000133981	0.00104836	0.233001	AT1G04270	-	0	0
AT1G04280		P-loop containing nucleoside triphosphate hydrolases superfamily protein			N/A	N/A	1605	23.4562	24.8457	24.9761	23.3045	22.1771	23.7953	25.6197	25.5987	24.4519	30.1595	29.3575	29.0461	.	24.426	23.0923	25.2234	29.521	2.93573e-06	1.76028e-05	-0.211898	AT1G04280	-	1.43493e-07	1.60182e-06	-0.238432	AT1G04280	-	0.00132776	0.00760115	-0.145483	AT1G04280	-	1	0
AT1G04290		Thioesterase superfamily protein			N/A	N/A	468	27.0387	33.4787	37.7034	26.7468	34.6755	35.3021	34.967	30.475	26.2695	27.3234	29.0245	25.609	.	32.7403	32.2415	30.5705	27.319	0.187207	0.314823	0.156542	AT1G04290	-	0.174003	0.348023	0.161357	AT1G04290	-	0.3917	0.603957	0.101665	AT1G04290	-	1	0
AT1G04300		TRAF-like superfamily protein			N/A	N/A	3218.42	13.0987	13.4847	13.2068	14.3897	15.8252	15.9726	14.447	13.4142	15.3499	17.6086	16.3088	18.5784	.	13.2634	15.3958	14.4037	17.4986	8.63599e-13	1.0245e-11	-0.300961	AT1G04300	-	0.0083315	0.0328284	-0.111044	AT1G04300	-	1.05589e-05	0.000108591	-0.185417	AT1G04300	-	1	0
AT1G04310	ERS2	ethylene response sensor 2			N/A	N/A	1938	1.95408	2.61819	1.85799	2.28827	2.77519	1.69095	2.23503	1.97736	2.14234	2.25149	3.5071	3.00146	.	2.14342	2.25147	2.11824	2.92002	0.044206	0.0994029	-0.323955	AT1G04310	-	0.10392	0.241655	-0.26181	AT1G04310	-	0.0815594	0.21189	-0.280416	AT1G04310	-	0	0
AT1G04330		unknown protein; FUNCTIONS IN: molecular_function unknown; INVOLVED IN: biological_process unknown; LOCATED IN: chloroplast; BEST Arabidopsis thaliana protein match is: unknown protein (TAIR:AT3G23170.1); Has 74 Blast hits to 74 proteins in 6 species: Archae - 0; Bacteria - 0; Metazoa - 0; Fungi - 0; Plants - 74; Viruses - 0; Other Eukaryotes - 0 (source: NCBI BLink).			N/A	N/A	303	13.3035	9.95628	9.37143	5.24834	5.59555	6.1559	1.77042	5.29594	3.4055	6.14874	3.29941	2.48104	.	10.8771	5.6666	3.49062	3.9764	0.00686897	0.0205253	1.01096	AT1G04330	1	0.295529	0.496077	0.391226	AT1G04330	-	0.904645	0.954994	-0.044803	AT1G04330	-	1	1
AT1G04340		HR-like lesion-inducing protein-related			N/A	N/A	480	25.3027	20.8973	21.7889	17.3911	22.4418	20.4895	18.2026	18.9049	22.1252	20.6069	14.9536	16.2065	.	22.663	20.1075	19.7442	17.2557	0.014547	0.0392817	0.271289	AT1G04340	-	0.183745	0.361144	0.147589	AT1G04340	-	0.233534	0.437855	0.132266	AT1G04340	-	1	0
AT1G04350		2-oxoglutarate (2OG) and Fe(II)-dependent oxygenase superfamily protein			N/A	N/A	1083	41.3042	44.6951	37.9035	37.1971	37.8777	38.607	30.6752	34.2744	35.2461	39.0678	34.1603	38.6571	.	41.3009	37.8939	33.3986	37.2951	0.119831	0.223596	0.0819316	AT1G04350	-	0.728043	0.850583	0.0183159	AT1G04350	-	0.0589352	0.166646	-0.0994818	AT1G04350	-	1	0
AT1G04360		RING/U-box superfamily protein			N/A	N/A	1146	3.93296	3.67415	5.36083	4.16775	3.65913	4.07674	3.83742	3.81649	4.14784	5.85998	5.78785	5.84569	.	4.32265	3.96787	3.93392	5.83117	0.0101556	0.0288485	-0.326269	AT1G04360	-	0.00246177	0.0117154	-0.384341	AT1G04360	-	0.00378631	0.0186027	-0.367515	AT1G04360	-	0	0
AT1G04370	ATERF14, ERF14	Ethylene-responsive element binding factor 14			N/A	N/A	402	0	0	0	0	0	0.274386	0.258971	0	0	0.302305	0	0.25748	.	0	0.091462	0.0863237	0.186595	NA	NA	NA	AT1G04370	-	NA	NA	NA	AT1G04370	-	NA	NA	NA	AT1G04370	-	0	0
AT1G04380		2-oxoglutarate (2OG) and Fe(II)-dependent oxygenase superfamily protein			N/A	N/A	1038	0.061309	0.409669	0	0.0694	0.068534	0.070799	0	0.115083	0.127296	0.155098	0.156155	0.259002	.	0.156993	0.0695777	0.080793	0.190085	NA	NA	NA	AT1G04380	-	NA	NA	NA	AT1G04380	-	NA	NA	NA	AT1G04380	-	0	0
AT1G04390		BTB/POZ domain-containing protein			N/A	N/A	2550	2.31876	2.38509	1.95817	2.10841	2.44746	2.2193	2.01673	1.95581	2.1008	2.96795	2.42663	2.48628	.	2.22067	2.25839	2.02445	2.62695	0.0725793	0.149116	-0.191475	AT1G04390	-	0.198935	0.381078	-0.136993	AT1G04390	-	0.0220537	0.0783509	-0.244154	AT1G04390	-	0	0
AT1G04400	CRY2, FHA, AT-PHH1, PHH1, ATCRY2	cryptochrome 2	stomatal movement		N/A	N/A	1839	50.9363	50.895	56.7183	68.3289	69.3917	69.9623	62.4847	68.3323	68.7767	58.8205	63.1842	64.6273	.	52.8499	69.2276	66.5312	62.2107	2.3708e-07	1.64968e-06	-0.186451	AT1G04400	-	0.00105234	0.00562392	0.118205	AT1G04400	-	0.0107561	0.0440424	0.0920243	AT1G04400	-	1	0
AT1G04410		Lactate/malate dehydrogenase family protein			N/A	N/A	999	700.939	635.198	643.084	597.475	598.969	559.182	595.397	583.22	584.437	589.075	608.472	591.723	.	659.74	585.209	587.685	596.423	0.0729149	0.149619	0.0772227	AT1G04410	-	0.596878	0.761688	-0.0227744	AT1G04410	-	0.966244	0.98397	0.00182226	AT1G04410	-	1	0
AT1G04420		NAD(P)-linked oxidoreductase superfamily protein			N/A	N/A	1239	85.3223	83.5056	78.3729	83.247	85.0534	92.8917	76.0255	80.5223	79.5094	71.7405	75.2337	75.5989	.	82.4003	87.064	78.6857	74.191	0.0179641	0.0469778	0.0867076	AT1G04420	-	1.09643e-05	9.2185e-05	0.161122	AT1G04420	-	0.0364831	0.116314	0.0766365	AT1G04420	-	1	0
AT1G04430		S-adenosyl-L-methionine-dependent methyltransferases superfamily protein			N/A	N/A	1872	43.4124	39.9329	40.4267	46.1071	47.0492	46.1097	56.4612	55.1705	55.9904	78.1293	80.7332	79.8303	.	41.2573	46.422	55.874	79.5643	2.54654e-84	2.17046e-82	-0.679925	AT1G04430	-	9.74344e-52	1.1727e-49	-0.528841	AT1G04430	-	1.17909e-21	7.22701e-20	-0.334071	AT1G04430	-	0	0
AT1G04440	CKL13	casein kinase like 13			N/A	N/A	1407	27.72	27.7194	28.2529	27.9976	27.763	31.2259	26.4625	27.1974	28.4351	36.058	30.9646	36.4887	.	27.8974	28.9955	27.365	34.5038	1.85891e-06	1.14575e-05	-0.225032	AT1G04440	-	0.000381568	0.00230391	-0.167659	AT1G04440	-	2.98616e-06	3.45181e-05	-0.220482	AT1G04440	-	0	0
AT1G04445		C2H2-like zinc finger protein			N/A	N/A	519	0	0	0	0.70387	0	0.288215	0	0	0	0.313097	0	0.136043	.	0	0.330695	0	0.149713	NA	NA	NA	AT1G04445	-	NA	NA	NA	AT1G04445	-	NA	NA	NA	AT1G04445	-	0	0
AT1G04450	RIC3	ROP-interactive CRIB motif-containing protein 3			N/A	N/A	663	0	0	0	0	0	0	0	0	0	0	0	0	.	0	0	0	0	NA	NA	NA	AT1G04450	-	NA	NA	NA	AT1G04450	-	NA	NA	NA	AT1G04450	-	0	0
AT1G04470		Protein of unknown function (DUF810)			N/A	N/A	3108	0	0	0	0	0.015441	0.015735	0	0	0	0	0	0.014463	.	0	0.010392	0	0.004821	NA	NA	NA	AT1G04470	-	NA	NA	NA	AT1G04470	-	NA	NA	NA	AT1G04470	-	0	0
AT1G04480		Ribosomal protein L14p/L23e family protein			N/A	N/A	423	285.125	263.844	286.267	229.914	230.006	239.642	287.65	304.684	262.614	239.288	229.726	214.314	.	278.412	233.187	284.983	227.776	0.0244523	0.060639	0.196452	AT1G04480	-	0.884107	0.94123	0.0127273	AT1G04480	-	0.000844804	0.00516532	0.291426	AT1G04480	-	0	0
AT1G04490		Protein of unknown function (DUF3527)			N/A	N/A	1206	0.449892	0.822243	0.968474	0.056843	0.764964	0.749689	0.647218	1.50754	0.455024	1.02037	0.572314	0.999591	.	0.74687	0.523832	0.869927	0.864092	0.784294	0.862289	-0.169049	AT1G04490	-	0.180722	0.356981	-0.826654	AT1G04490	-	0.889171	0.946507	-0.0860621	AT1G04490	-	1	0
AT1G04500		CCT motif family protein			N/A	N/A	1161	0.158685	0.174791	0	0.240272	0.058899	0.061257	0	0	0	0.066938	0	0	.	0.111159	0.120143	0	0.0223127	NA	NA	NA	AT1G04500	-	NA	NA	NA	AT1G04500	-	NA	NA	NA	AT1G04500	-	0	0
AT1G04501		unknown protein; Has 30201 Blast hits to 17322 proteins in 780 species: Archae - 12; Bacteria - 1396; Metazoa - 17338; Fungi - 3422; Plants - 5037; Viruses - 0; Other Eukaryotes - 2996 (source: NCBI BLink).			N/A	N/A	129	0	0	0	0	0	0	0	0	0	0	0	0	.	0	0	0	0	NA	NA	NA	AT1G04501	-	NA	NA	NA	AT1G04501	-	NA	NA	NA	AT1G04501	-	0	0
AT1G04510	MAC3A	MOS4-associated complex 3A			N/A	N/A	1572	24.086	24.677	24.6696	21.036	21.4128	22.0969	23.055	22.2634	23.3288	20.5057	21.6977	19.7059	.	24.4775	21.5152	22.8824	20.6364	0.0036499	0.0117306	0.147085	AT1G04510	-	0.355345	0.557293	0.0467664	AT1G04510	-	0.0146161	0.0566473	0.123548	AT1G04510	-	1	0
AT1G04520	PDLP2	plasmodesmata-located protein 2			N/A	N/A	924	15.291	14.7647	14.8643	13.7657	11.7626	13.0202	10.7477	12.5169	12.212	10.8418	10.5291	10.0223	.	14.9733	12.8495	11.8255	10.4644	0.000136922	0.000615885	0.343461	AT1G04520	-	0.0219286	0.0727864	0.206383	AT1G04520	-	0.122788	0.283937	0.13898	AT1G04520	-	1	0
AT1G04530	TPR4	Tetratricopeptide repeat (TPR)-like superfamily protein			N/A	N/A	933	56.235	56.0929	57.6298	42.726	43.5361	44.6055	32.7862	39.9649	39.3315	54.8306	54.5839	59.0094	.	56.6526	43.6225	37.3609	56.1413	0.816588	0.884062	-0.0121498	AT1G04530	-	2.39757e-06	2.23432e-05	-0.247078	AT1G04530	-	7.40213e-14	2.38634e-12	-0.391861	AT1G04530	-	0	0
AT1G04540		Calcium-dependent lipid-binding (CaLB domain) family protein			N/A	N/A	1806	0.229013	0.0847	0.131376	0.084883	0.056746	0	0.032001	0.07196	0.131375	0.128314	0.032444	0.053533	.	0.148363	0.0472097	0.0784453	0.0714303	NA	NA	NA	AT1G04540	-	NA	NA	NA	AT1G04540	-	NA	NA	NA	AT1G04540	-	0	0
AT1G04550	IAA12, BDL	AUX/IAA transcriptional regulator family protein			N/A	N/A	718.256	25.8133	26.2141	22.0019	24.7431	18.2013	22.088	21.142	21.4071	22.1166	21.9266	23.3778	21.3297	.	24.6764	21.6775	21.5552	22.2114	0.496116	0.641097	0.0621578	AT1G04550	-	0.753401	0.867491	-0.0286909	AT1G04550	-	0.465567	0.669929	-0.0666418	AT1G04550	-	1	0
AT1G04555		unknown protein; FUNCTIONS IN: molecular_function unknown; INVOLVED IN: biological_process unknown; LOCATED IN: cellular_component unknown; BEST Arabidopsis thaliana protein match is: unknown protein (TAIR:AT4G33380.1); Has 84 Blast hits to 83 proteins in 15 species: Archae - 0; Bacteria - 0; Metazoa - 9; Fungi - 0; Plants - 75; Viruses - 0; Other Eukaryotes - 0 (source: NCBI BLink).			N/A	N/A	459	7.43074	8.15398	8.65803	6.58929	5.82358	8.47321	6.63907	6.22471	4.54396	4.59882	5.87933	7.1813	.	8.08092	6.96203	5.80258	5.88648	0.0867258	0.171919	0.320083	AT1G04555	-	0.402603	0.603054	0.156401	AT1G04555	-	0.927684	0.96561	0.0169595	AT1G04555	-	1	0
AT1G04560		AWPM-19-like family protein			N/A	N/A	561	0.139018	0.463401	1.39531	0.641683	0.639711	0.156696	0.360262	0.937203	0.430848	0.693704	0.387131	0	.	0.66591	0.479363	0.576104	0.360278	NA	NA	NA	AT1G04560	-	NA	NA	NA	AT1G04560	-	NA	NA	NA	AT1G04560	-	0	0
AT1G04570		Major facilitator superfamily protein			N/A	N/A	1629	0.674878	0.47445	0.556036	0.645932	0.674692	0.409414	0.419056	0.368234	0.585463	0.313843	0.227629	0.261531	.	0.568455	0.576679	0.457584	0.267668	0.0386633	0.0888879	0.690723	AT1G04570	-	0.0316094	0.0974436	0.717969	AT1G04570	-	0.128516	0.292851	0.507743	AT1G04570	-	0	0
AT1G04580	AAO4, ATAO-4, ATAO2, AO4	aldehyde oxidase 4			N/A	N/A	4014	0.011243	0.025001	0	0.025285	0.024969	0.025658	0.015161	0	0.011502	0	0	0.01188	.	0.0120813	0.025304	0.00888767	0.00396	NA	NA	NA	AT1G04580	-	NA	NA	NA	AT1G04580	-	NA	NA	NA	AT1G04580	-	0	0
AT1G04590		BEST Arabidopsis thaliana protein match is: Pentatricopeptide repeat (PPR) superfamily protein (TAIR:AT4G21190.1); Has 111 Blast hits to 111 proteins in 15 species: Archae - 0; Bacteria - 0; Metazoa - 0; Fungi - 0; Plants - 109; Viruses - 0; Other Eukaryotes - 2 (source: NCBI BLink).			N/A	N/A	1146	11.6141	14.3005	14.9912	11.3572	11.4153	10.9915	11.7279	11.7997	12.1522	10.4374	9.25357	9.98174	.	13.6353	11.2547	11.8933	9.8909	0.000106301	0.000489569	0.294074	AT1G04590	-	0.0315598	0.0973209	0.163128	AT1G04590	-	0.0104957	0.0432793	0.19417	AT1G04590	-	1	0
AT1G04600	XIA, ATXIA	myosin XI A			N/A	N/A	5193	0.170586	0.143724	0.075526	0.110971	0.108375	0.083457	0.148071	0.188777	0.110116	0.154782	0.074312	0.085413	.	0.129945	0.100934	0.148988	0.104836	0.56049	0.694457	0.185075	AT1G04600	-	0.948063	0.973441	0.0207102	AT1G04600	-	0.24319	0.449576	0.371046	AT1G04600	-	0	0
AT1G04610	YUC3	YUCCA 3			N/A	N/A	1314	1.13858	1.47126	1.488	1.10211	0.612622	0.950041	1.21265	1.65867	1.05576	1.83	1.42402	1.66027	.	1.36595	0.888258	1.30903	1.6381	0.340579	0.492432	-0.197266	AT1G04610	-	0.00264107	0.0124111	-0.622354	AT1G04610	-	0.342762	0.557898	-0.196376	AT1G04610	-	1	0
AT1G04620		coenzyme F420 hydrogenase family / dehydrogenase, beta subunit family			N/A	N/A	1389	12.2857	13.3241	12.1421	18.2292	17.3872	15.4986	15.0415	15.6959	16.7352	8.22889	8.49018	7.4634	.	12.584	17.0383	15.8242	8.06082	4.25039e-10	3.96098e-09	0.42041	AT1G04620	-	3.93614e-29	2.09565e-27	0.754244	AT1G04620	-	4.36382e-24	3.28262e-22	0.681532	AT1G04620	-	0	0
AT1G04625		Polynucleotidyl transferase, ribonuclease H-like superfamily protein			N/A	N/A	774	0	0	0	0	0	0	0	0	0	0	0	0	.	0	0	0	0	NA	NA	NA	AT1G04625	-	NA	NA	NA	AT1G04625	-	NA	NA	NA	AT1G04625	-	0	0
AT1G04630	MEE4	GRIM-19 protein			N/A	N/A	432	62.3422	58.7649	59.3252	59.5642	57.3167	61.7763	59.1032	59.4454	58.38	54.5863	53.9946	54.5828	.	60.1441	59.5524	58.9762	54.3879	0.163983	0.284066	0.0969601	AT1G04630	-	0.26013	0.45645	0.0784489	AT1G04630	-	0.0350905	0.11295	0.146807	AT1G04630	-	1	0
AT1G04635	EMB1687	ribonuclease P family protein / Rpp14 family protein			N/A	N/A	456	5.90051	2.61058	4.05101	2.28091	1.51117	1.14155	1.98261	2.35774	4.1423	1.89586	3.87084	2.00716	.	4.18737	1.64454	2.82755	2.59129	0.146719	0.26099	0.442317	AT1G04635	-	0.185812	0.36398	-0.403259	AT1G04635	-	0.721836	0.854033	0.108507	AT1G04635	-	1	0
AT1G04640	LIP2	lipoyltransferase 2			N/A	N/A	708	39.1878	38.8736	40.3627	50.3613	51.8162	54.1216	50.4256	51.9444	57.0009	45.5599	46.8606	43.9745	.	39.4747	52.0997	53.1236	45.465	0.010415	0.0294925	-0.153466	AT1G04640	-	0.0183443	0.0629949	0.141297	AT1G04640	-	0.00447359	0.0214023	0.170297	AT1G04640	-	1	0
AT1G04645		Plant self-incompatibility protein S1 family			N/A	N/A	387	0	0	0	0	0	0	0	0	0	0	0	0	.	0	0	0	0	NA	NA	NA	AT1G04645	-	NA	NA	NA	AT1G04645	-	NA	NA	NA	AT1G04645	-	0	0
AT1G04650		unknown protein; Has 30201 Blast hits to 17322 proteins in 780 species: Archae - 12; Bacteria - 1396; Metazoa - 17338; Fungi - 3422; Plants - 5037; Viruses - 0; Other Eukaryotes - 2996 (source: NCBI BLink).			N/A	N/A	2994	1.51198	1.82154	1.36603	1.56126	1.90205	1.78074	1.58425	1.13278	1.42446	0.910625	0.824017	0.894815	.	1.56652	1.74802	1.3805	0.876486	1.85817e-05	9.8142e-05	0.558644	AT1G04650	-	9.73268e-08	1.10504e-06	0.6957	AT1G04650	-	0.000519377	0.00343238	0.452856	AT1G04650	-	0	0
AT1G04660		glycine-rich protein			N/A	N/A	639	0.827973	1.36569	1.51954	0.920062	0.616015	1.24451	2.7649	1.59469	0.710219	0.343082	2.19061	2.16968	.	1.23773	0.926862	1.68994	1.56779	0.960144	0.976768	-0.0274613	AT1G04660	-	0.601195	0.765035	-0.287225	AT1G04660	-	0.619026	0.786036	0.273238	AT1G04660	-	0	0
AT1G04670		unknown protein; Has 40 Blast hits to 40 proteins in 14 species: Archae - 2; Bacteria - 5; Metazoa - 1; Fungi - 2; Plants - 30; Viruses - 0; Other Eukaryotes - 0 (source: NCBI BLink).			N/A	N/A	381	0	0	0	0	0	0	0	0	0	0	0	0	.	0	0	0	0	NA	NA	NA	AT1G04670	-	NA	NA	NA	AT1G04670	-	NA	NA	NA	AT1G04670	-	0	0
AT1G04680		Pectin lyase-like superfamily protein			N/A	N/A	1296	41.7609	41.0892	43.481	41.4653	45.6854	48.7099	45.7238	47.4189	46.2561	39.0785	40.7498	42.6335	.	42.1104	45.2869	46.4663	40.8206	0.832323	0.894961	0.00962556	AT1G04680	-	0.0259532	0.0835182	0.101242	AT1G04680	-	0.00048056	0.0032068	0.158728	AT1G04680	-	1	0
AT1G04684		unknown protein; Has 30201 Blast hits to 17322 proteins in 780 species: Archae - 12; Bacteria - 1396; Metazoa - 17338; Fungi - 3422; Plants - 5037; Viruses - 0; Other Eukaryotes - 2996 (source: NCBI BLink).			N/A	N/A	150	0	0	0	0	0	0	0	0	0	0	0	0	.	0	0	0	0	NA	NA	NA	AT1G04684	-	NA	NA	NA	AT1G04684	-	NA	NA	NA	AT1G04684	-	0	0
AT1G04690	KAB1, KV-BETA1	potassium channel beta subunit 1			N/A	N/A	987	79.4325	81.1807	78.7747	74.8405	79.1928	78.3987	77.9262	74.8047	73.3748	67.6069	67.7153	68.5507	.	79.796	77.4773	75.3686	67.9576	0.00249509	0.00839403	0.129025	AT1G04690	-	0.00229971	0.0110474	0.130074	AT1G04690	-	0.00706382	0.0312847	0.11494	AT1G04690	-	1	0
AT1G04700		PB1 domain-containing protein tyrosine kinase			N/A	N/A	3129	1.00055	1.05563	0.898035	0.949068	1.01144	0.627831	0.52449	0.726348	0.679343	0.699391	0.788497	1.02209	.	0.984738	0.86278	0.643394	0.836659	0.33862	0.490662	0.153556	AT1G04700	-	0.802626	0.896426	0.0401102	AT1G04700	-	0.119297	0.278164	-0.249974	AT1G04700	-	0	0
AT1G04710	KAT1, PKT4	peroxisomal 3-ketoacyl-CoA thiolase 4			N/A	N/A	1332	14.0159	13.1712	11.988	13.2145	13.291	13.4155	13.5434	11.7838	13.1984	10.3174	9.94736	12.0388	.	13.0584	13.307	12.8419	10.7679	0.0105075	0.0297205	0.174954	AT1G04710	-	0.00130106	0.00675143	0.219883	AT1G04710	-	0.00275276	0.0141919	0.204726	AT1G04710	-	0	0
AT1G04730	CTF18	P-loop containing nucleoside triphosphate hydrolases superfamily protein			N/A	N/A	2832	3.28828	2.42878	2.8599	2.25352	3.0255	2.1804	2.40174	2.53536	2.60844	1.81238	1.94877	1.95589	.	2.85899	2.48647	2.51518	1.90568	0.000146653	0.000655204	0.376367	AT1G04730	-	0.00678737	0.0276197	0.268357	AT1G04730	-	0.00308233	0.0156265	0.293368	AT1G04730	-	0	0
AT1G04750	VAMP7B, VAMP721, ATVAMP721, AT VAMP7B	vesicle-associated membrane protein 721			N/A	N/A	659.656	91.903	106.076	97.4462	107.842	93.7626	98.278	101.683	105.561	92.8641	88.2526	93.3861	87.7606	.	98.4751	99.9609	100.036	89.7998	0.223806	0.360526	0.0648561	AT1G04750	-	0.034368	0.104137	0.1128	AT1G04750	-	0.0485511	0.144468	0.105164	AT1G04750	-	1	0
AT1G04760	ATVAMP726, VAMP726	vesicle-associated membrane protein 726			N/A	N/A	663	5.44095	4.11284	4.07552	5.43219	4.37512	4.63644	6.8325	5.35513	5.24297	4.73892	5.27208	5.00578	.	4.5431	4.81458	5.8102	5.00559	0.494069	0.639408	-0.126917	AT1G04760	-	0.806872	0.898572	-0.0453705	AT1G04760	-	0.426567	0.636651	0.14756	AT1G04760	-	1	0
AT1G04770		Tetratricopeptide repeat (TPR)-like superfamily protein			N/A	N/A	912	26.7907	29.2761	30.4325	49.8263	49.4419	54.2986	42.3617	52.3644	46.9999	21.3135	24.5961	19.0115	.	28.8331	51.1889	47.242	21.6404	0.00126948	0.0045854	0.270469	AT1G04770	-	2.81779e-25	1.27468e-23	0.871784	AT1G04770	-	4.55659e-21	2.63817e-19	0.790474	AT1G04770	-	0	0
AT1G04778		unknown protein; FUNCTIONS IN: molecular_function unknown; INVOLVED IN: biological_process unknown; LOCATED IN: cellular_component unknown; Has 0 Blast hits to 0 proteins in 0 species (source: NCBI BLink).			N/A	N/A	171	17.0613	5.64507	2.13314	1.84833	3.83827	3.74707	3.60641	6.49956	5.07652	2.05849	4.03262	0	.	8.27984	3.14456	5.06083	2.03037	NA	NA	NA	AT1G04778	-	NA	NA	NA	AT1G04778	-	NA	NA	NA	AT1G04778	-	0	0
AT1G04780		Ankyrin repeat family protein			N/A	N/A	1995	14.2305	14.258	14.3712	18.5214	17.2935	16.3591	18.4472	17.859	18.5387	18.8941	20.7659	16.8201	.	14.2866	17.3913	18.2816	18.8267	3.46991e-08	2.66675e-07	-0.29556	AT1G04780	-	0.219888	0.407014	-0.0657373	AT1G04780	-	0.801386	0.900298	-0.0134791	AT1G04780	-	1	0
AT1G04790		RING/U-box superfamily protein			N/A	N/A	1905	7.78042	6.56401	7.18434	7.27406	7.88431	7.58753	6.4816	6.58681	7.16743	8.98475	8.59793	8.93286	.	7.17626	7.58197	6.74528	8.83851	0.000708403	0.00273411	-0.236941	AT1G04790	-	0.0472122	0.13301	-0.138848	AT1G04790	-	0.000303601	0.00215252	-0.252747	AT1G04790	-	0	0
AT1G04800		glycine-rich protein				Y	603	76.576	84.1574	81.7945	91.7704	91.3404	82.2092	104.175	84.8894	87.5243	87.4797	115.678	86.857	.	80.8426	88.44	92.1962	96.6716	0.147577	0.261953	-0.201284	AT1G04800	-	0.494879	0.684626	-0.0948735	AT1G04800	-	0.999039	0.999392	0.000167361	AT1G04800	-	1	0
AT1G04810		26S proteasome regulatory complex, non-ATPase subcomplex, Rpn2/Psmd1 subunit			N/A	N/A	3006	16.3701	16.9825	17.5249	15.4689	16.0129	15.089	16.0436	16.0542	15.288	16.4223	14.5096	16.8978	.	16.9592	15.5236	15.7953	15.9432	0.303651	0.452956	0.043971	AT1G04810	-	0.801345	0.896095	-0.0107554	AT1G04810	-	0.915102	0.95985	0.00455705	AT1G04810	-	1	0
AT1G04820	TUA4, TOR2	tubulin alpha-4 chain			N/A	N/A	1353	256.466	253.47	258.032	225.398	226.804	237.328	227.995	221.462	235.533	202.285	206.907	214.718	.	255.989	229.843	228.33	207.97	5.83934e-10	5.37117e-09	0.187164	AT1G04820	-	0.00212581	0.010332	0.0928179	AT1G04820	-	0.000583102	0.00379293	0.103915	AT1G04820	-	1	0
AT1G04830		Ypt/Rab-GAP domain of gyp1p superfamily protein			N/A	N/A	1347	6.4943	7.7953	7.80441	8.65426	7.39869	9.24725	6.297	8.05525	6.68149	10.1785	8.54909	8.64635	.	7.36467	8.4334	7.01125	9.12465	0.00981371	0.0280095	-0.236209	AT1G04830	-	0.407838	0.607263	-0.0757113	AT1G04830	-	0.00693379	0.0308602	-0.246974	AT1G04830	-	0	0
AT1G04840		Tetratricopeptide repeat (TPR)-like superfamily protein			N/A	N/A	1998	0.378671	0.687073	0.388758	0.651085	0.660726	0.869404	0.691149	0.552134	0.469876	0.44823	0.244333	0.228241	.	0.484834	0.727072	0.571053	0.306935	0.108887	0.207103	0.431834	AT1G04840	-	0.00108543	0.00578334	0.880088	AT1G04840	-	0.0161503	0.0613835	0.647933	AT1G04840	-	0	0
AT1G04850		ubiquitin-associated (UBA)/TS-N domain-containing protein			N/A	N/A	1242	62.2167	61.0925	62.2378	54.4931	56.1979	53.606	53.8658	59.4326	55.9171	59.8085	63.7441	58.9781	.	61.849	54.7657	56.4052	60.8436	0.774307	0.855464	-0.010974	AT1G04850	-	0.00813636	0.0322451	-0.101279	AT1G04850	-	0.0562903	0.160937	-0.0730509	AT1G04850	-	1	0
AT1G04860	UBP2, ATUBP2	ubiquitin-specific protease 2			N/A	N/A	2886	8.89121	8.10477	8.49376	9.46442	9.03347	10.0936	8.89348	8.65535	9.75412	9.75304	11.1264	10.5932	.	8.49658	9.5305	9.10098	10.4909	1.78581e-05	9.4622e-05	-0.229189	AT1G04860	-	0.131564	0.284519	-0.0805591	AT1G04860	-	0.0159153	0.0606063	-0.128794	AT1G04860	-	1	0
AT1G04870	PRMT10, ATPRMT10	protein arginine methyltransferase 10			N/A	N/A	1152	17.3456	18.5932	19.5167	15.5752	15.5601	15.6304	15.9281	15.7359	15.8339	14.5925	13.2167	15.5767	.	18.4852	15.5886	15.8326	14.462	0.00346307	0.0112136	0.220185	AT1G04870	-	0.255401	0.450565	0.0856633	AT1G04870	-	0.194527	0.388276	0.0977127	AT1G04870	-	1	0
AT1G04880		HMG (high mobility group) box protein with ARID/BRIGHT DNA-binding domain			N/A	N/A	1347	0.26081	0.328439	0.364544	0.29253	0.330124	0.128401	0.198766	0.138772	0.191721	0.611594	0.376861	0.392846	.	0.317931	0.250352	0.17642	0.460434	0.434011	0.584895	-0.354275	AT1G04880	-	0.179972	0.356018	-0.60718	AT1G04880	-	0.0540903	0.156267	-0.872212	AT1G04880	-	0	0
AT1G04890		Protein of unknown function, DUF593			N/A	N/A	1236	0	0	0	0	0	0	0	0	0	0	0	0	.	0	0	0	0	NA	NA	NA	AT1G04890	-	NA	NA	NA	AT1G04890	-	NA	NA	NA	AT1G04890	-	0	0
AT1G04900		Protein of unknown function (DUF185)			N/A	N/A	1329	7.70111	5.76152	5.66752	5.18296	4.49738	5.92275	4.51934	6.5811	5.70895	3.87624	6.16995	4.20421	.	6.37672	5.20103	5.60313	4.75013	0.0793399	0.159814	0.282654	AT1G04900	-	0.492256	0.682281	0.110631	AT1G04900	-	0.270717	0.481687	0.177437	AT1G04900	-	1	0
AT1G04910		O-fucosyltransferase family protein			N/A	N/A	1560	12.5392	12.3131	12.1935	11.0275	10.161	12.1591	12.9237	12.3764	12.2615	10.0213	10.4871	12.166	.	12.3486	11.1159	12.5205	10.8915	0.101422	0.195472	0.105287	AT1G04910	-	0.67353	0.816135	0.0270809	AT1G04910	-	0.0128359	0.0509204	0.159943	AT1G04910	-	1	0
AT1G04920	ATSPS3F, SPS3F	sucrose phosphate synthase 3F					3189	0.652592	0.619098	0.421031	0.582366	0.817751	0.636389	0.804155	0.714309	0.739883	0.738733	0.545188	0.545128	.	0.56424	0.678835	0.752782	0.609683	0.511918	0.654971	-0.110479	AT1G04920	-	0.489513	0.679997	0.116414	AT1G04920	-	0.163303	0.344747	0.234829	AT1G04920	-	0	0
AT1G04930		hydroxyproline-rich glycoprotein family protein			N/A	N/A	999	2.93594	3.27443	2.81279	3.07231	3.48621	3.34201	3.22397	2.52481	3.40169	3.29696	2.73354	4.12275	.	3.00772	3.30018	3.05016	3.38442	0.624868	0.747771	-0.0765448	AT1G04930	-	0.866844	0.931132	0.0262477	AT1G04930	-	0.844513	0.922908	-0.0307023	AT1G04930	-	1	0
AT1G04940	TIC20	translocon at the inner envelope membrane of chloroplasts 20			N/A	N/A	825	75.3937	72.796	75.1393	76.1531	64.9405	72.0085	74.8675	75.309	73.3805	61.931	60.5406	56.4739	.	74.443	71.034	74.519	59.6485	4.85032e-05	0.000238659	0.20272	AT1G04940	-	0.000280567	0.00174993	0.181258	AT1G04940	-	4.62249e-06	5.16589e-05	0.228592	AT1G04940	-	0	0
AT1G04945		HIT-type Zinc finger family protein			N/A	N/A	1161.71	3.7581	4.68058	4.06112	2.22548	3.3198	3.11683	2.56366	2.92109	3.12562	1.71386	1.63098	0.856794	.	4.1666	2.88737	2.87012	1.40054	3.01803e-09	2.58229e-08	1.06924	AT1G04945	1	2.84254e-05	0.000221547	0.754652	AT1G04945	-	5.57808e-05	0.00048543	0.726573	AT1G04945	-	0	1
AT1G04950	TAFII59, TAF6, ATTAF6	TATA BOX ASSOCIATED FACTOR II 59			N/A	N/A	1650	9.13141	9.43966	8.33896	10.3453	9.9122	10.8583	9.05466	9.48079	8.98137	11.6936	10.2139	11.6984	.	8.97001	10.3719	9.17227	11.202	0.000585427	0.00230355	-0.239109	AT1G04950	-	0.330239	0.533449	-0.0677097	AT1G04950	-	0.00764079	0.0333491	-0.18551	AT1G04950	-	1	0
AT1G04960		Protein of unknown function (DUF1664)			N/A	N/A	957.404	22.9784	23.9785	20.4607	19.9612	19.8386	22.3308	17.9825	21.2348	18.9625	23.3551	20.1462	24.5156	.	22.4725	20.7102	19.3933	22.6723	0.769241	0.851823	-0.0210238	AT1G04960	-	0.280738	0.480163	-0.0773011	AT1G04960	-	0.041295	0.127381	-0.146234	AT1G04960	-	1	0
AT1G04970		lipid-binding serum glycoprotein family protein			N/A	N/A	1320.44	25.5843	21.5121	23.3566	23.8751	21.5444	24.163	20.5279	17.8613	21.4497	25.4983	21.1466	21.9441	.	23.4843	23.1942	19.9463	22.863	0.876326	0.923889	0.0105627	AT1G04970	-	0.725934	0.849317	0.0237916	AT1G04970	-	0.0688085	0.186753	-0.123504	AT1G04970	-	1	0
AT1G04980	ATPDIL2-2, ATPDI10, PDI10, PDIL2-2	PDI-like 2-2		plant-type cell wall	N/A	N/A	1344	11.6916	14.6362	14.1011	12.7488	11.3582	11.6291	12.2946	10.7788	13.1638	10.32	10.8383	11.5195	.	13.4763	11.912	12.0791	10.8926	0.00889628	0.0257014	0.182625	AT1G04980	-	0.188715	0.367853	0.091758	AT1G04980	-	0.141625	0.31327	0.102605	AT1G04980	-	1	0
AT1G04985		unknown protein; Has 37 Blast hits to 37 proteins in 11 species: Archae - 0; Bacteria - 0; Metazoa - 0; Fungi - 0; Plants - 37; Viruses - 0; Other Eukaryotes - 0 (source: NCBI BLink).			N/A	N/A	582	25.8788	27.0506	27.9504	35.36	26.5339	31.2256	30.8689	28.7485	27.7591	34.7073	30.1109	29.0756	.	26.9599	31.0398	29.1255	31.2979	0.0560459	0.120639	-0.175161	AT1G04985	-	0.884657	0.941578	-0.0132991	AT1G04985	-	0.596458	0.771666	-0.0485418	AT1G04985	-	1	0
AT1G04990		Zinc finger C-x8-C-x5-C-x3-H type family protein			N/A	N/A	1215	13.5189	12.562	14.1251	11.7579	10.9237	11.0189	9.95721	12.3937	10.4825	7.74572	8.7718	10.6493	.	13.402	11.2335	10.9445	9.05561	3.85332e-06	2.26937e-05	0.372379	AT1G04990	-	0.0039599	0.0176441	0.232283	AT1G04990	-	0.00970213	0.0404863	0.208496	AT1G04990	-	0	0
AT1G05000		Phosphotyrosine protein phosphatases superfamily protein			N/A	N/A	650.42	17.11	25.0682	21.9451	19.1251	16.1414	19.3915	17.2213	15.6176	15.1144	19.5575	13.7504	16.9439	.	21.3744	18.2193	15.9844	16.7506	0.0764471	0.155216	0.227874	AT1G05000	-	0.486963	0.678308	0.0894099	AT1G05000	-	0.989662	0.994545	-0.00166657	AT1G05000	-	1	0
AT1G05010	EFE, ACO4, EAT1	ethylene-forming enzyme			N/A	N/A	972	147.657	152.352	140.375	161.521	161.368	157.349	165.896	184.781	180.641	217.103	205.097	211.138	.	146.795	160.079	177.106	211.113	4.13445e-32	1.27813e-30	-0.383724	AT1G05010	-	7.10495e-18	2.09966e-16	-0.280207	AT1G05010	-	3.59115e-06	4.09395e-05	-0.150746	AT1G05010	-	1	0
AT1G05020		ENTH/ANTH/VHS superfamily protein			N/A	N/A	1962	0.256567	0.231538	0.357801	0.58203	0.47195	0.722047	0.913205	0.904062	1.03737	1.29435	0.983498	1.34625	.	0.281969	0.592009	0.951546	1.20803	1.11101e-09	9.99709e-09	-1.44193	AT1G05020	2	0.00287929	0.0133473	-0.705355	AT1G05020	-	0.426538	0.636651	-0.188183	AT1G05020	-	1	2
AT1G05030		Major facilitator superfamily protein			N/A	N/A	1575	9.01271	9.43314	8.38038	6.75832	7.84051	8.76088	8.0998	6.99998	8.05387	8.47881	7.16681	8.76766	.	8.94208	7.78657	7.71788	8.13776	0.349381	0.501508	0.0769324	AT1G05030	-	0.57594	0.74697	-0.0459827	AT1G05030	-	0.725475	0.856585	-0.0288686	AT1G05030	-	1	0
AT1G05040		BEST Arabidopsis thaliana protein match is: Ubiquitin-associated (UBA) protein (TAIR:AT2G33010.1); Has 14 Blast hits to 12 proteins in 3 species: Archae - 0; Bacteria - 0; Metazoa - 0; Fungi - 0; Plants - 14; Viruses - 0; Other Eukaryotes - 0 (source: NCBI BLink).			N/A	N/A	487.5	0	0	0	0	0	0	0	0	0	0	0	0	.	0	0	0	0	NA	NA	NA	AT1G05040	-	NA	NA	NA	AT1G05040	-	NA	NA	NA	AT1G05040	-	0	0
AT1G05055	ATGTF2H2, GTF2H2	general transcription factor II H2			N/A	N/A	1266	8.76818	9.63489	8.48828	6.95499	7.69294	7.37469	8.21104	7.26159	7.19511	6.92904	7.60143	6.99569	.	8.96378	7.34087	7.55591	7.17539	0.0278456	0.0676554	0.196929	AT1G05055	-	0.785128	0.887949	0.0244111	AT1G05055	-	0.39091	0.603418	0.0768185	AT1G05055	-	1	0
AT1G05060		unknown protein; Has 34 Blast hits to 34 proteins in 13 species: Archae - 0; Bacteria - 0; Metazoa - 0; Fungi - 0; Plants - 34; Viruses - 0; Other Eukaryotes - 0 (source: NCBI BLink).			N/A	N/A	762	15.1938	14.1268	13.8257	14.3104	13.5959	14.2408	14.0162	11.8073	14.1174	12.7568	13.2482	12.9749	.	14.3821	14.049	13.3136	12.9933	0.387647	0.540838	0.0837812	AT1G05060	-	0.476696	0.669018	0.0690144	AT1G05060	-	0.647762	0.806464	0.0443081	AT1G05060	-	1	0
AT1G05065	CLE20	CLAVATA3/ESR-RELATED 20			N/A	N/A	252	5.05276	7.30538	5.0754	5.51075	1.56374	0.828678	1.31585	3.43727	1.46868	1.82097	1.66867	3.81698	.	5.81118	2.63439	2.07393	2.43554	0.192603	0.321371	0.804749	AT1G05065	-	0.869013	0.932548	-0.101858	AT1G05065	-	0.909209	0.957674	-0.0704348	AT1G05065	-	1	0
AT1G05070		Protein of unknown function (DUF1068)			N/A	N/A	555	19.8795	18.845	23.3147	22.2985	24.4015	20.3704	20.9778	21.7711	19.46	16.1286	22.26	18.5939	.	20.6797	22.3568	20.7363	18.9942	0.560826	0.694706	0.056162	AT1G05070	-	0.0492115	0.137364	0.189914	AT1G05070	-	0.226294	0.428887	0.116836	AT1G05070	-	1	0
AT1G05080		F-box/RNI-like/FBD-like domains-containing protein			N/A	N/A	1320	0	0	0	0	0	0	0	0	0	0	0	0	.	0	0	0	0	NA	NA	NA	AT1G05080	-	NA	NA	NA	AT1G05080	-	NA	NA	NA	AT1G05080	-	0	0
AT1G05085		unknown protein; Has 35333 Blast hits to 34131 proteins in 2444 species: Archae - 798; Bacteria - 22429; Metazoa - 974; Fungi - 991; Plants - 531; Viruses - 0; Other Eukaryotes - 9610 (source: NCBI BLink).			N/A	N/A	375	0	0	0	0	0	0	0	0.272882	0	0	0	0	.	0	0	0.0909607	0	NA	NA	NA	AT1G05085	-	NA	NA	NA	AT1G05085	-	NA	NA	NA	AT1G05085	-	0	0
AT1G05090		dentin sialophosphoprotein-related			N/A	N/A	2121	3.0454	2.3329	2.21777	1.86547	2.76717	1.47509	1.77803	2.42998	1.82106	1.65281	1.33529	1.91598	.	2.53202	2.03591	2.00969	1.63469	0.0332613	0.078485	0.417969	AT1G05090	-	0.292176	0.492304	0.206806	AT1G05090	-	0.277816	0.489558	0.213065	AT1G05090	-	0	0
AT1G05100	MAPKKK18	mitogen-activated protein kinase kinase kinase 18			N/A	N/A	1020	1.1729	0.23437	0.195928	0.650117	1.52731	1.58983	0.697115	0.950367	1.10132	1.00173	1.2223	1.67804	.	0.534399	1.25575	0.916267	1.30069	0.00672351	0.0201391	-1.16347	AT1G05100	2	0.835187	0.914079	-0.0893153	AT1G05100	-	0.503907	0.700736	-0.286917	AT1G05100	-	0	2
AT1G05120		Helicase protein with RING/U-box domain			N/A	N/A	2502	7.89579	7.20697	7.35181	7.16581	7.71241	8.16113	8.2922	7.53439	7.94745	8.40534	8.06313	8.60983	.	7.48486	7.67978	7.92468	8.35943	0.0224345	0.0564815	-0.136085	AT1G05120	-	0.228125	0.417311	-0.0718418	AT1G05120	-	0.458302	0.664579	-0.0442093	AT1G05120	-	1	0
AT1G05136		unknown protein; Has 30201 Blast hits to 17322 proteins in 780 species: Archae - 12; Bacteria - 1396; Metazoa - 17338; Fungi - 3422; Plants - 5037; Viruses - 0; Other Eukaryotes - 2996 (source: NCBI BLink).			N/A	N/A	141	0	0	0	0	0	0	0	0	0	0	0	0	.	0	0	0	0	NA	NA	NA	AT1G05136	-	NA	NA	NA	AT1G05136	-	NA	NA	NA	AT1G05136	-	0	0
AT1G05140		Peptidase M50 family protein			N/A	N/A	1326	36.7358	40.2615	33.8134	35.036	34.6146	35.0198	28.2334	28.9587	32.8291	30.0905	29.9266	29.5626	.	36.9369	34.8901	30.0071	29.8599	3.73812e-05	0.000187557	0.199557	AT1G05140	-	0.00153181	0.00777415	0.153359	AT1G05140	-	0.36613	0.581631	0.0437411	AT1G05140	-	1	0
AT1G05150		Calcium-binding tetratricopeptide family protein			N/A	N/A	2427	13.2147	13.8243	14.6441	13.6175	12.7831	12.8305	14.6252	14.4739	15.6562	16.6264	17.1438	18.1334	.	13.8944	13.077	14.9184	17.3012	6.04004e-07	3.97183e-06	-0.243175	AT1G05150	-	2.41784e-08	3.00851e-07	-0.271886	AT1G05150	-	0.00668157	0.0298984	-0.132179	AT1G05150	-	1	0
AT1G05160	CYP88A3, ATKAO1, KAO1	cytochrome P450, family 88, subfamily A, polypeptide 3			N/A	N/A	1473	4.00612	3.68543	4.54314	4.25906	4.49518	3.924	3.6862	4.10857	4.22792	4.99018	3.33999	4.31347	.	4.07823	4.22608	4.00756	4.21455	0.718586	0.816198	-0.040333	AT1G05160	-	0.84667	0.920963	0.0216433	AT1G05160	-	0.806694	0.902899	-0.0273879	AT1G05160	-	1	0
AT1G05170		Galactosyltransferase family protein			N/A	N/A	1222.53	7.23235	6.32905	7.16625	4.50564	5.7855	5.84299	4.94179	4.577	3.97006	5.05334	3.35957	3.71608	.	6.90922	5.37804	4.49628	4.043	6.87942e-06	3.90561e-05	0.524443	AT1G05170	-	0.0100555	0.0383066	0.300146	AT1G05170	-	0.284931	0.497574	0.124693	AT1G05170	-	1	0
AT1G05180	AXR1	NAD(P)-binding Rossmann-fold superfamily protein			N/A	N/A	1623	19.8259	19.9856	17.0878	18.6904	19.4508	19.6202	17.9273	17.1432	18.4126	17.1217	15.5708	17.0235	.	18.9664	19.2538	17.8277	16.572	0.0419131	0.0949958	0.115772	AT1G05180	-	0.00662236	0.0270771	0.154519	AT1G05180	-	0.141681	0.313358	0.0836291	AT1G05180	-	1	0
AT1G05190	emb2394	Ribosomal protein L6 family			N/A	N/A	672	619.266	633.475	627.35	614.18	647.911	628.502	645.127	657.121	641.1	538.817	570.833	531.975	.	626.697	630.198	647.783	547.208	0.000560638	0.00221352	0.112647	AT1G05190	-	1.53317e-05	0.00012504	0.141181	AT1G05190	-	4.21162e-07	5.74047e-06	0.165189	AT1G05190	-	1	0
AT1G05200	ATGLR3.4, GLR3.4, GLUR3	glutamate receptor 3.4			N/A	N/A	2880	13.7945	13.0897	12.7967	10.4478	11.5784	10.8855	7.96996	8.19769	9.42447	7.26724	7.0846	7.47126	.	13.227	10.9706	8.53071	7.27437	3.93246e-27	1.01422e-25	0.578217	AT1G05200	-	4.42358e-15	1.08588e-13	0.420342	AT1G05200	-	0.00132916	0.00760688	0.172033	AT1G05200	-	1	0
AT1G05205		unknown protein; Has 44 Blast hits to 44 proteins in 16 species: Archae - 0; Bacteria - 0; Metazoa - 0; Fungi - 0; Plants - 44; Viruses - 0; Other Eukaryotes - 0 (source: NCBI BLink).			N/A	N/A	276	80.3479	102.507	104.939	77.9378	78.1403	81.3946	84.39	77.5448	82.6301	73.6482	94.0565	75.1182	.	95.9313	79.1576	81.5216	80.941	0.313156	0.463065	0.150646	AT1G05205	-	0.877355	0.938003	-0.0230493	AT1G05205	-	0.440368	0.649771	0.11524	AT1G05205	-	1	0
AT1G05210		Transmembrane protein 97, predicted			N/A	N/A	507	9.58504	9.18532	11.1709	9.16212	10.0544	9.96954	10.5575	10.1551	6.10776	6.25342	4.78885	8.05925	.	9.98042	9.72869	8.94012	6.36717	0.00519731	0.0160543	0.44482	AT1G05210	-	0.00593191	0.0247275	0.437972	AT1G05210	-	0.0630289	0.175086	0.295903	AT1G05210	-	0	0
AT1G05220		Transmembrane protein 97, predicted			N/A	N/A	483	1.84772	1.3232	1.02641	1.14896	1.69638	1.9446	3.07032	2.41538	1.41641	1.69313	0.615145	1.80439	.	1.39911	1.59665	2.3007	1.37089	0.856146	0.911669	0.0693922	AT1G05220	-	0.596051	0.761189	0.20291	AT1G05220	-	0.168225	0.35192	0.527452	AT1G05220	-	0	0
AT1G05230	HDG2	homeodomain GLABROUS 2			Y		2164.83	5.27265	5.37455	4.81195	6.10147	5.72259	6.06026	4.82456	5.18293	4.68016	4.63485	5.09511	5.64142	.	5.15305	5.96144	4.89588	5.12379	0.801074	0.874287	-0.0191179	AT1G05230	-	0.0286883	0.0903746	0.166	AT1G05230	-	0.775779	0.88688	-0.0216117	AT1G05230	-	1	0
AT1G05240		Peroxidase superfamily protein		plant-type cell wall	N/A	N/A	978	26.3888	26.497	27.4446	17.2286	16.6979	16.0299	24.6282	25.5359	21.4788	19.009	21.9016	21.3875	.	26.7768	16.6521	23.881	20.766	0.00156692	0.00554086	0.237409	AT1G05240	-	0.00322879	0.0147539	-0.221122	AT1G05240	-	0.0236455	0.082847	0.169899	AT1G05240	-	1	0
AT1G05260	RCI3, RCI3A	Peroxidase superfamily protein			N/A	N/A	981	54.2252	60.0783	58.8363	39.4025	45.9159	44.5301	43.6919	49.1173	48.6766	40.9003	35.9241	41.314	.	57.7133	43.2828	47.1619	39.3795	1.64931e-14	2.24187e-13	0.366937	AT1G05260	-	0.0602413	0.160272	0.0898304	AT1G05260	-	1.10244e-05	0.000112968	0.210161	AT1G05260	-	0	0
AT1G05270		TraB family protein			N/A	N/A	1116	24.7216	23.7291	23.4753	21.8369	22.9971	23.5931	21.1286	21.4939	21.3175	26.2756	27.4909	25.0011	.	23.9753	22.809	21.3133	26.2559	0.0676009	0.140633	-0.110445	AT1G05270	-	0.0211293	0.0707003	-0.139331	AT1G05270	-	0.00386904	0.0189249	-0.17456	AT1G05270	-	1	0
AT1G05280		Protein of unknown function (DUF604)			N/A	N/A	1386	1.1665	0.887599	0.979346	0.64035	0.545568	0.835411	0.892871	0.761284	0.627574	0.454933	0.664623	0.592335	.	1.01115	0.673776	0.760576	0.57063	0.0584731	0.124793	0.542085	AT1G05280	-	0.595684	0.761011	0.152019	AT1G05280	-	0.291314	0.504993	0.302321	AT1G05280	-	0	0
AT1G05290		CCT motif family protein			N/A	N/A	1110	0	0	0	0	0	0	0	0	0	0	0	0	.	0	0	0	0	NA	NA	NA	AT1G05290	-	NA	NA	NA	AT1G05290	-	NA	NA	NA	AT1G05290	-	0	0
AT1G05291		Protein of unknown function (DUF1218)			N/A	N/A	615	0	0	0	0	0	0	0	0	0	0	0	0	.	0	0	0	0	NA	NA	NA	AT1G05291	-	NA	NA	NA	AT1G05291	-	NA	NA	NA	AT1G05291	-	0	0
AT1G05300	ZIP5	zinc transporter 5 precursor			N/A	N/A	1083	5.53106	5.047	4.79709	5.86706	5.36032	5.68031	5.44678	5.55628	3.62779	4.83477	3.00889	3.04355	.	5.12505	5.6359	4.87695	3.62907	0.0283525	0.0687319	0.378869	AT1G05300	-	0.00551054	0.0232871	0.479652	AT1G05300	-	0.0381561	0.120067	0.35827	AT1G05300	-	0	0
AT1G05310		Pectin lyase-like superfamily protein			N/A	N/A	1182	3.38312	3.91927	2.79219	5.19396	3.64613	2.92982	3.69244	3.68641	5.2094	4.37225	4.12671	4.75493	.	3.36486	3.9233	4.19608	4.41796	0.0636939	0.133752	-0.29336	AT1G05310	-	0.380777	0.582586	-0.13866	AT1G05310	-	0.808404	0.903607	-0.0383621	AT1G05310	-	1	0
AT1G05320		FUNCTIONS IN: molecular_function unknown; INVOLVED IN: biological_process unknown; LOCATED IN: cellular_component unknown; EXPRESSED IN: fruit, egg cell; CONTAINS InterPro DOMAIN/s: Prefoldin (InterPro:IPR009053); BEST Arabidopsis thaliana protein match is: unknown protein (TAIR:AT2G32240.1); Has 267650 Blast hits to 119772 proteins in 3899 species: Archae - 3706; Bacteria - 62589; Metazoa - 1065…			N/A	N/A	2373	14.1143	12.1015	12.4627	11.8928	12.4407	13.8831	12.4052	11.5023	12.0254	11.2482	12.8711	13.0962	.	12.8928	12.7389	11.9776	12.4052	0.688198	0.794496	0.0247325	AT1G05320	-	0.477253	0.669475	0.0438027	AT1G05320	-	0.54407	0.733084	-0.0373895	AT1G05320	-	1	0
AT1G05330		unknown protein; Has 6 Blast hits to 6 proteins in 2 species: Archae - 0; Bacteria - 0; Metazoa - 0; Fungi - 0; Plants - 6; Viruses - 0; Other Eukaryotes - 0 (source: NCBI BLink).			N/A	N/A	414	0	0	0	0	0	0	0	0	0	0	0.278112	0.246563	.	0	0	0	0.174892	NA	NA	NA	AT1G05330	-	NA	NA	NA	AT1G05330	-	NA	NA	NA	AT1G05330	-	0	0
AT1G05340		unknown protein; FUNCTIONS IN: molecular_function unknown; INVOLVED IN: biological_process unknown; LOCATED IN: chloroplast; EXPRESSED IN: 14 plant structures; EXPRESSED DURING: 7 growth stages; BEST Arabidopsis thaliana protein match is: unknown protein (TAIR:AT2G32210.1); Has 189 Blast hits to 189 proteins in 27 species: Archae - 0; Bacteria - 0; Metazoa - 0; Fungi - 21; Plants - 168; Viruses -…			N/A	N/A	219	17.7796	15.6638	19.1462	10.6279	23.8169	17.0097	12.8606	11.2887	20.4842	16.1971	36.8696	37.6073	.	17.5299	17.1515	14.8778	30.2247	0.0798221	0.160704	-0.502565	AT1G05340	-	0.061114	0.162034	-0.537266	AT1G05340	-	0.0474239	0.141857	-0.568774	AT1G05340	-	0	0
AT1G05350		NAD(P)-binding Rossmann-fold superfamily protein			N/A	N/A	1296	16.0484	17.5585	16.4216	15.1278	16.3683	17.8945	15.0564	16.5865	16.6375	18.5189	19.683	17.4038	.	16.6762	16.4635	16.0935	18.5352	0.0446209	0.100161	-0.127229	AT1G05350	-	0.0763168	0.192113	-0.112294	AT1G05350	-	0.058308	0.165325	-0.119954	AT1G05350	-	1	0
AT1G05360		BEST Arabidopsis thaliana protein match is: SNARE associated Golgi protein family (TAIR:AT4G14950.1); Has 332 Blast hits to 326 proteins in 115 species: Archae - 0; Bacteria - 11; Metazoa - 174; Fungi - 0; Plants - 74; Viruses - 0; Other Eukaryotes - 73 (source: NCBI BLink).			N/A	N/A	1251	11.0686	13.9527	13.0882	11.8101	12.5247	12.4021	9.19656	10.7302	11.6584	10.4739	10.648	12.972	.	12.7032	12.2456	10.5284	11.3646	0.260725	0.404226	0.0921353	AT1G05360	-	0.342785	0.545139	0.0777169	AT1G05360	-	0.460273	0.666222	-0.0604905	AT1G05360	-	1	0
AT1G05370		Sec14p-like phosphatidylinositol transfer family protein			N/A	N/A	1254	1.53165	1.12067	1.22231	1.04831	1.6567	2.03752	0.943451	1.31119	0.998114	0.991601	0.940105	1.21886	.	1.29154	1.58084	1.08425	1.05019	0.40207	0.555613	0.188613	AT1G05370	-	0.0994152	0.23417	0.370887	AT1G05370	-	0.77253	0.885063	0.0650674	AT1G05370	-	1	0
AT1G05380		Acyl-CoA N-acyltransferase with RING/FYVE/PHD-type zinc finger protein			N/A	N/A	3417	8.15042	8.51605	7.4832	8.89193	8.52822	8.82452	8.33764	7.84994	8.67722	9.08879	8.82015	9.37235	.	8.04989	8.74822	8.28827	9.09376	0.00270144	0.00901041	-0.153454	AT1G05380	-	0.664321	0.809371	-0.0221988	AT1G05380	-	0.0755463	0.200867	-0.0909084	AT1G05380	-	1	0
AT1G05385	LPA19, Psb27-H1	photosystem II 11 kDa protein-related			N/A	N/A	600	36.5688	43.8503	43.7666	35.7992	37.4763	35.1575	36.4666	32.0609	35.0566	29.7845	35.8398	31.7866	.	41.3952	36.1443	34.528	32.4703	0.00436997	0.0137904	0.218594	AT1G05385	-	0.174624	0.34888	0.104114	AT1G05385	-	0.440969	0.650319	0.0590988	AT1G05385	-	1	0
AT1G05400		unknown protein; BEST Arabidopsis thaliana protein match is: unknown protein (TAIR:AT1G06810.1); Has 31 Blast hits to 31 proteins in 2 species: Archae - 0; Bacteria - 0; Metazoa - 0; Fungi - 0; Plants - 31; Viruses - 0; Other Eukaryotes - 0 (source: NCBI BLink).			N/A	N/A	399	0	0.84484	2.36444	0.855937	1.38885	1.50669	0.523511	1.66822	0.525946	1.32434	1.50284	1.06568	.	1.06976	1.25049	0.905892	1.29762	NA	NA	NA	AT1G05400	-	NA	NA	NA	AT1G05400	-	NA	NA	NA	AT1G05400	-	0	0
AT1G05410		Protein of unknown function (DUF1423)			N/A	N/A	1416	8.45633	7.13327	6.55551	6.73858	7.39113	7.66322	8.22133	6.22239	7.43992	9.36521	9.65326	7.63398	.	7.3817	7.26431	7.29455	8.88415	0.0356439	0.0831397	-0.20641	AT1G05410	-	0.0511941	0.141616	-0.191563	AT1G05410	-	0.0634588	0.176059	-0.182339	AT1G05410	-	1	0
AT1G05420	ATOFP12, OFP12	ovate family protein 12			N/A	N/A	681	2.40772	1.83399	2.98282	2.57458	0.545126	1.26609	0.928175	1.05069	1.51826	1.51684	1.20101	2.04137	.	2.40818	1.46193	1.16571	1.58641	0.240949	0.380609	0.401229	AT1G05420	-	0.495587	0.685149	-0.233169	AT1G05420	-	0.468377	0.672657	-0.248112	AT1G05420	-	0	0
AT1G05430		unknown protein; Has 31 Blast hits to 31 proteins in 9 species: Archae - 0; Bacteria - 0; Metazoa - 0; Fungi - 0; Plants - 31; Viruses - 0; Other Eukaryotes - 0 (source: NCBI BLink).			N/A	N/A	810	28.381	28.0365	25.5706	23.9968	28.9961	29.6246	23.0694	23.1315	32.7814	25.8655	23.9144	27.5422	.	27.3294	27.5392	26.3274	25.774	0.679711	0.787858	0.0378247	AT1G05430	-	0.443151	0.640179	0.0702593	AT1G05430	-	0.816241	0.907803	0.0212901	AT1G05430	-	1	0
AT1G05440		C-8 sterol isomerases			N/A	N/A	1155	2.90994	3.49252	2.94662	2.3076	2.0948	2.45072	2.95599	2.39044	2.49301	3.12985	1.89536	1.89718	.	3.11636	2.28437	2.61315	2.30746	0.0593274	0.126171	0.301006	AT1G05440	-	0.88886	0.944253	0.0223065	AT1G05440	-	0.322701	0.537266	0.157852	AT1G05440	-	1	0
AT1G05450		Bifunctional inhibitor/lipid-transfer protein/seed storage 2S albumin superfamily protein			N/A	N/A	618	0.54972	1.19932	0.348315	2.39153	0.310647	0.466693	0.488677	0.132463	0.997948	0.688658	0.340872	1.16404	.	0.699118	1.05629	0.539696	0.73119	NA	NA	NA	AT1G05450	-	NA	NA	NA	AT1G05450	-	NA	NA	NA	AT1G05450	-	0	0
AT1G05460	SDE3	P-loop containing nucleoside triphosphate hydrolases superfamily protein			N/A	N/A	3009	4.19779	3.79816	3.62756	3.66014	3.82862	3.76019	3.97341	4.39312	3.57642	3.83504	4.04285	4.21121	.	3.8745	3.74965	3.98098	4.0297	0.384449	0.537477	-0.0657671	AT1G05460	-	0.46398	0.65825	-0.0553757	AT1G05460	-	0.855364	0.928381	-0.0137835	AT1G05460	-	1	0
AT1G05470	CVP2	DNAse I-like superfamily protein			N/A	N/A	1854	4.76644	3.8697	5.16895	5.40707	4.73492	5.63359	3.1228	4.21607	4.48089	4.99047	3.85538	5.03802	.	4.6017	5.25853	3.93992	4.62796	0.831388	0.894589	-0.0255266	AT1G05470	-	0.229154	0.418616	0.144169	AT1G05470	-	0.20832	0.406514	-0.150842	AT1G05470	-	1	0
AT1G05490	chr31	chromatin remodeling 31			N/A	N/A	4233	0.143162	0.126883	0.24197	0.162149	0.180186	0.119862	0.202834	0.231647	0.332223	0.266842	0.223864	0.180769	.	0.170672	0.154066	0.255568	0.223825	0.228745	0.366372	-0.311171	AT1G05490	-	0.17947	0.355585	-0.347054	AT1G05490	-	0.643763	0.804309	0.119558	AT1G05490	-	1	0
AT1G05500	SYTE, ATSYTE, NTMC2TYPE2.1, NTMC2T2.1, SYT5	Calcium-dependent lipid-binding (CaLB domain) family protein			N/A	N/A	1683	26.5203	25.7327	25.7726	24.6874	23.8402	25.5939	22.4394	20.8296	22.9256	21.037	21.4337	21.5721	.	26.0085	24.7072	22.0649	21.3476	0.000379016	0.00155065	0.173613	AT1G05500	-	0.00222734	0.0107439	0.149377	AT1G05500	-	0.386339	0.599734	0.0423142	AT1G05500	-	1	0
AT1G05510		Protein of unknown function (DUF1264)			N/A	N/A	726	0.09568	0.106167	0.243163	0.432057	0.107673	1.00181	0	0.092454	0	0	0.238967	0	.	0.148337	0.513847	0.030818	0.0796557	NA	NA	NA	AT1G05510	-	NA	NA	NA	AT1G05510	-	NA	NA	NA	AT1G05510	-	0	0
AT1G05520		Sec23/Sec24 protein transport family protein			N/A	N/A	2352	15.1061	14.4392	15.2015	13.9627	14.4658	13.583	14.487	13.0636	14.2653	12.5023	12.471	14.0498	.	14.9156	14.0038	13.9386	13.0077	0.0225738	0.0567315	0.115472	AT1G05520	-	0.103229	0.240558	0.0825008	AT1G05520	-	0.0648075	0.178968	0.0934976	AT1G05520	-	1	0
AT1G05530	UGT75B2, UGT2	UDP-glucosyl transferase 75B2			N/A	N/A	1368	1.40535	1.07298	1.64324	0.579384	0.479641	0.271333	0.392939	0.624879	0.728639	0.742267	0.647744	0.904763	.	1.37386	0.443453	0.582152	0.764925	0.0445522	0.100041	0.556362	AT1G05530	-	0.0437682	0.12566	-0.558424	AT1G05530	-	0.343831	0.55886	-0.262171	AT1G05530	-	0	0
AT1G05540		Protein of unknown function (DUF295)			N/A	N/A	1104	1.49432	1.47894	2.02294	1.55736	1.12777	1.54317	0.73224	1.64866	1.27074	1.95358	1.26878	1.12957	.	1.6654	1.40943	1.21721	1.45064	0.548012	0.684262	0.13564	AT1G05540	-	0.968719	0.984685	-0.00885421	AT1G05540	-	0.444599	0.65349	-0.172603	AT1G05540	-	1	0
AT1G05550		Protein of unknown function (DUF295)			N/A	N/A	846	0	0	0.121925	0	0	0	0	0	0	0	0	0	.	0.0406417	0	0	0	NA	NA	NA	AT1G05550	-	NA	NA	NA	AT1G05550	-	NA	NA	NA	AT1G05550	-	0	0
AT1G05560	UGT1, UGT75B1	UDP-glucosyltransferase 75B1			N/A	N/A	1410	26.1698	26.0145	25.5585	31.7071	30.5331	33.2633	29.2841	26.1378	25.8167	19.8773	20.0775	18.9876	.	25.9143	31.8345	27.0795	19.6475	1.38732e-07	9.93894e-07	0.263303	AT1G05560	-	7.31916e-22	2.71177e-20	0.480376	AT1G05560	-	6.34551e-12	1.62811e-10	0.343527	AT1G05560	-	0	0
AT1G05570	CALS1, GSL06, ATGSL6, ATGSL06, GSL6	callose synthase 1			N/A	N/A	5853	9.8404	10.6481	9.46962	8.99085	8.82144	8.81761	9.38717	9.28343	9.53345	9.74657	9.10736	10.0109	.	9.98604	8.87663	9.40135	9.62161	0.732411	0.824965	0.014034	AT1G05570	-	0.102658	0.239507	-0.0669891	AT1G05570	-	0.700905	0.839725	-0.0157652	AT1G05570	-	1	0
AT1G05575		unknown protein; FUNCTIONS IN: molecular_function unknown; INVOLVED IN: anaerobic respiration; LOCATED IN: endomembrane system; EXPRESSED IN: 17 plant structures; EXPRESSED DURING: 9 growth stages; BEST Arabidopsis thaliana protein match is: unknown protein (TAIR:AT2G31945.1); Has 63 Blast hits to 63 proteins in 10 species: Archae - 0; Bacteria - 0; Metazoa - 0; Fungi - 0; Plants - 63; Viruses - …			N/A	N/A	270	0.615324	3.44976	5.05052	12.1462	11.393	9.33644	12.4547	10.5485	9.57049	3.15635	7.82802	4.55535	.	3.03853	10.9585	10.8579	5.17991	0.147464	0.261823	-0.667998	AT1G05575	-	0.0975919	0.230861	0.763961	AT1G05575	-	0.0629917	0.175007	0.857394	AT1G05575	-	0	0
AT1G05577		Domain of unknown function (DUF966)			N/A	N/A	1119	0.095523	0.052795	0.183275	0.268244	0.106457	0.383935	0.120081	0.044995	0.098883	0.180242	0	0.201076	.	0.110531	0.252879	0.0879863	0.127106	NA	NA	NA	AT1G05577	-	NA	NA	NA	AT1G05577	-	NA	NA	NA	AT1G05577	-	0	0
AT1G05580	ATCHX23, CHX23	cation/H+ exchanger 23			N/A	N/A	2437.5	0	0	0	0	0	0	0	0	0	0	0	0	.	0	0	0	0	NA	NA	NA	AT1G05580	-	NA	NA	NA	AT1G05580	-	NA	NA	NA	AT1G05580	-	0	0
AT1G05590	HEXO2, ATHEX3	beta-hexosaminidase 2			N/A	N/A	1743	8.32972	7.74876	7.48035	7.56783	6.98272	7.69859	5.85326	6.79469	6.43983	6.16878	7.75423	7.51857	.	7.85294	7.41638	6.36259	7.14719	0.316944	0.466997	0.0778166	AT1G05590	-	0.507474	0.695695	0.0515359	AT1G05590	-	0.197224	0.391629	-0.100268	AT1G05590	-	1	0
AT1G05600		Tetratricopeptide repeat (TPR)-like superfamily protein			N/A	N/A	1515	4.12056	4.58545	2.94408	4.22839	4.41409	4.92611	4.40414	4.35489	4.65196	4.8993	4.33895	4.77124	.	3.88336	4.52286	4.47033	4.66983	0.0349576	0.081808	-0.223699	AT1G05600	-	0.786304	0.888627	-0.0287587	AT1G05600	-	0.742201	0.866665	-0.0348928	AT1G05600	-	1	0
AT1G05610	APS2	ADP-glucose pyrophosphorylase small subunit 2			N/A	N/A	1431	0.252322	0.280851	0.4414	0.525494	0.280246	0.582834	0.173523	0.19604	0.648831	0.907594	0.377456	0.353983	.	0.324858	0.462858	0.339465	0.546344	0.269495	0.414299	-0.449059	AT1G05610	-	0.798292	0.894659	-0.103929	AT1G05610	-	0.198367	0.39309	-0.523071	AT1G05610	-	0	0
AT1G05615		Domain of unknown function (DUF313)			N/A	N/A	519	0	0	0	0	0	0	0	0	0	0	0	0	.	0	0	0	0	NA	NA	NA	AT1G05615	-	NA	NA	NA	AT1G05615	-	NA	NA	NA	AT1G05615	-	0	0
AT1G05620	URH2	uridine-ribohydrolase 2			N/A	N/A	969	20.1063	23.343	19.9497	17.5344	19.4636	17.4411	20.4595	21.5441	22.8526	19.0692	18.0528	19.8104	.	21.133	18.1464	21.6187	18.9775	0.177477	0.302327	0.0923559	AT1G05620	-	0.587709	0.755804	-0.0371295	AT1G05620	-	0.018627	0.0687187	0.161139	AT1G05620	-	1	0
AT1G05630	AT5PTASE13, 5PTASE13	Endonuclease/exonuclease/phosphatase family protein			N/A	N/A	3420.71	3.28717	3.12478	3.11821	3.79677	4.24439	3.95946	4.94785	5.08131	5.20953	5.02716	5.09955	4.95692	.	3.17672	4.00021	5.07956	5.02788	3.52227e-12	3.98795e-11	-0.480753	AT1G05630	-	0.00166323	0.00832414	-0.21736	AT1G05630	-	0.631712	0.795812	0.0331315	AT1G05630	-	1	0
AT1G05640		Ankyrin repeat family protein			N/A	N/A	1884	0.774264	1.11678	1.02279	1.1801	1.64555	1.0234	1.46405	1.52057	0.898172	1.26381	0.864247	1.10181	.	0.971278	1.28302	1.29426	1.07662	0.494622	0.639831	-0.129555	AT1G05640	-	0.3517	0.553405	0.176659	AT1G05640	-	0.330812	0.545512	0.184471	AT1G05640	-	1	0
AT1G05650		Pectin lyase-like superfamily protein			N/A	N/A	1185	1.17028	1.49655	1.15195	0.486985	0.812195	0.838723	0.385147	0.690548	0.505663	0.427512	0.369099	0.412482	.	1.27293	0.712634	0.527119	0.403031	0.00238758	0.00807239	1.08363	AT1G05650	1	0.147161	0.308347	0.517201	AT1G05650	-	0.447753	0.656134	0.270856	AT1G05650	-	0	1
AT1G05660		Pectin lyase-like superfamily protein			N/A	N/A	1185	5.64702	6.38039	6.14558	4.26055	5.21209	4.52017	3.57138	3.78511	3.99534	3.31365	1.77829	3.84985	.	6.05766	4.66427	3.78394	2.9806	6.19971e-06	3.54302e-05	0.73266	AT1G05660	-	0.00232336	0.0111502	0.493704	AT1G05660	-	0.0507023	0.14917	0.316766	AT1G05660	-	0	0
AT1G05670		Pentatricopeptide repeat (PPR-like) superfamily protein			N/A	N/A	2226	2.52146	1.95944	2.58285	2.25892	1.97477	2.22198	1.41252	1.84345	1.8829	2.07065	2.02913	1.72934	.	2.35458	2.15189	1.71296	1.94304	0.196935	0.327198	0.163481	AT1G05670	-	0.349098	0.550917	0.118631	AT1G05670	-	0.326401	0.541203	-0.124339	AT1G05670	-	1	0
AT1G05675		UDP-Glycosyltransferase superfamily protein			N/A	N/A	1362	0.125148	0.18551	0.372806	1.57028	1.16074	0.826932	0.807836	1.25389	1.20698	0.528861	1.00713	0.3523	.	0.227821	1.18598	1.08957	0.62943	0.00448856	0.014122	-0.965194	AT1G05675	-	0.0475278	0.133661	0.673066	AT1G05675	-	0.068215	0.185522	0.619405	AT1G05675	-	0	0
AT1G05680	UGT74E2	Uridine diphosphate glycosyltransferase 74E2			N/A	N/A	1362	8.64342	7.92313	8.62642	6.38466	7.05217	7.09815	6.33793	6.11701	7.95113	6.59658	6.92107	8.04988	.	8.39766	6.84499	6.80202	7.18918	0.119216	0.222698	0.140165	AT1G05680	-	0.603615	0.76718	-0.0467083	AT1G05680	-	0.601066	0.774284	-0.0470374	AT1G05680	-	1	0
AT1G05690	BT3	BTB and TAZ domain protein 3			N/A	N/A	1095	2.82619	2.04581	3.10904	2.23337	1.72741	1.73821	1.4291	1.18988	2.14386	1.17251	2.33621	1.82688	.	2.66035	1.89966	1.58761	1.77853	0.0611707	0.129412	0.402076	AT1G05690	-	0.648966	0.799542	0.097756	AT1G05690	-	0.674723	0.822852	-0.0901269	AT1G05690	-	1	0
AT1G05700		Leucine-rich repeat transmembrane protein kinase protein			N/A	N/A	2559	1.95744	1.88215	1.74285	1.72391	1.77386	1.6873	1.61482	1.87849	1.85074	1.70287	1.32897	1.62393	.	1.86081	1.72836	1.78135	1.55192	0.166613	0.287595	0.167056	AT1G05700	-	0.314242	0.51705	0.121546	AT1G05700	-	0.193871	0.387527	0.156916	AT1G05700	-	1	0
AT1G05710		basic helix-loop-helix (bHLH) DNA-binding superfamily protein			N/A	N/A	457.975	10.4621	13.0349	9.70318	13.0235	12.9754	10.6234	8.5138	12.3973	9.6435	11.9314	8.66755	9.94879	.	11.0667	12.2074	10.1849	10.1826	0.715053	0.813348	0.0516698	AT1G05710	-	0.17395	0.348023	0.192428	AT1G05710	-	0.809226	0.904079	-0.0341691	AT1G05710	-	1	0
AT1G05720		selenoprotein family protein			N/A	N/A	492	26.5401	31.0973	25.7839	29.3925	29.4905	23.5769	32.3121	30.5293	27.5402	29.1786	27.6623	32.134	.	27.8071	27.4866	30.1272	29.6583	0.310925	0.460756	-0.0861489	AT1G05720	-	0.431004	0.628244	-0.0669508	AT1G05720	-	0.971039	0.98618	-0.0030867	AT1G05720	-	1	0
AT1G05730		Eukaryotic protein of unknown function (DUF842)			N/A	N/A	450	1.03283	2.07419	1.38203	1.90884	0.789337	1.95558	1.55619	1.33514	3.62906	1.30199	1.11389	1.66152	.	1.49635	1.55125	2.17346	1.35913	0.900053	0.938688	0.0498676	AT1G05730	-	0.831575	0.91249	0.0844459	AT1G05730	-	0.351048	0.566556	0.370274	AT1G05730	-	0	0
AT1G05740		Eukaryotic protein of unknown function (DUF842)			N/A	N/A	438	0	0	0	0	0	0	0	0	0	0	0	0	.	0	0	0	0	NA	NA	NA	AT1G05740	-	NA	NA	NA	AT1G05740	-	NA	NA	NA	AT1G05740	-	0	0
AT1G05750	PDE247, CLB19	Tetratricopeptide repeat (TPR)-like superfamily protein			N/A	N/A	1503	2.1281	2.45232	2.13026	2.32476	2.37921	3.05185	3.20807	2.55424	3.30508	2.2003	1.79547	2.16964	.	2.23689	2.58527	3.02246	2.05514	0.635846	0.755129	0.0673776	AT1G05750	-	0.111514	0.254518	0.226448	AT1G05750	-	0.0043056	0.0206833	0.406225	AT1G05750	-	0	0
AT1G05760	RTM1	Mannose-binding lectin superfamily protein			N/A	N/A	525	4.64211	4.57325	6.62454	5.78194	4.97227	5.61509	7.07795	5.05654	5.26561	4.90132	4.32802	4.16	.	5.27997	5.45643	5.80003	4.46311	0.45639	0.605776	0.12867	AT1G05760	-	0.216905	0.403363	0.213321	AT1G05760	-	0.225335	0.427864	0.209462	AT1G05760	-	0	0
AT1G05770		Mannose-binding lectin superfamily protein			N/A	N/A	555	1.11214	1.54467	2.18882	2.82065	2.37274	1.56696	2.24553	2.28462	1.58563	2.77481	1.41124	4.5747	.	1.61521	2.25345	2.03859	2.92025	0.0885929	0.175131	-0.529624	AT1G05770	-	0.580923	0.750931	-0.171694	AT1G05770	-	0.435389	0.644964	-0.242596	AT1G05770	-	0	0
AT1G05780		Vacuolar ATPase assembly integral membrane protein VMA21-like domain			N/A	N/A	321	7.42446	7.81946	5.29102	11.552	4.04243	8.32445	7.52068	8.45642	10.2646	10.7603	12.5818	9.92415	.	6.84498	7.97296	8.74723	11.0887	0.0612879	0.129536	-0.485784	AT1G05780	-	0.111427	0.254349	-0.413204	AT1G05780	-	0.58854	0.765862	-0.140421	AT1G05780	-	1	0
AT1G05785		Got1/Sft2-like vescicle transport protein family			N/A	N/A	408	5.51165	7.06422	9.86883	8.42295	6.13967	10.2058	10.0905	6.36691	8.35501	8.16829	11.3305	11.4911	.	7.48157	8.25614	8.27081	10.33	0.117499	0.220175	-0.344382	AT1G05785	-	0.293318	0.493548	-0.231194	AT1G05785	-	0.448231	0.656592	-0.166843	AT1G05785	-	1	0
AT1G05790		lipase class 3 family protein			N/A	N/A	1931.49	7.45323	7.83736	8.40936	7.20346	6.66895	8.07086	5.267	6.91402	6.66863	7.73364	5.84288	7.40618	.	7.89998	7.31442	6.28322	6.99423	0.253433	0.395608	0.105379	AT1G05790	-	0.532245	0.71471	0.0576312	AT1G05790	-	0.337249	0.55232	-0.0885451	AT1G05790	-	1	0
AT1G05800	DGL	alpha/beta-Hydrolases superfamily protein			N/A	N/A	1416	0	0	0	0	0	0	0	0	0	0	0	0	.	0	0	0	0	NA	NA	NA	AT1G05800	-	NA	NA	NA	AT1G05800	-	NA	NA	NA	AT1G05800	-	0	0
AT1G05805		basic helix-loop-helix (bHLH) DNA-binding superfamily protein			N/A	N/A	1089	24.2633	25.3857	23.4341	27.4117	30.0167	30.9149	29.7402	31.6468	28.6763	43.3428	31.4621	39.9192	.	24.361	29.4478	30.0211	38.2414	5.13e-10	4.74507e-09	-0.457596	AT1G05805	-	0.00063613	0.00361975	-0.251488	AT1G05805	-	0.00494146	0.0232817	-0.206952	AT1G05805	-	0	0
AT1G05810	ARA, ARA-1, ATRAB11D, ATRABA5E, RABA5E	RAB GTPase homolog A5E			N/A	N/A	786	10.3608	10.6024	9.93829	12.4022	11.4704	10.7487	14.959	15.2885	12.2397	20.7577	15.6848	19.1579	.	10.3005	11.5404	14.1624	18.5335	5.1542e-10	4.76523e-09	-0.598918	AT1G05810	-	6.12352e-07	6.2555e-06	-0.480658	AT1G05810	-	0.0114607	0.0464771	-0.243672	AT1G05810	-	0	0
AT1G05820	SPPL5, ATSPPL5	SIGNAL PEPTIDE PEPTIDASE-LIKE 5			N/A	N/A	1611	1.3368	1.70078	1.1625	1.4026	1.21354	1.67487	1.72693	1.53887	1.09278	1.3195	1.5744	1.61203	.	1.40003	1.43034	1.45286	1.50198	0.80256	0.875139	-0.0469021	AT1G05820	-	0.775605	0.880861	0.0534704	AT1G05820	-	0.877803	0.941084	0.0288417	AT1G05820	-	1	0
AT1G05830	ATX2, SDG30	trithorax-like protein 2			N/A	N/A	3252	8.10778	7.69261	8.21578	6.88704	7.61305	7.77232	6.06645	7.07364	6.68764	7.50517	6.9626	8.1799	.	8.00539	7.42414	6.60924	7.54922	0.527434	0.667707	0.0341152	AT1G05830	-	0.971664	0.986165	-0.00191763	AT1G05830	-	0.0292632	0.0978928	-0.117685	AT1G05830	-	1	0
AT1G05835		PHD finger protein			N/A	N/A	384	30.8619	28.2114	23.4088	27.3067	25.9357	35.1967	27.0168	31.3439	30.6209	31.5635	23.059	26.3678	.	27.494	29.4797	29.6605	26.9968	0.897695	0.937195	0.0139611	AT1G05835	-	0.514343	0.700668	0.0708068	AT1G05835	-	0.107152	0.25737	0.174943	AT1G05835	-	1	0
AT1G05840		Eukaryotic aspartyl protease family protein			N/A	N/A	1458	10.073	11.3857	10.5285	10.68	11.37	12.9069	14.7351	12.4074	12.4433	16.8463	17.302	17.324	.	10.6624	11.6523	13.1953	17.1574	4.09662e-13	5.025e-12	-0.50106	AT1G05840	-	3.57289e-08	4.31857e-07	-0.380736	AT1G05840	-	0.000192677	0.00144993	-0.257595	AT1G05840	-	0	0
AT1G05850	POM1, ERH2, ELP1, CTL1, ELP, HOT2, ATCTL1	Chitinase family protein			N/A	N/A	966	368.75	353.162	350.227	359.287	350.839	365.886	361.345	360.664	359.556	388.517	375.261	396.231	.	357.38	358.671	360.522	386.67	0.000600258	0.00235677	-0.101292	AT1G05850	-	0.018988	0.0646796	-0.0692434	AT1G05850	-	0.0872777	0.222211	-0.0504747	AT1G05850	-	1	0
AT1G05860		unknown protein; FUNCTIONS IN: molecular_function unknown; INVOLVED IN: biological_process unknown; LOCATED IN: chloroplast; EXPRESSED IN: 20 plant structures; EXPRESSED DURING: 11 growth stages; BEST Arabidopsis thaliana protein match is: unknown protein (TAIR:AT2G31600.1); Has 101 Blast hits to 100 proteins in 32 species: Archae - 0; Bacteria - 0; Metazoa - 28; Fungi - 2; Plants - 66; Viruses -…			N/A	N/A	843	8.02123	7.73273	6.64791	8.38802	8.48078	8.78196	7.00936	9.08029	9.4126	9.83521	12.5951	10.2586	.	7.46729	8.55025	8.50075	10.8963	0.0005581	0.00220519	-0.394425	AT1G05860	-	0.0468584	0.132295	-0.227153	AT1G05860	-	0.0304977	0.101229	-0.247266	AT1G05860	-	0	0
AT1G05870		Protein of unknown function (DUF1685)			N/A	N/A	570	38.6428	35.85	34.2722	27.81	29.7405	28.2052	24.1497	27.3128	22.9786	39.0512	40.3514	31.5802	.	36.255	28.5852	24.8137	36.9943	0.621246	0.74494	-0.0415877	AT1G05870	-	0.00159575	0.0080374	-0.265701	AT1G05870	-	1.4925e-05	0.000149018	-0.364443	AT1G05870	-	0	0
AT1G05880	ATARI12, ARI12	RING/U-box superfamily protein			N/A	N/A	1470	0.039112	0	0	0.177077	0	0	0	0	0.040227	0.145903	0.048476	0.082707	.	0.0130373	0.0590257	0.013409	0.092362	NA	NA	NA	AT1G05880	-	NA	NA	NA	AT1G05880	-	NA	NA	NA	AT1G05880	-	0	0
AT1G05890	ARI5, ATARI5	RING/U-box superfamily protein			N/A	N/A	1659	22.0772	21.5994	19.8166	23.3799	22.4973	26.6833	24.5529	24.581	23.8971	26.1201	26.3503	28.6126	.	21.1644	24.1868	24.3437	27.0277	1.49003e-08	1.19172e-07	-0.269301	AT1G05890	-	0.0299248	0.0934169	-0.10325	AT1G05890	-	0.0625408	0.174165	-0.0885721	AT1G05890	-	1	0
AT1G05894		unknown protein; LOCATED IN: chloroplast; BEST Arabidopsis thaliana protein match is: unknown protein (TAIR:AT2G31480.1); Has 35333 Blast hits to 34131 proteins in 2444 species: Archae - 798; Bacteria - 22429; Metazoa - 974; Fungi - 991; Plants - 531; Viruses - 0; Other Eukaryotes - 9610 (source: NCBI BLink).			N/A	N/A	1374	0.3205	0.175258	0.051521	0.321227	0.309473	0.092826	0.110097	0.222154	0.326479	0.357677	0.463177	0.210999	.	0.182426	0.241175	0.219577	0.343951	0.179003	0.304403	-0.723111	AT1G05894	-	0.471612	0.66479	-0.387354	AT1G05894	-	0.419732	0.630471	-0.434183	AT1G05894	-	0	0
AT1G05900	ATNTH2, NTH2	endonuclease III 2			N/A	N/A	1161	10.3595	10.6076	8.21802	8.91424	9.14032	9.00079	6.38711	8.05405	7.48085	8.31876	8.0323	7.9972	.	9.72837	9.01845	7.30734	8.11609	0.107889	0.205551	0.155046	AT1G05900	-	0.241282	0.434023	0.113003	AT1G05900	-	0.319283	0.533679	-0.0960442	AT1G05900	-	1	0
AT1G05910		cell division cycle protein 48-related / CDC48-related			N/A	N/A	3633	6.68341	6.23942	5.6195	5.11298	5.20077	6.02849	5.86727	5.69418	5.1422	5.1876	4.55543	5.72953	.	6.18078	5.44741	5.56788	5.15752	0.0318889	0.0757513	0.15633	AT1G05910	-	0.334165	0.536604	0.0703594	AT1G05910	-	0.200694	0.39559	0.0932224	AT1G05910	-	1	0
AT1G05920		Domain of unknown function (DUF313)			N/A	N/A	948	0	0	0	0	0	0	0	0	0	0	0	0	.	0	0	0	0	NA	NA	NA	AT1G05920	-	NA	NA	NA	AT1G05920	-	NA	NA	NA	AT1G05920	-	0	0
AT1G05925		unknown protein; LOCATED IN: endomembrane system; Has 30201 Blast hits to 17322 proteins in 780 species: Archae - 12; Bacteria - 1396; Metazoa - 17338; Fungi - 3422; Plants - 5037; Viruses - 0; Other Eukaryotes - 2996 (source: NCBI BLink).			N/A	N/A	162	0	0	0	0	0	0	0	0	0	0	0	0	.	0	0	0	0	NA	NA	NA	AT1G05925	-	NA	NA	NA	AT1G05925	-	NA	NA	NA	AT1G05925	-	0	0
AT1G05930		Domain of unknown function (DUF313)			N/A	N/A	957	0	0	0	0	0	0	0	0	0	0	0	0	.	0	0	0	0	NA	NA	NA	AT1G05930	-	NA	NA	NA	AT1G05930	-	NA	NA	NA	AT1G05930	-	0	0
AT1G05940	CAT9	cationic amino acid transporter 9			N/A	N/A	1710	20.5134	21.0577	19.9069	19.6305	20.5253	21.3512	20.8025	19.2128	21.5055	19.852	17.9385	20.3504	.	20.4927	20.5023	20.5069	19.3803	0.470806	0.619502	0.0406729	AT1G05940	-	0.353721	0.555652	0.0523038	AT1G05940	-	0.0986827	0.242963	0.0931295	AT1G05940	-	1	0
AT1G05950		unknown protein; Has 50 Blast hits to 45 proteins in 14 species: Archae - 5; Bacteria - 0; Metazoa - 4; Fungi - 0; Plants - 34; Viruses - 0; Other Eukaryotes - 7 (source: NCBI BLink).			N/A	N/A	1884	3.50975	3.17075	2.83849	2.78481	2.78101	2.6896	2.57427	3.09988	2.64191	2.3141	2.0894	2.53875	.	3.173	2.75181	2.77202	2.31408	0.00940944	0.0270149	0.296988	AT1G05950	-	0.0996851	0.234666	0.188291	AT1G05950	-	0.103015	0.250279	0.186464	AT1G05950	-	1	0
AT1G05960		ARM repeat superfamily protein			N/A	N/A	2949	16.2784	16.2172	16.5174	13.9853	16.3469	16.306	16.7003	16.3934	15.5934	15.4463	15.7627	16.1496	.	16.3377	15.5461	16.229	15.7862	0.669084	0.780414	0.0193608	AT1G05960	-	0.989922	0.994982	-0.000572179	AT1G05960	-	0.425396	0.635872	0.0361071	AT1G05960	-	1	0
AT1G05970		RNA-binding (RRM/RBD/RNP motifs) family protein			N/A	N/A	600.482	7.32506	6.42616	7.25115	6.39271	7.01027	6.07801	7.42146	7.2655	6.70576	8.60823	12.8919	7.76354	.	7.00079	6.49366	7.13091	9.75456	0.0358164	0.083454	-0.331245	AT1G05970	-	0.0225432	0.0744281	-0.35998	AT1G05970	-	0.0922835	0.231221	-0.26567	AT1G05970	-	0	0
AT1G05990	RHS1	EF hand calcium-binding protein family			N/A	N/A	453	0.163048	0.354616	1.45704	0	0	0	0.655615	0.622403	0.673755	0.614022	0.402196	0.874386	.	0.658235	0	0.650591	0.630201	NA	NA	NA	AT1G05990	-	NA	NA	NA	AT1G05990	-	NA	NA	NA	AT1G05990	-	0	0
AT1G06000		UDP-Glycosyltransferase superfamily protein			N/A	N/A	1308	32.8748	31.5542	34.438	22.5462	23.2609	24.9655	23.3749	21.4347	21.0573	19.1168	17.0307	17.855	.	32.9557	23.5909	21.9556	18.0008	2.72482e-18	4.68098e-17	0.594574	AT1G06000	-	0.00011026	0.000755501	0.263589	AT1G06000	-	0.000361583	0.00249763	0.243126	AT1G06000	-	0	0
AT1G06010		unknown protein; Has 25 Blast hits to 25 proteins in 9 species: Archae - 0; Bacteria - 0; Metazoa - 0; Fungi - 0; Plants - 25; Viruses - 0; Other Eukaryotes - 0 (source: NCBI BLink).			N/A	N/A	237	30.191	25.7582	36.306	25.326	32.3395	28.7275	29.2119	38.1308	46.4611	34.7199	29.0348	35.2859	.	30.7517	28.7977	37.9346	33.0135	0.630368	0.751233	-0.0856142	AT1G06010	-	0.449645	0.645802	-0.134505	AT1G06010	-	0.195463	0.389572	0.230326	AT1G06010	-	0	0
AT1G06020		pfkB-like carbohydrate kinase family protein			N/A	N/A	1038	0.350991	0.1294	0.29181	0.131112	0.324521	0.202866	0.343887	0.055155	0	0.369201	0.509838	0.24734	.	0.2574	0.2195	0.133014	0.37546	NA	NA	NA	AT1G06020	-	NA	NA	NA	AT1G06020	-	NA	NA	NA	AT1G06020	-	0	0
AT1G06030		pfkB-like carbohydrate kinase family protein			N/A	N/A	990	0.377535	0.206643	0.388387	0	0.069646	0.582262	0.215969	0.532879	0	0.079399	0.077872	0.198768	.	0.324188	0.217303	0.249616	0.11868	NA	NA	NA	AT1G06030	-	NA	NA	NA	AT1G06030	-	NA	NA	NA	AT1G06030	-	0	0
AT1G06040	STO	B-box zinc finger family protein			N/A	N/A	746.157	234.896	245.024	238.36	206.05	215.919	211.937	175.491	195.057	200.685	264.274	224.406	255.864	.	239.427	211.302	190.411	248.181	0.276032	0.421801	-0.0551767	AT1G06040	-	0.00324601	0.0148258	-0.149098	AT1G06040	-	2.14441e-07	3.09941e-06	-0.262712	AT1G06040	-	0	0
AT1G06050		Protein of unknown function (DUF1336)			N/A	N/A	942	4.36447	3.74116	4.98234	4.48358	5.46574	5.50705	4.4685	5.0426	4.60229	5.95442	4.6666	4.75669	.	4.36266	5.15212	4.70446	5.1259	0.18536	0.31288	-0.179271	AT1G06050	-	0.941443	0.969916	0.0099428	AT1G06050	-	0.605127	0.776808	-0.0699852	AT1G06050	-	1	0
AT1G06060		LisH and RanBPM domains containing protein			N/A	N/A	642	17.4954	15.5026	15.8596	16.8027	17.4467	24.745	17.425	18.6961	18.7917	20.604	19.6565	22.484	.	16.2859	19.6648	18.3043	20.9148	0.0058571	0.0178399	-0.272274	AT1G06060	-	0.457926	0.653161	-0.0733393	AT1G06060	-	0.212459	0.411713	-0.123193	AT1G06060	-	1	0
AT1G06070		Basic-leucine zipper (bZIP) transcription factor family protein			N/A	N/A	1272	9.73657	8.84195	7.90743	10.3379	9.45052	10.9801	8.69703	8.90681	10.2538	9.99005	7.97407	10.2795	.	8.82865	10.2562	9.28588	9.41454	0.29792	0.446318	-0.0815899	AT1G06070	-	0.187258	0.366091	0.103367	AT1G06070	-	0.998149	0.998937	-0.000181888	AT1G06070	-	1	0
AT1G06080	ADS1	delta 9 desaturase 1			N/A	N/A	918	10.6847	9.1886	8.96427	8.16867	8.13309	9.20834	7.92195	9.08089	8.90356	10.9824	10.8076	9.61384	.	9.61252	8.50337	8.63547	10.4679	0.250938	0.392701	-0.117196	AT1G06080	-	0.0381366	0.112735	-0.211653	AT1G06080	-	0.087597	0.222681	-0.174376	AT1G06080	-	1	0
AT1G06090		Fatty acid desaturase family protein			N/A	N/A	900	13.784	12.8264	14.8157	11.1342	10.9366	9.96332	12.4701	9.73916	11.3136	14.1986	12.3846	14.6761	.	13.8087	10.678	11.1743	13.7531	0.833543	0.895889	-0.0186333	AT1G06090	-	0.00573661	0.0240243	-0.244928	AT1G06090	-	0.0333651	0.108462	-0.188644	AT1G06090	-	1	0
AT1G06100		Fatty acid desaturase family protein			N/A	N/A	900	4.43391	5.39521	4.02048	4.13195	4.38211	3.99479	6.33224	6.40851	6.47116	3.48409	2.54339	3.15998	.	4.61653	4.16962	6.40397	3.06249	0.0130778	0.0358767	0.378926	AT1G06100	-	0.0366322	0.109215	0.319101	AT1G06100	-	9.02277e-07	1.15602e-05	0.749995	AT1G06100	-	0	0
AT1G06110	SKIP16	SKP1/ASK-interacting protein 16			N/A	N/A	1311	17.9765	16.6379	18.4911	18.6899	19.366	20.2214	15.7044	19.1306	19.7866	22.1874	18.5357	20.3338	.	17.7018	19.4258	18.2072	20.3523	0.00841923	0.0245099	-0.158336	AT1G06110	-	0.444661	0.641872	-0.045933	AT1G06110	-	0.13755	0.306611	-0.0892391	AT1G06110	-	1	0
AT1G06120		Fatty acid desaturase family protein			N/A	N/A	900	5.84943	4.5961	4.81342	3.87208	3.11166	2.78522	4.15648	4.24024	4.88603	5.95637	4.89361	4.86144	.	5.08632	3.25632	4.42758	5.23714	0.729072	0.822697	-0.0534088	AT1G06120	-	0.0023961	0.011444	-0.468178	AT1G06120	-	0.352419	0.568048	-0.143392	AT1G06120	-	1	0
AT1G06130	GLX2-4	glyoxalase 2-4			N/A	N/A	995.14	19.2343	19.7833	17.3371	21.4428	18.7805	17.3767	17.3374	18.8169	20.2522	18.1004	20.6018	21.3451	.	18.7849	19.2	18.8022	20.0158	0.256365	0.399103	-0.0804868	AT1G06130	-	0.625106	0.783117	-0.0346495	AT1G06130	-	0.495246	0.69428	-0.0483611	AT1G06130	-	1	0
AT1G06135		unknown protein; FUNCTIONS IN: molecular_function unknown; INVOLVED IN: biological_process unknown; LOCATED IN: endomembrane system; BEST Arabidopsis thaliana protein match is: unknown protein (TAIR:AT2G31345.1); Has 35333 Blast hits to 34131 proteins in 2444 species: Archae - 798; Bacteria - 22429; Metazoa - 974; Fungi - 991; Plants - 531; Viruses - 0; Other Eukaryotes - 9610 (source: NCBI BLink…			N/A	N/A	210	0	0	0	0	0	0	0	0	0	0	0	0	.	0	0	0	0	NA	NA	NA	AT1G06135	-	NA	NA	NA	AT1G06135	-	NA	NA	NA	AT1G06135	-	0	0
AT1G06137		unknown protein; FUNCTIONS IN: molecular_function unknown; INVOLVED IN: biological_process unknown; LOCATED IN: endomembrane system; BEST Arabidopsis thaliana protein match is: unknown protein (TAIR:AT1G06135.1); Has 30201 Blast hits to 17322 proteins in 780 species: Archae - 12; Bacteria - 1396; Metazoa - 17338; Fungi - 3422; Plants - 5037; Viruses - 0; Other Eukaryotes - 2996 (source: NCBI BLin…			N/A	N/A	207	0	0	0	0	0	0	0	0	0	0	0	0	.	0	0	0	0	NA	NA	NA	AT1G06137	-	NA	NA	NA	AT1G06137	-	NA	NA	NA	AT1G06137	-	0	0
AT1G06140		Pentatricopeptide repeat (PPR) superfamily protein			N/A	N/A	1677	0.662139	0.633745	0.786728	0.647467	0.712952	0.650857	0.569676	0.502133	0.658618	0.37947	0.385453	0.666839	.	0.694204	0.670425	0.576809	0.477254	0.174217	0.297878	0.370173	AT1G06140	-	0.181904	0.358483	0.363672	AT1G06140	-	0.418507	0.62905	0.220401	AT1G06140	-	0	0
AT1G06148		Unknown gene			N/A	N/A	240	0	0	0	0	0	0	0.825195	0	0.926666	0.910486	0	0	.	0	0	0.583954	0.303495	NA	NA	NA	AT1G06148	-	NA	NA	NA	AT1G06148	-	NA	NA	NA	AT1G06148	-	0	0
AT1G06149	CPuORF8	conserved peptide upstream open reading frame 8			N/A	N/A	105	0	0	0	0	0	0	0	0	0	0	0	4.41073	.	0	0	0	1.47024	NA	NA	NA	AT1G06149	-	NA	NA	NA	AT1G06149	-	NA	NA	NA	AT1G06149	-	0	0
AT1G06150	EMB1444	basic helix-loop-helix (bHLH) DNA-binding superfamily protein			N/A	N/A	2434.51	9.05516	8.79479	8.67498	7.87931	8.61736	8.57595	5.77237	7.1615	7.02626	8.42883	8.33768	8.25478	.	8.84164	8.35754	6.65338	8.34043	0.532704	0.671595	0.0395087	AT1G06150	-	0.77442	0.880018	0.0181494	AT1G06150	-	0.000505952	0.00335819	-0.220225	AT1G06150	-	0	0
AT1G06160	ORA59	octadecanoid-responsive Arabidopsis AP2/ERF 59			N/A	N/A	735	3.05844	2.70527	2.82653	4.35151	3.82333	3.76143	4.17584	4.31713	6.39548	6.11182	6.49668	5.0067	.	2.86341	3.97876	4.96282	5.87173	1.11046e-05	6.09524e-05	-0.723072	AT1G06160	-	0.0205262	0.0690055	-0.381175	AT1G06160	-	0.324544	0.539029	-0.1621	AT1G06160	-	1	0
AT1G06170		basic helix-loop-helix (bHLH) DNA-binding superfamily protein			N/A	N/A	1263	0.426404	0.424002	0.614028	0.429162	0.210318	0.328406	0.128547	0.531972	0.585055	0.239917	0.241144	0.249527	.	0.488145	0.322629	0.415191	0.243529	0.149749	0.264739	0.608036	AT1G06170	-	0.591487	0.758219	0.226547	AT1G06170	-	0.430406	0.640018	0.332843	AT1G06170	-	0	0
AT1G06180	ATMYB13, ATMYBLFGN, MYB13	myb domain protein 13			N/A	N/A	741	5.69452	6.80062	6.78243	5.1465	3.86546	6.01528	3.50227	4.18099	3.59856	5.64032	4.21059	4.17581	.	6.42586	5.00908	3.76061	4.67557	0.0527119	0.114857	0.303062	AT1G06180	-	0.63384	0.789428	0.0745157	AT1G06180	-	0.218082	0.418524	-0.192675	AT1G06180	-	1	0
AT1G06190		Rho termination factor			N/A	N/A	1206	53.2266	52.3678	50.738	51.6306	49.7816	55.6849	53.366	57.4211	52.8467	38.896	39.7896	39.9324	.	52.1108	52.3657	54.5446	39.5393	1.19991e-09	1.07531e-08	0.259277	AT1G06190	-	1.07174e-11	1.96163e-10	0.28982	AT1G06190	-	3.88483e-15	1.44204e-13	0.335109	AT1G06190	-	0	0
AT1G06200		Peptidase S24/S26A/S26B/S26C family protein			N/A	N/A	621	58.495	59.4992	53.2969	62.0392	59.2678	59.3039	58.1445	60.486	53.3213	52.7409	55.8336	58.2018	.	57.097	60.2036	57.3173	55.5921	0.928504	0.956487	0.00508615	AT1G06200	-	0.14226	0.300771	0.0831807	AT1G06200	-	0.455329	0.662499	0.0423186	AT1G06200	-	1	0
AT1G06210		ENTH/VHS/GAT family protein			N/A	N/A	1152	17.219	19.284	15.9018	17.0298	16.4111	15.5042	14.2932	15.263	15.2852	15.8053	14.1985	15.0582	.	17.4683	16.315	14.9471	15.0207	0.0705756	0.145798	0.119492	AT1G06210	-	0.170209	0.342992	0.0906359	AT1G06210	-	0.946789	0.975526	-0.00441037	AT1G06210	-	1	0
AT1G06220	MEE5	Ribosomal protein S5/Elongation factor G/III/V family protein		plant-type cell wall	N/A	N/A	2964	20.9871	20.9416	20.1963	18.3779	17.5513	19.2341	19.4964	18.614	19.4465	17.688	15.7097	18.4541	.	20.7083	18.3878	19.1856	17.2839	0.000151235	0.000673102	0.156442	AT1G06220	-	0.0425131	0.122785	0.0837514	AT1G06220	-	0.00790828	0.0342972	0.10966	AT1G06220	-	1	0
AT1G06225	CLE3	CLAVATA3/ESR-RELATED 3			N/A	N/A	252	0	0	0	0	0	0	0	0	0	0	0	0	.	0	0	0	0	NA	NA	NA	AT1G06225	-	NA	NA	NA	AT1G06225	-	NA	NA	NA	AT1G06225	-	0	0
AT1G06230	GTE4	global transcription factor group E4			N/A	N/A	2301	12.7145	12.4103	11.9291	13.4542	12.2802	13.3859	13.8169	14.3946	15.0429	16.0431	14.9341	15.3404	.	12.3513	13.0401	14.4181	15.4392	3.58728e-07	2.43305e-06	-0.250561	AT1G06230	-	0.00258891	0.0122154	-0.148316	AT1G06230	-	0.181513	0.370964	-0.0657761	AT1G06230	-	1	0
AT1G06240		Protein of unknown function DUF455			N/A	N/A	1152	10.4906	12.7464	12.4466	12.6999	12.6089	13.2538	10.3943	10.0611	10.7051	11.2767	11.1964	13.1725	.	11.8945	12.8542	10.3868	11.8819	0.934414	0.960582	-0.00713261	AT1G06240	-	0.418956	0.617889	0.0700526	AT1G06240	-	0.250677	0.457975	-0.0995627	AT1G06240	-	1	0
AT1G06250		alpha/beta-Hydrolases superfamily protein			N/A	N/A	1272	0.044081	0.048672	0.227041	0.197084	0	0.101423	0.113644	0	0.136276	0.055665	0.055823	0	.	0.106598	0.0995023	0.0833067	0.0371627	NA	NA	NA	AT1G06250	-	NA	NA	NA	AT1G06250	-	NA	NA	NA	AT1G06250	-	0	0
AT1G06260		Cysteine proteinases superfamily protein			N/A	N/A	1032	0	0	0.069304	0.120831	0	0	0	0	0.056581	0	0	0	.	0.0231013	0.040277	0.0188603	0	NA	NA	NA	AT1G06260	-	NA	NA	NA	AT1G06260	-	NA	NA	NA	AT1G06260	-	0	0
AT1G06270		Pentatricopeptide repeat (PPR) superfamily protein			N/A	N/A	1032	2.85008	3.65243	3.688	3.59232	2.31977	2.86425	3.09922	3.55003	2.5037	1.8942	2.53541	2.86629	.	3.39684	2.92545	3.05098	2.43197	0.0544937	0.117987	0.324562	AT1G06270	-	0.28596	0.485498	0.180102	AT1G06270	-	0.145483	0.318653	0.245701	AT1G06270	-	0	0
AT1G06280	LBD2	LOB domain-containing protein 2			N/A	N/A	621	0	0	0	0	0	0	0	0	0	0	0	0	.	0	0	0	0	NA	NA	NA	AT1G06280	-	NA	NA	NA	AT1G06280	-	NA	NA	NA	AT1G06280	-	0	0
AT1G06290	ACX3, ATACX3	acyl-CoA oxidase 3			N/A	N/A	2028	31.2411	27.1609	29.1191	25.0476	28.8063	26.3874	27.0701	27.6742	28.0804	31.8961	29.2071	32.128	.	29.1737	26.7471	27.6082	31.0771	0.0417885	0.0947712	-0.0892652	AT1G06290	-	0.0015887	0.00801576	-0.138482	AT1G06290	-	0.0150185	0.0579189	-0.106644	AT1G06290	-	1	0
AT1G06310	ACX6	acyl-CoA oxidase 6			N/A	N/A	2028	0.333649	0.426988	0.251221	0.162853	0.268826	0.273763	0.191611	0.40364	0.270847	0.272779	0.216875	0.175351	.	0.337286	0.235147	0.288699	0.221668	0.321415	0.471765	0.371901	AT1G06310	-	0.883104	0.940745	0.0551486	AT1G06310	-	0.532539	0.725074	0.234093	AT1G06310	-	0	0
AT1G06320		unknown protein; Has 24 Blast hits to 24 proteins in 10 species: Archae - 0; Bacteria - 2; Metazoa - 0; Fungi - 0; Plants - 20; Viruses - 0; Other Eukaryotes - 2 (source: NCBI BLink).			N/A	N/A	588	0	0	0.545277	0	0	0.312256	0	0.266773	0.143088	0.345586	0	0.147024	.	0.181759	0.104085	0.13662	0.164203	NA	NA	NA	AT1G06320	-	NA	NA	NA	AT1G06320	-	NA	NA	NA	AT1G06320	-	0	0
AT1G06330		Heavy metal transport/detoxification superfamily protein			N/A	N/A	480	0	0.281029	0.514807	0	0	0.14284	0.184438	0.244566	0.26581	0	0.792167	0.137958	.	0.265279	0.0476133	0.231605	0.310042	NA	NA	NA	AT1G06330	-	NA	NA	NA	AT1G06330	-	NA	NA	NA	AT1G06330	-	0	0
AT1G06340		Plant Tudor-like protein			N/A	N/A	405	0	0	0	0	0	0	0	0	0	0	0	0	.	0	0	0	0	NA	NA	NA	AT1G06340	-	NA	NA	NA	AT1G06340	-	NA	NA	NA	AT1G06340	-	0	0
AT1G06350		Fatty acid desaturase family protein			N/A	N/A	903	3.05885	2.54085	2.31895	2.81529	2.64089	1.76364	2.71284	2.4402	2.54864	1.25791	1.99813	1.94799	.	2.63955	2.40661	2.56723	1.73468	0.0581506	0.124267	0.408287	AT1G06350	-	0.130711	0.283408	0.325693	AT1G06350	-	0.0461375	0.139016	0.429746	AT1G06350	-	0	0
AT1G06360		Fatty acid desaturase family protein			N/A	N/A	900	55.3252	49.4863	48.8826	67.7788	65.859	64.3275	75.8301	82.7003	84.4099	57.946	58.1807	58.0893	.	51.2314	65.9884	80.9801	58.072	0.00114519	0.00418759	-0.14941	AT1G06360	-	0.0041079	0.0182136	0.13184	AT1G06360	-	3.0528e-14	1.02408e-12	0.348973	AT1G06360	-	0	0
AT1G06380		Ribosomal protein L1p/L10e family			N/A	N/A	765	9.50085	9.01821	9.85503	8.84287	6.21616	6.5389	8.13984	6.38558	6.50792	7.33862	8.64665	6.58137	.	9.45803	7.19931	7.01111	7.52221	0.0886039	0.175135	0.219119	AT1G06380	-	0.669118	0.812791	-0.0549928	AT1G06380	-	0.739471	0.864904	-0.0427932	AT1G06380	-	1	0
AT1G06390	GSK1, ATGSK1, ATSK22, SK22, BIL2, ATSK2-3	GSK3/SHAGGY-like protein kinase 1			N/A	N/A	1224	28.5214	32.0064	32.1495	32.1258	37.698	33.6985	35.8149	34.9986	36.5243	39.853	39.7077	42.045	.	30.8924	34.5074	35.7793	40.5352	4.36991e-09	3.68189e-08	-0.292827	AT1G06390	-	0.00138914	0.00716154	-0.159491	AT1G06390	-	0.0411629	0.127092	-0.101868	AT1G06390	-	1	0
AT1G06400	ARA2, ATRABA1A, ATRAB11E, ARA-2	Ras-related small GTP-binding family protein			N/A	N/A	651	54.8573	59.0729	55.9715	61.7416	61.8881	59.4315	65.6181	68.1504	73.6036	88.9082	92.1549	88.4709	.	56.6339	61.0204	69.124	89.8447	2.8114e-20	5.24733e-19	-0.483478	AT1G06400	-	2.28575e-13	4.92329e-12	-0.384172	AT1G06400	-	2.46421e-06	2.90425e-05	-0.24688	AT1G06400	-	0	0
AT1G06410	ATTPS7, TPS7, ATTPSA	trehalose-phosphatase/synthase 7			N/A	N/A	2556	43.0615	40.6632	39.7807	43.0552	41.452	43.4036	51.9665	53.7883	52.7168	77.5753	86.7194	82.8929	.	41.1685	42.6369	52.8239	82.3959	2.70675e-91	2.54756e-89	-0.7202	AT1G06410	-	3.16596e-73	8.61272e-71	-0.643321	AT1G06410	-	1.54906e-34	1.97198e-32	-0.435622	AT1G06410	-	0	0
AT1G06420		unknown protein; Has 1017 Blast hits to 654 proteins in 124 species: Archae - 0; Bacteria - 39; Metazoa - 232; Fungi - 69; Plants - 40; Viruses - 0; Other Eukaryotes - 637 (source: NCBI BLink).			N/A	N/A	666	2.80217	2.1829	2.70939	2.52306	3.48044	2.78933	3.56215	2.78627	3.09061	3.92387	4.27888	2.65677	.	2.56482	2.93094	3.14634	3.61984	0.0740695	0.151347	-0.355675	AT1G06420	-	0.337786	0.540084	-0.190872	AT1G06420	-	0.458595	0.664714	-0.147584	AT1G06420	-	1	0
AT1G06430	FTSH8	FTSH protease 8			N/A	N/A	2058	52.1372	46.6549	44.647	50.9718	49.2454	48.4583	45.8063	48.8445	46.4486	64.3986	69.848	66.4055	.	47.813	49.5585	47.0331	66.884	3.66931e-18	6.25484e-17	-0.362687	AT1G06430	-	4.55323e-12	8.6446e-11	-0.288812	AT1G06430	-	4.16349e-15	1.53685e-13	-0.327677	AT1G06430	-	0	0
AT1G06440		Ubiquitin carboxyl-terminal hydrolase family protein			N/A	N/A	1173	0.902219	0.878459	1.28184	1.20007	1.64825	1.84781	2.07718	1.78161	2.02837	1.01046	0.863323	1.34542	.	1.02084	1.56538	1.96239	1.07307	0.794645	0.868942	-0.062744	AT1G06440	-	0.124283	0.273739	0.37052	AT1G06440	-	0.010516	0.043336	0.616724	AT1G06440	-	0	0
AT1G06450		Polynucleotidyl transferase, ribonuclease H-like superfamily protein			N/A	N/A	1083	1.93208	3.05001	2.44491	2.09978	2.10609	1.5193	2.18546	1.94642	1.61723	1.93841	2.13591	2.62467	.	2.47567	1.90839	1.91637	2.233	0.688709	0.794809	0.0728755	AT1G06450	-	0.384536	0.586205	-0.158186	AT1G06450	-	0.484431	0.685891	-0.127192	AT1G06450	-	1	0
AT1G06460	ACD32.1, ACD31.2	alpha-crystallin domain 32.1			N/A	N/A	858	110.828	114.517	121.04	183.356	197.694	197.015	158.615	163.574	162.321	77.5376	82.9779	84.6115	.	115.462	192.688	161.503	81.709	1.08356e-17	1.80221e-16	0.329179	AT1G06460	-	9.83141e-113	5.74241e-110	0.867226	AT1G06460	-	1.37018e-71	6.97702e-69	0.687655	AT1G06460	-	0	0
AT1G06470		Nucleotide/sugar transporter family protein			N/A	N/A	1245	15.2623	13.8767	13.2114	13.672	15.7202	14.4062	11.6238	14.7753	14.7668	11.1318	11.1188	9.61483	.	14.1168	14.5995	13.722	10.6218	0.00112329	0.00411803	0.268174	AT1G06470	-	8.57029e-05	0.000601404	0.323344	AT1G06470	-	0.00109854	0.00648125	0.268694	AT1G06470	-	0	0
AT1G06475		unknown protein; Has 35333 Blast hits to 34131 proteins in 2444 species: Archae - 798; Bacteria - 22429; Metazoa - 974; Fungi - 991; Plants - 531; Viruses - 0; Other Eukaryotes - 9610 (source: NCBI BLink).			N/A	N/A	282	4.41585	6.89952	7.19579	11.09	7.26407	7.183	10.2498	6.8341	8.01294	11.4776	13.5496	7.58906	.	6.17039	8.51236	8.36561	10.8721	0.0564988	0.121364	-0.556282	AT1G06475	-	0.408994	0.608178	-0.24083	AT1G06475	-	0.629499	0.794182	-0.140715	AT1G06475	-	1	0
AT1G06490	ATGSL07, gsl07, atgsl7, GSL7	glucan synthase-like 7			N/A	N/A	5877	1.19932	1.45098	1.37643	1.2713	1.10494	1.20743	1.33212	1.1601	1.38633	1.17028	1.22963	1.49246	.	1.34224	1.19456	1.29285	1.29746	0.874636	0.923004	0.0141854	AT1G06490	-	0.471601	0.66479	-0.0647244	AT1G06490	-	0.924785	0.964159	0.00848827	AT1G06490	-	1	0
AT1G06500		unknown protein; Has 25 Blast hits to 25 proteins in 10 species: Archae - 0; Bacteria - 0; Metazoa - 0; Fungi - 0; Plants - 25; Viruses - 0; Other Eukaryotes - 0 (source: NCBI BLink).			N/A	N/A	411	17.6845	15.4997	13.5822	17.3907	12.0514	16.7084	15.1524	17.1422	13.7817	12.0421	20.8858	15.8537	.	15.5888	15.3835	15.3588	16.2605	0.760879	0.845774	-0.0510326	AT1G06500	-	0.760366	0.871638	-0.0511457	AT1G06500	-	0.99688	0.998086	0.000655766	AT1G06500	-	1	0
AT1G06510		unknown protein; FUNCTIONS IN: molecular_function unknown; INVOLVED IN: biological_process unknown; LOCATED IN: chloroplast; EXPRESSED IN: 21 plant structures; EXPRESSED DURING: 13 growth stages; Has 376 Blast hits to 369 proteins in 152 species: Archae - 5; Bacteria - 113; Metazoa - 105; Fungi - 46; Plants - 27; Viruses - 2; Other Eukaryotes - 78 (source: NCBI BLink).			N/A	N/A	834	22.6001	20.8934	20.0515	21.4879	24.0699	22.0533	20.5566	21.6965	21.744	19.219	17.633	21.9427	.	21.1817	22.537	21.3324	19.5982	0.385262	0.538342	0.0650756	AT1G06510	-	0.0559591	0.151547	0.143258	AT1G06510	-	0.194083	0.387756	0.0973309	AT1G06510	-	1	0
AT1G06515		Protein of unknown function (DUF3317)			N/A	N/A	171	37.5348	30.107	38.3965	29.5732	28.787	26.2295	57.7025	38.9974	37.2278	43.2283	46.3751	37.8922	.	35.3461	28.1966	44.6426	42.4985	0.348236	0.500316	-0.227461	AT1G06515	-	0.0956099	0.227337	-0.404117	AT1G06515	-	0.728628	0.85854	0.0841329	AT1G06515	-	1	0
AT1G06520	ATGPAT1, GPAT1	glycerol-3-phosphate acyltransferase 1			N/A	N/A	1758	0.418008	0.528873	0.543267	0.67885	0.431608	0.963282	1.2756	0.894563	1.03936	1.09999	1.4294	1.41053	.	0.496716	0.691247	1.06984	1.31331	2.01285e-05	0.000105833	-0.966029	AT1G06520	-	0.00339629	0.0154518	-0.663751	AT1G06520	-	0.399151	0.611396	-0.191041	AT1G06520	-	1	0
AT1G06530		Tropomyosin-related			N/A	N/A	972	40.8992	34.4934	40.4577	38.1494	41.0151	39.8543	39.9751	40.845	41.2192	40.2601	46.5352	35.1748	.	38.6168	39.6729	40.6798	40.6567	0.358863	0.511643	-0.0763935	AT1G06530	-	0.806079	0.898211	-0.0204392	AT1G06530	-	0.832767	0.917212	0.0175806	AT1G06530	-	1	0
AT1G06540		unknown protein; BEST Arabidopsis thaliana protein match is: unknown protein (TAIR:AT2G30930.1); Has 16 Blast hits to 16 proteins in 3 species: Archae - 0; Bacteria - 0; Metazoa - 0; Fungi - 0; Plants - 16; Viruses - 0; Other Eukaryotes - 0 (source: NCBI BLink).			N/A	N/A	378	0.288729	0.955319	0.994504	0.966171	0	0.335721	0.289801	0.266773	1.4855	0.37025	0.336051	1.50366	.	0.746184	0.433964	0.680691	0.736654	NA	NA	NA	AT1G06540	-	NA	NA	NA	AT1G06540	-	NA	NA	NA	AT1G06540	-	0	0
AT1G06550		ATP-dependent caseinolytic (Clp) protease/crotonase family protein			N/A	N/A	1164	45.1736	41.866	41.87	33.4155	37.2544	32.976	31.3005	32.6412	33.0907	33.9942	34.2257	38.3796	.	42.9699	34.5486	32.3441	35.5332	0.000510869	0.00203232	0.168804	AT1G06550	-	0.689619	0.826552	-0.0194003	AT1G06550	-	0.0889956	0.225142	-0.0826157	AT1G06550	-	1	0
AT1G06560		NOL1/NOP2/sun family protein			N/A	N/A	1800	5.6935	5.77822	6.58016	5.96989	6.03162	5.9674	5.78415	6.38316	5.96324	6.0936	5.36709	5.48193	.	6.01729	5.98964	6.04352	5.64754	0.602302	0.729118	0.0400513	AT1G06560	-	0.336011	0.538459	0.0739454	AT1G06560	-	0.298368	0.512555	0.07993	AT1G06560	-	1	0
AT1G06570	PDS1, HPD	phytoene desaturation 1			N/A	N/A	1422	23.2243	23.396	24.5718	27.7793	27.0812	29.1359	25.7501	27.6886	26.6722	59.4842	55.9309	61.1797	.	23.7307	27.9988	26.7036	58.8649	3.56976e-88	3.25192e-86	-0.921687	AT1G06570	-	2.33112e-59	3.76372e-57	-0.752265	AT1G06570	-	1.44255e-59	5.20866e-57	-0.753626	AT1G06570	-	0	0
AT1G06580		Pentatricopeptide repeat (PPR) superfamily protein			N/A	N/A	1503	1.23325	1.27191	1.2143	1.15847	1.45502	1.62023	1.75718	1.753	1.29623	2.00561	2.2039	2.96509	.	1.23982	1.41124	1.60214	2.39153	0.000451823	0.00182262	-0.653644	AT1G06580	-	0.00636229	0.026208	-0.508429	AT1G06580	-	0.0404565	0.12532	-0.381821	AT1G06580	-	0	0
AT1G06590		unknown protein; Has 380 Blast hits to 268 proteins in 109 species: Archae - 0; Bacteria - 0; Metazoa - 245; Fungi - 73; Plants - 49; Viruses - 0; Other Eukaryotes - 13 (source: NCBI BLink).			N/A	N/A	2751	3.19565	2.92075	3.1653	3.03964	2.62825	2.74206	3.3507	3.35907	3.04035	2.50946	2.79165	3.10134	.	3.0939	2.80332	3.25004	2.80082	0.346827	0.498634	0.0891582	AT1G06590	-	0.865792	0.930801	0.0160171	AT1G06590	-	0.0716107	0.192936	0.170741	AT1G06590	-	1	0
AT1G06620		2-oxoglutarate (2OG) and Fe(II)-dependent oxygenase superfamily protein			N/A	N/A	1098	12.4604	14.692	11.6886	13.6469	13.3222	13.1202	13.9298	16.1203	16.4671	21.6456	18.5454	22.0432	.	12.947	13.3631	15.5057	20.7447	4.53511e-12	5.09404e-11	-0.499448	AT1G06620	-	1.11356e-09	1.65898e-08	-0.43974	AT1G06620	-	0.000201571	0.00150715	-0.268298	AT1G06620	-	0	0
AT1G06630		F-box/RNI-like superfamily protein			N/A	N/A	1287.11	9.74518	7.56407	6.99167	9.69552	9.65063	9.52791	9.13449	9.84643	8.90771	11.3205	11.3561	11.496	.	8.10031	9.62469	9.29621	11.3909	9.18922e-06	5.12177e-05	-0.370254	AT1G06630	-	0.0434533	0.124883	-0.168567	AT1G06630	-	0.0332396	0.108125	-0.177737	AT1G06630	-	1	0
AT1G06640		2-oxoglutarate (2OG) and Fe(II)-dependent oxygenase superfamily protein					1106.22	121.318	122.684	119.193	113.789	111.118	114.703	117.779	116.035	122.123	134.163	132.505	141.765	.	121.065	113.203	118.646	136.144	9.36902e-05	0.000436043	-0.136787	AT1G06640	-	8.02955e-08	9.23864e-07	-0.187915	AT1G06640	-	0.00108913	0.00643145	-0.114379	AT1G06640	-	1	0
AT1G06645		2-oxoglutarate (2OG) and Fe(II)-dependent oxygenase superfamily protein			N/A	N/A	1101	5.89481	6.29557	4.88927	5.93907	5.13206	6.71657	4.97449	5.13143	5.38826	7.30551	6.53675	7.51247	.	5.69322	5.92923	5.16473	7.11824	0.0227461	0.0570563	-0.247018	AT1G06645	-	0.0922947	0.221202	-0.182569	AT1G06645	-	0.00419183	0.0202199	-0.310536	AT1G06645	-	0	0
AT1G06650		2-oxoglutarate (2OG) and Fe(II)-dependent oxygenase superfamily protein			N/A	N/A	1110	31.3758	34.8982	34.0759	39.6881	40.8094	38.8098	36.891	32.7377	35.0467	32.6601	35.5261	37.8957	.	33.45	39.7691	34.8918	35.3606	0.173393	0.296795	-0.0736803	AT1G06650	-	0.0263343	0.0845004	0.120218	AT1G06650	-	0.884951	0.944445	0.00783121	AT1G06650	-	1	0
AT1G06660		unknown protein; BEST Arabidopsis thaliana protein match is: unknown protein (TAIR:AT2G30820.2); Has 166 Blast hits to 144 proteins in 35 species: Archae - 0; Bacteria - 17; Metazoa - 13; Fungi - 20; Plants - 104; Viruses - 0; Other Eukaryotes - 12 (source: NCBI BLink).			N/A	N/A	1446	3.30066	3.48108	2.83573	2.43687	2.61144	3.10094	3.07326	2.9917	2.6869	2.02214	2.35674	2.95628	.	3.20582	2.71642	2.91729	2.44505	0.0542677	0.117623	0.252974	AT1G06660	-	0.360076	0.562121	0.120293	AT1G06660	-	0.153477	0.329967	0.187606	AT1G06660	-	1	0
AT1G06670	NIH	nuclear DEIH-boxhelicase			N/A	N/A	4731	9.41306	8.74109	8.62683	7.37546	7.77247	8.29944	8.27831	8.63027	8.38684	8.04284	7.52925	7.97374	.	8.92699	7.81579	8.43181	7.84861	0.0138024	0.037585	0.107943	AT1G06670	-	0.792472	0.891048	0.0115337	AT1G06670	-	0.0596207	0.168207	0.0825713	AT1G06670	-	1	0
AT1G06680	PSBP-1, OEE2, PSII-P, OE23	photosystem II subunit P-1			N/A	N/A	791.987	5047.57	5122.77	4812.72	4928.1	5036.36	5051.91	4670.71	4678.57	4818.28	4715.21	4060.23	4720.35	.	4994.35	5005.46	4722.52	4498.6	0.0146955	0.0396195	0.0900224	AT1G06680	-	0.00281813	0.0131158	0.110209	AT1G06680	-	0.0498545	0.147265	0.0723637	AT1G06680	-	1	0
AT1G06690		NAD(P)-linked oxidoreductase superfamily protein			N/A	N/A	1134	48.0116	44.4681	44.3216	35.0403	33.588	36.3448	34.1862	39.173	34.3127	48.2404	46.4573	48.1446	.	45.6004	34.991	35.8906	47.6141	0.164896	0.2853	-0.0664825	AT1G06690	-	2.00366e-10	3.21932e-09	-0.304509	AT1G06690	-	3.3009e-08	5.38198e-07	-0.264471	AT1G06690	-	0	0
AT1G06700		Protein kinase superfamily protein			N/A	N/A	1086	43.5715	43.9114	44.8097	44.9815	51.9474	53.5594	42.7423	49.9238	49.2383	55.8517	50.1489	52.2712	.	44.0975	50.1628	47.3015	52.7573	5.91214e-05	0.000286783	-0.202028	AT1G06700	-	0.403687	0.604109	-0.0420049	AT1G06700	-	0.0478508	0.142833	-0.0995322	AT1G06700	-	1	0
AT1G06710		Tetratricopeptide repeat (TPR)-like superfamily protein			N/A	N/A	2994	1.61352	1.91587	1.91907	1.28312	1.08706	1.37216	1.25079	1.35904	1.75558	1.11189	1.17365	1.11172	.	1.81615	1.24745	1.45514	1.13242	0.000856002	0.00323735	0.447425	AT1G06710	-	0.427629	0.625831	0.106455	AT1G06710	-	0.0674119	0.184145	0.24544	AT1G06710	-	0	0
AT1G06720		P-loop containing nucleoside triphosphate hydrolases superfamily protein			N/A	N/A	3444	7.91807	7.11972	7.90512	5.74032	7.14178	7.05833	7.59294	7.62623	7.02242	5.37095	5.20183	5.99957	.	7.64764	6.64681	7.41386	5.52412	1.47442e-06	9.22339e-06	0.305895	AT1G06720	-	0.00164042	0.00822495	0.200045	AT1G06720	-	1.44404e-06	1.78008e-05	0.306159	AT1G06720	-	0	0
AT1G06730		pfkB-like carbohydrate kinase family protein			N/A	N/A	1467	6.37477	6.47585	6.99458	6.37127	7.88512	6.95377	6.13706	6.1441	8.1532	5.40525	7.18164	6.19596	.	6.61507	7.07005	6.81145	6.26095	0.709571	0.809802	0.0364867	AT1G06730	-	0.195728	0.376571	0.126753	AT1G06730	-	0.356409	0.571445	0.0903496	AT1G06730	-	1	0
AT1G06750		P-loop containing nucleoside triphosphate hydrolases superfamily protein			N/A	N/A	1560	0.064067	0.107081	0.042193	0	0.035848	0	0.171778	0.151767	0.066649	0.040345	0	0.101	.	0.0711137	0.0119493	0.130065	0.047115	NA	NA	NA	AT1G06750	-	NA	NA	NA	AT1G06750	-	NA	NA	NA	AT1G06750	-	0	0
AT1G06760		winged-helix DNA-binding transcription factor family protein			N/A	N/A	825	177.292	187.094	189.886	170.787	159.018	167.841	187.697	162.616	164.045	159.219	179.225	155.364	.	184.757	165.882	171.453	164.603	0.215647	0.35054	0.0907044	AT1G06760	-	0.866088	0.93098	0.0123532	AT1G06760	-	0.427773	0.637766	0.0580925	AT1G06760	-	1	0
AT1G06770	DRIP1	DREB2A-interacting protein 1			N/A	N/A	1266	3.81059	4.05135	3.78018	5.02811	3.66146	3.89391	3.4059	3.78776	3.50999	3.37262	2.97013	4.82707	.	3.88071	4.19449	3.56788	3.72327	0.738646	0.829728	0.0421573	AT1G06770	-	0.267565	0.465287	0.140086	AT1G06770	-	0.888181	0.946113	-0.017766	AT1G06770	-	1	0
AT1G06780	GAUT6	galacturonosyltransferase 6			N/A	N/A	1770	8.34978	7.63719	8.08643	8.00446	6.90806	6.94253	6.93779	6.79811	6.10882	7.09525	6.70707	7.56312	.	8.02447	7.28502	6.61491	7.12181	0.198136	0.328611	0.0987186	AT1G06780	-	0.616093	0.777025	0.0384628	AT1G06780	-	0.396755	0.60904	-0.0650078	AT1G06780	-	1	0
AT1G06790		RNA polymerase Rpb7 N-terminal domain-containing protein			N/A	N/A	613.791	10.9027	8.12611	8.73085	7.51144	7.32892	5.45032	8.92511	7.73642	8.69641	6.19793	8.92362	6.44896	.	9.25322	6.76356	8.45265	7.19017	0.160682	0.279641	0.225075	AT1G06790	-	0.743015	0.860833	-0.0526053	AT1G06790	-	0.28176	0.494518	0.172703	AT1G06790	-	1	0
AT1G06800	PLA-I{gamma}1	alpha/beta-Hydrolases superfamily protein			N/A	N/A	1521.98	4.21162	5.48298	5.51299	7.05522	5.33023	5.52474	5.768	5.93744	5.86806	6.46339	6.93177	6.32852	.	5.0692	5.97006	5.85783	6.57456	0.0142038	0.038482	-0.284979	AT1G06800	-	0.329131	0.532504	-0.113415	AT1G06800	-	0.616037	0.783821	-0.0582814	AT1G06800	-	1	0
AT1G06810		unknown protein; BEST Arabidopsis thaliana protein match is: unknown protein (TAIR:AT1G05400.2); Has 30201 Blast hits to 17322 proteins in 780 species: Archae - 12; Bacteria - 1396; Metazoa - 17338; Fungi - 3422; Plants - 5037; Viruses - 0; Other Eukaryotes - 2996 (source: NCBI BLink).			N/A	N/A	609	0	0.153323	0	0	0	0	0.530103	0	0	0	0.371283	0	.	0.0511077	0	0.176701	0.123761	NA	NA	NA	AT1G06810	-	NA	NA	NA	AT1G06810	-	NA	NA	NA	AT1G06810	-	0	0
AT1G06820	CRTISO, CCR2	carotenoid isomerase			N/A	N/A	1788	18.3849	19.3388	20.2309	16.8624	17.8816	18.6203	18.4462	18.4076	18.2179	16.341	15.9887	16.2384	.	19.3182	17.7881	18.3572	16.1894	0.0019192	0.00664918	0.151883	AT1G06820	-	0.0284347	0.0897179	0.107273	AT1G06820	-	0.00607914	0.0276513	0.134309	AT1G06820	-	1	0
AT1G06830		Glutaredoxin family protein			N/A	N/A	300	35.1287	39.7843	31.5803	20.9867	31.796	31.7515	20.9307	29.8651	26.4456	27.4104	21.9449	22.1095	.	35.4978	28.1781	25.7471	23.8216	0.0141743	0.0384283	0.382806	AT1G06830	-	0.365417	0.567648	0.141256	AT1G06830	-	0.288478	0.501698	0.165661	AT1G06830	-	1	0
AT1G06840		Leucine-rich repeat protein kinase family protein			N/A	N/A	2862	6.09426	5.75813	5.96039	6.14679	5.92082	5.74682	6.05248	6.55817	5.43444	7.36968	5.9382	7.46148	.	5.93759	5.93814	6.01503	6.92312	0.0159635	0.0424301	-0.167902	AT1G06840	-	0.0519367	0.143132	-0.135427	AT1G06840	-	0.070684	0.190852	-0.12594	AT1G06840	-	1	0
AT1G06850	AtbZIP52, bZIP52	basic leucine-zipper 52			N/A	N/A	1014	6.75971	7.07204	7.58666	9.50565	8.06244	9.52435	8.62942	8.3555	9.45982	7.9566	8.16486	7.49896	.	7.13947	9.03081	8.81491	7.87347	0.386061	0.539268	-0.10232	AT1G06850	-	0.526836	0.710345	0.0747047	AT1G06850	-	0.426603	0.636651	0.0938487	AT1G06850	-	1	0
AT1G06870		Peptidase S24/S26A/S26B/S26C family protein			N/A	N/A	1104	16.2444	18.1053	14.2984	17.0812	20.2211	17.5471	16.2191	17.3053	17.7003	18.0422	18.082	17.2165	.	16.216	18.2831	17.0749	17.7802	0.0846462	0.168571	-0.120658	AT1G06870	-	0.756928	0.869294	0.0216579	AT1G06870	-	0.804309	0.90134	-0.0173375	AT1G06870	-	1	0
AT1G06890		nodulin MtN21 /EamA-like transporter family protein			N/A	N/A	1069.92	44.8295	41.2951	39.4566	40.8099	46.1519	42.2241	41.1108	44.4249	43.717	40.5035	36.3007	38.1016	.	41.8604	43.062	43.0842	38.3019	0.147523	0.261904	0.0752202	AT1G06890	-	0.0216957	0.0722183	0.119226	AT1G06890	-	0.0057664	0.0265081	0.143383	AT1G06890	-	1	0
AT1G06900		Insulinase (Peptidase family M16) family protein			N/A	N/A	3075	12.1334	12.9871	12.0922	12.6784	12.7727	13.4432	12.4679	12.5794	12.7527	13.5374	14.6291	12.9732	.	12.4042	12.9648	12.6	13.7132	0.00874581	0.0253108	-0.123406	AT1G06900	-	0.391862	0.593682	-0.0403024	AT1G06900	-	0.0920473	0.230765	-0.0792966	AT1G06900	-	1	0
AT1G06910	TRFL7	TRF-like 7			N/A	N/A	1173	3.79609	3.063	2.4842	2.30137	3.77263	2.5666	2.42664	2.12418	2.29835	3.14581	2.46833	1.74653	.	3.11443	2.8802	2.28306	2.45356	0.216656	0.351668	0.226501	AT1G06910	-	0.343135	0.54545	0.173797	AT1G06910	-	0.800536	0.899963	-0.0463197	AT1G06910	-	1	0
AT1G06920	ATOFP4, OFP4	ovate family protein 4			N/A	N/A	948	0	0	0.095139	0	0	0	0	0	0	0	0	0	.	0.031713	0	0	0	NA	NA	NA	AT1G06920	-	NA	NA	NA	AT1G06920	-	NA	NA	NA	AT1G06920	-	0	0
AT1G06923		BEST Arabidopsis thaliana protein match is: ovate family protein 17 (TAIR:AT2G30395.1); Has 35333 Blast hits to 34131 proteins in 2444 species: Archae - 798; Bacteria - 22429; Metazoa - 974; Fungi - 991; Plants - 531; Viruses - 0; Other Eukaryotes - 9610 (source: NCBI BLink).			N/A	N/A	513	1.29229	2.37408	0.928775	1.6887	1.27346	1.16377	1.3041	1.97686	1.15351	0.363396	2.62342	1.53774	.	1.53172	1.37531	1.47816	1.50819	0.680817	0.78865	0.182381	AT1G06923	-	0.738024	0.857302	0.148295	AT1G06923	-	0.664073	0.815555	0.192555	AT1G06923	-	1	0
AT1G06925		FUNCTIONS IN: molecular_function unknown; INVOLVED IN: biological_process unknown; LOCATED IN: endomembrane system; BEST Arabidopsis thaliana protein match is: Putative endonuclease or glycosyl hydrolase (TAIR:AT4G20480.1); Has 152 Blast hits to 136 proteins in 9 species: Archae - 0; Bacteria - 0; Metazoa - 0; Fungi - 0; Plants - 152; Viruses - 0; Other Eukaryotes - 0 (source: NCBI BLink).			N/A	N/A	432	0	0	0	0.480356	0	0	0	0.200829	0	0	0	0	.	0	0.160119	0.066943	0	NA	NA	NA	AT1G06925	-	NA	NA	NA	AT1G06925	-	NA	NA	NA	AT1G06925	-	0	0
AT1G06930		unknown protein; Has 4478 Blast hits to 355 proteins in 82 species: Archae - 0; Bacteria - 29; Metazoa - 379; Fungi - 125; Plants - 120; Viruses - 25; Other Eukaryotes - 3800 (source: NCBI BLink).			N/A	N/A	510	0.308928	0.848302	0.81431	0.860557	3.22168	0.905279	0.652052	1.592	1.60164	1.58478	1.3604	0.650764	.	0.65718	1.66251	1.2819	1.19865	0.198195	0.328661	-0.578224	AT1G06930	-	0.665274	0.809985	0.194422	AT1G06930	-	0.92415	0.963701	0.0427844	AT1G06930	-	1	0
AT1G06950	ATTIC110, TIC110	translocon at the inner envelope membrane of chloroplasts 110			N/A	N/A	3051	55.5928	55.4606	55.5834	53.5783	51.2678	54.0489	50.1969	52.8872	55.4936	43.0646	42.0232	42.3536	.	55.5456	52.965	52.8592	42.4805	1.30609e-15	1.90999e-14	0.250889	AT1G06950	-	1.31241e-13	2.88627e-12	0.2324	AT1G06950	-	3.53897e-14	1.17526e-12	0.237798	AT1G06950	-	0	0
AT1G06960		RNA-binding (RRM/RBD/RNP motifs) family protein			N/A	N/A	689.599	13.8407	14.4913	13.8708	12.391	13.6093	15.0403	9.24809	11.9761	14.2737	12.3135	14.8986	8.96466	.	14.0676	13.6802	11.8326	12.0589	0.272518	0.417556	0.156691	AT1G06960	-	0.310894	0.51322	0.144706	AT1G06960	-	0.978402	0.989362	0.00386589	AT1G06960	-	1	0
AT1G06970	CHX14, ATCHX14	cation/hydrogen exchanger 14			N/A	N/A	2490	0.019461	0	0.024789	0	0.021823	0.044589	0.046842	0.037104	0	0	0	0	.	0.01475	0.0221373	0.027982	0	NA	NA	NA	AT1G06970	-	NA	NA	NA	AT1G06970	-	NA	NA	NA	AT1G06970	-	0	0
AT1G06980		unknown protein; FUNCTIONS IN: molecular_function unknown; INVOLVED IN: biological_process unknown; LOCATED IN: endomembrane system; EXPRESSED IN: sepal, male gametophyte, carpel; EXPRESSED DURING: 4 anthesis; BEST Arabidopsis thaliana protein match is: unknown protein (TAIR:AT2G30230.1); Has 159 Blast hits to 159 proteins in 13 species: Archae - 0; Bacteria - 0; Metazoa - 0; Fungi - 0; Plants - …			N/A	N/A	510	3.75463	4.14826	5.37867	2.8002	3.53193	3.22534	3.91554	2.18024	2.48144	1.83218	4.19397	1.46952	.	4.42719	3.18582	2.85907	2.49856	0.0175106	0.0459612	0.637385	AT1G06980	-	0.207026	0.391517	0.338514	AT1G06980	-	0.481875	0.683736	0.18868	AT1G06980	-	1	0
AT1G06990		GDSL-like Lipase/Acylhydrolase superfamily protein			N/A	N/A	1083	0	0	0	0	0	0	0	0	0	0	0	0	.	0	0	0	0	NA	NA	NA	AT1G06990	-	NA	NA	NA	AT1G06990	-	NA	NA	NA	AT1G06990	-	0	0
AT1G07000	ATEXO70B2, EXO70B2	exocyst subunit exo70 family protein B2			N/A	N/A	1800	3.92023	4.2615	4.50266	5.94589	6.43738	5.76325	7.12683	6.81775	6.3994	7.03524	7.00367	5.94315	.	4.22813	6.04884	6.78133	6.66069	6.96115e-09	5.74809e-08	-0.472412	AT1G07000	-	0.244926	0.437842	-0.0948405	AT1G07000	-	0.478139	0.680726	0.0578538	AT1G07000	-	1	0
AT1G07010		Calcineurin-like metallo-phosphoesterase superfamily protein			N/A	N/A	1169.83	34.9918	37.0516	30.6262	21.0383	19.5006	21.3081	16.2462	17.69	18.2302	24.3249	22.3908	20.1714	.	34.2232	20.6157	17.3888	22.2957	2.96341e-11	3.07794e-10	0.403338	AT1G07010	-	0.217327	0.403732	-0.0748431	AT1G07010	-	9.6726e-05	0.000786924	-0.236521	AT1G07010	-	0	0
AT1G07020		unknown protein; Has 39 Blast hits to 39 proteins in 17 species: Archae - 0; Bacteria - 0; Metazoa - 6; Fungi - 3; Plants - 28; Viruses - 0; Other Eukaryotes - 2 (source: NCBI BLink).			N/A	N/A	444	11.1799	8.42807	14.8071	11.7009	10.4802	11.0481	12.7057	10.6486	11.0593	11.5974	12.6154	12.2727	.	11.4717	11.0764	11.4712	12.1618	0.400374	0.553796	-0.108215	AT1G07020	-	0.483516	0.675208	-0.0901619	AT1G07020	-	0.518894	0.713778	-0.0830063	AT1G07020	-	1	0
AT1G07025		Mitochondrial substrate carrier family protein			N/A	N/A	501	0	0	0	0	0	0	0	0.344261	0	0.148933	0	0	.	0	0	0.114754	0.0496443	NA	NA	NA	AT1G07025	-	NA	NA	NA	AT1G07025	-	NA	NA	NA	AT1G07025	-	0	0
AT1G07030		Mitochondrial substrate carrier family protein			N/A	N/A	981	19.6502	18.4614	16.5986	15.5309	16.552	18.3152	13.3458	18.6482	15.0913	16.8618	17.4795	18.9196	.	18.2367	16.7994	15.6951	17.7536	0.945413	0.967471	0.00507839	AT1G07030	-	0.357215	0.559106	-0.0682889	AT1G07030	-	0.249392	0.456636	-0.0854332	AT1G07030	-	1	0
AT1G07040		unknown protein; INVOLVED IN: biological_process unknown; LOCATED IN: chloroplast; EXPRESSED IN: 24 plant structures; EXPRESSED DURING: 14 growth stages; BEST Arabidopsis thaliana protein match is: unknown protein (TAIR:AT1G27030.1); Has 540 Blast hits to 538 proteins in 187 species: Archae - 0; Bacteria - 333; Metazoa - 0; Fungi - 0; Plants - 67; Viruses - 0; Other Eukaryotes - 140 (source: NCBI…			N/A	N/A	1116	17.6388	18.7936	16.5809	22.6691	23.9081	22.9154	20.8967	24.7146	24.2904	25.2363	21.9257	23.0949	.	17.6711	23.1642	23.3006	23.419	3.83506e-06	2.25928e-05	-0.292654	AT1G07040	-	0.835766	0.91421	-0.0131318	AT1G07040	-	0.825485	0.913479	0.013967	AT1G07040	-	1	0
AT1G07050		CCT motif family protein			N/A	N/A	588	6.13074	5.91348	9.21321	33.6799	33.489	30.1952	15.2376	23.654	16.7069	0.488502	0.944244	0.804362	.	7.08581	32.4547	18.5328	0.745703	1.21847e-22	2.59911e-21	2.15889	AT1G07050	1	1.40989e-63	2.64141e-61	3.71115	AT1G07050	1	3.86228e-46	7.90731e-44	3.14406	AT1G07050	1	0	3
AT1G07060		unknown protein; Has 30 Blast hits to 30 proteins in 10 species: Archae - 0; Bacteria - 0; Metazoa - 0; Fungi - 0; Plants - 30; Viruses - 0; Other Eukaryotes - 0 (source: NCBI BLink).			N/A	N/A	702	0.115161	0.128511	0.150717	0.131867	0.129635	0.133753	0.597692	0.549024	0.240648	0	0.147477	0.123429	.	0.131463	0.131752	0.462455	0.090302	NA	NA	NA	AT1G07060	-	NA	NA	NA	AT1G07060	-	NA	NA	NA	AT1G07060	-	0	0
AT1G07070		Ribosomal protein L35Ae family protein			N/A	N/A	339	30.9062	35.1391	34.3402	32.1873	28.7238	27.344	35.1822	28.1028	33.1402	19.7697	33.1879	23.6369	.	33.4618	29.4184	32.1417	25.5315	0.0947734	0.184955	0.27145	AT1G07070	-	0.298859	0.499918	0.168791	AT1G07070	-	0.0642886	0.178013	0.300603	AT1G07070	-	0	0
AT1G07080		Thioredoxin superfamily protein			N/A	N/A	798	75.3326	70.5591	77.8998	81.3022	70.2964	82.8737	73.2092	74.6671	70.5786	80.5975	72.8034	84.5126	.	74.5972	78.1574	72.8183	79.3045	0.185541	0.313082	-0.076174	AT1G07080	-	0.766349	0.875394	-0.0170977	AT1G07080	-	0.257031	0.465304	-0.0652159	AT1G07080	-	1	0
AT1G07090	LSH6	Protein of unknown function (DUF640)			N/A	N/A	591	18.1441	19.0827	20.8496	14.8631	17.3664	14.0515	18.227	16.2732	16.5982	17.2793	19.7568	23.0828	.	19.3588	15.427	17.0328	20.0396	0.649711	0.764823	-0.0463688	AT1G07090	-	0.0159993	0.0563252	-0.245944	AT1G07090	-	0.430372	0.640015	-0.080509	AT1G07090	-	1	0
AT1G07110	F2KP, ATF2KP, FKFBP	fructose-2,6-bisphosphatase			N/A	N/A	2235	42.2886	39.5496	38.0403	42.2904	44.9418	43.7965	42.0037	45.4119	45.2923	48.2928	52.1552	48.4046	.	39.9595	43.6762	44.236	49.6175	1.363e-10	1.33405e-09	-0.234199	AT1G07110	-	0.00173758	0.00864608	-0.114246	AT1G07110	-	0.00673287	0.0300873	-0.098852	AT1G07110	-	1	0
AT1G07120		FUNCTIONS IN: molecular_function unknown; INVOLVED IN: biological_process unknown; LOCATED IN: chloroplast envelope; EXPRESSED IN: inflorescence meristem, petal, leaf whorl, flower; EXPRESSED DURING: 4 anthesis, petal differentiation and expansion stage; BEST Arabidopsis thaliana protein match is: Tetratricopeptide repeat (TPR)-like superfamily protein (TAIR:AT4G18570.1); Has 288 Blast hits to 26…			N/A	N/A	1179	0.539468	0.345353	0.231598	0.201489	0.296428	0.051414	0.669241	0.499662	0.505145	0.340711	0.397134	0.663108	.	0.37214	0.18311	0.558016	0.466984	0.597899	0.725553	-0.245014	AT1G07120	-	0.0367428	0.109495	-0.97026	AT1G07120	-	0.659873	0.813131	0.204442	AT1G07120	-	0	0
AT1G07130	STN1, ATSTN1	Nucleic acid-binding, OB-fold-like protein			N/A	N/A	483	4.81433	3.64677	5.07494	6.09613	4.31001	2.83947	5.29423	5.85322	2.98725	3.07634	2.37413	2.31788	.	4.51201	4.4152	4.71157	2.58945	0.0250351	0.0618604	0.53755	AT1G07130	-	0.0464664	0.131478	0.477643	AT1G07130	-	0.0192477	0.070425	0.5615	AT1G07130	-	0	0
AT1G07135		glycine-rich protein			N/A	N/A	468	2.61215	3.22685	5.42097	127.651	132.328	126.162	273.666	143.579	138.431	19.9015	27.9367	25.6029	.	3.75332	128.714	185.225	24.4804	1.43152e-18	2.49811e-17	-1.91085	AT1G07135	2	1.15104e-14	2.74743e-13	1.6776	AT1G07135	1	1.98946e-19	1.03426e-17	1.95842	AT1G07135	1	0	4
AT1G07140	SIRANBP	Pleckstrin homology (PH) domain superfamily protein			N/A	N/A	687	139.399	153.752	131.554	147.204	131.993	142.103	154.932	160.258	156.039	142.505	140.389	135.912	.	141.568	140.433	157.076	139.602	0.814436	0.882565	-0.0106217	AT1G07140	-	0.992476	0.996742	0.000426786	AT1G07140	-	0.00205928	0.0110737	0.139456	AT1G07140	-	1	0
AT1G07150	MAPKKK13	mitogen-activated protein kinase kinase kinase 13			N/A	N/A	1500	1.54551	1.30358	1.4416	3.23983	2.8358	2.87275	3.55371	2.95032	2.83189	3.2992	4.45545	3.59672	.	1.43023	2.98279	3.11197	3.78379	6.97004e-13	8.33844e-12	-0.979636	AT1G07150	-	0.0797438	0.19875	-0.239065	AT1G07150	-	0.252527	0.459876	-0.156118	AT1G07150	-	1	0
AT1G07160		Protein phosphatase 2C family protein			N/A	N/A	1143	0.103188	0.341866	0.194058	0.115946	0.057473	0.476537	0.430502	0.29217	0.053644	0.324982	0.191349	0.054351	.	0.213037	0.216652	0.258772	0.190227	NA	NA	NA	AT1G07160	-	NA	NA	NA	AT1G07160	-	NA	NA	NA	AT1G07160	-	0	0
AT1G07170		PHF5-like protein			N/A	N/A	333	16.8523	19.4313	19.8901	20.8306	28.5612	20.6479	15.4912	25.4834	24.3741	25.2517	22.6418	21.8331	.	18.7246	23.3466	21.7829	23.2422	0.115083	0.216629	-0.225701	AT1G07170	-	0.889754	0.944826	-0.0198545	AT1G07170	-	0.977719	0.98905	0.00400028	AT1G07170	-	1	0
AT1G07175		unknown protein; FUNCTIONS IN: molecular_function unknown; INVOLVED IN: biological_process unknown; LOCATED IN: endomembrane system; BEST Arabidopsis thaliana protein match is: unknown protein (TAIR:AT2G29995.1); Has 30201 Blast hits to 17322 proteins in 780 species: Archae - 12; Bacteria - 1396; Metazoa - 17338; Fungi - 3422; Plants - 5037; Viruses - 0; Other Eukaryotes - 2996 (source: NCBI BLin…			N/A	N/A	216	1.01445	0	1.22656	4.36016	1.11108	0	2.80884	0.992989	0	1.2796	2.36056	0	.	0.747003	1.82375	1.26728	1.21339	NA	NA	NA	AT1G07175	-	NA	NA	NA	AT1G07175	-	NA	NA	NA	AT1G07175	-	0	0
AT1G07180	ATNDI1, NDA1	alternative NAD(P)H dehydrogenase 1			N/A	N/A	1533	26.667	26.9134	25.625	20.5431	19.7849	20.3941	20.8828	22.8783	22.2551	48.0195	50.1835	52.1895	.	26.4018	20.2407	22.0054	50.1308	9.45455e-44	3.9528e-42	-0.666852	AT1G07180	-	1.78376e-79	5.53497e-77	-0.907467	AT1G07180	-	8.66235e-64	3.66012e-61	-0.810595	AT1G07180	-	0	0
AT1G07190		BEST Arabidopsis thaliana protein match is: lon protease 1 (TAIR:AT5G26860.1); Has 106 Blast hits to 106 proteins in 47 species: Archae - 0; Bacteria - 34; Metazoa - 0; Fungi - 11; Plants - 56; Viruses - 0; Other Eukaryotes - 5 (source: NCBI BLink).			N/A	N/A	165	0	0	0	0	0	0	0	0	0	0	0	0	.	0	0	0	0	NA	NA	NA	AT1G07190	-	NA	NA	NA	AT1G07190	-	NA	NA	NA	AT1G07190	-	0	0
AT1G07200		Double Clp-N motif-containing P-loop nucleoside triphosphate hydrolases superfamily protein			N/A	N/A	2366.38	9.09015	10.1397	8.69239	8.33379	8.34723	7.54316	7.44638	8.10482	7.58644	11.3894	11.765	9.91324	.	9.30741	8.07473	7.71255	11.0225	0.0197612	0.0508272	-0.187526	AT1G07200	-	0.000170023	0.00111989	-0.302493	AT1G07200	-	4.0375e-05	0.000363962	-0.330289	AT1G07200	-	0	0
AT1G07210		Ribosomal protein S18			N/A	N/A	786	27.5136	29.7936	31.1661	25.3134	25.9149	27.1182	24.7938	29.9976	27.1382	20.5668	27.1175	23.2083	.	29.4911	26.1155	27.3099	23.6309	0.0105981	0.0299427	0.207927	AT1G07210	-	0.161247	0.329513	0.113975	AT1G07210	-	0.0463849	0.139591	0.162057	AT1G07210	-	1	0
AT1G07220		Arabidopsis thaliana protein of unknown function (DUF821)			N/A	N/A	1524	5.20965	6.2886	5.27169	5.40503	5.76324	5.13886	7.21644	6.19056	5.64058	7.31532	5.98777	5.91458	.	5.58998	5.43571	6.34919	6.40589	0.0881067	0.174309	-0.15842	AT1G07220	-	0.0831299	0.2049	-0.160959	AT1G07220	-	0.965022	0.983444	0.0040734	AT1G07220	-	1	0
AT1G07230	NPC1	non-specific phospholipase C1			N/A	N/A	1602	13.8616	13.6164	13.7396	15.3844	15.8935	14.4595	13.5878	14.5647	14.1069	14.6847	13.8234	14.9109	.	13.7392	15.2458	14.0865	14.473	0.221376	0.357598	-0.0717731	AT1G07230	-	0.390079	0.591567	0.0504443	AT1G07230	-	0.831928	0.916727	-0.0124562	AT1G07230	-	1	0
AT1G07240	UGT71C5	UDP-glucosyl transferase 71C5			N/A	N/A	1443	12.3653	10.1176	12.7284	11.3239	11.7388	12.3021	13.0098	12.5394	11.563	14.3057	14.0634	12.3523	.	11.7371	11.7883	12.3707	13.5738	0.0621341	0.131003	-0.165787	AT1G07240	-	0.0998516	0.234923	-0.146255	AT1G07240	-	0.544302	0.733229	-0.0538884	AT1G07240	-	1	0
AT1G07250	UGT71C4	UDP-glucosyl transferase 71C4			N/A	N/A	1440	25.7623	25.0223	24.7832	26.3979	28.4014	27.8869	22.4255	24.5358	26.4173	27.0139	24.5255	28.3696	.	25.1893	27.5621	24.4595	26.6363	0.166512	0.28747	-0.068941	AT1G07250	-	0.570572	0.743553	0.0282646	AT1G07250	-	0.452869	0.660413	-0.0374051	AT1G07250	-	1	0
AT1G07260	UGT71C3	UDP-glucosyl transferase 71C3			N/A	N/A	1431	3.40634	4.19851	4.57294	2.99689	3.16883	4.35707	5.27068	3.42155	5.78409	4.73651	4.5532	4.98448	.	4.05926	3.5076	4.82544	4.75806	0.274963	0.420555	-0.178301	AT1G07260	-	0.0485326	0.136086	-0.322184	AT1G07260	-	0.877251	0.940727	0.0252261	AT1G07260	-	1	0
AT1G07270		Cell division control, Cdc6			N/A	N/A	1518	1.45921	1.05909	0.549061	0.78623	0.595278	0.751921	0.77644	0.927706	0.745636	0.438623	0.196792	1.00935	.	1.02245	0.711143	0.816594	0.548255	0.0604882	0.1282	0.708131	AT1G07270	-	0.237372	0.429245	0.44572	AT1G07270	-	0.12021	0.279636	0.586165	AT1G07270	-	0	0
AT1G07280		Tetratricopeptide repeat (TPR)-like superfamily protein			N/A	N/A	1659	33.5696	33.127	31.574	45.0341	39.84	43.3696	31.981	31.2128	33.2086	27.407	26.0535	27.6927	.	32.7569	42.7479	32.1341	27.0511	1.74639e-05	9.27066e-05	0.176446	AT1G07280	-	1.10435e-28	5.80192e-27	0.456467	AT1G07280	-	5.57298e-06	6.10445e-05	0.186589	AT1G07280	-	1	0
AT1G07290	GONST2	golgi nucleotide sugar transporter 2			N/A	N/A	1128	1.90238	1.30987	1.94735	0.691941	1.12323	0.836535	0.49677	1.26288	1.04188	0.923149	0.780845	1.66145	.	1.71987	0.883902	0.933843	1.12181	0.119843	0.223596	0.436162	AT1G07290	-	0.501619	0.690536	-0.188421	AT1G07290	-	0.541147	0.731066	-0.171354	AT1G07290	-	1	0
AT1G07300		josephin protein-related			N/A	N/A	387	9.58917	13.8998	11.322	4.58758	6.83861	11.6638	2.76628	7.60587	6.20463	7.41978	5.12757	6.5685	.	11.6037	7.69666	5.52559	6.37195	0.0207865	0.0530659	0.584869	AT1G07300	-	0.663187	0.808784	0.110181	AT1G07300	-	0.599993	0.773668	-0.13267	AT1G07300	-	1	0
AT1G07310		Calcium-dependent lipid-binding (CaLB domain) family protein			N/A	N/A	1059	25.2101	22.5618	21.5696	25.7384	24.1302	25.7954	26.0186	25.9744	25.4685	25.9798	30.3304	31.9073	.	23.1138	25.2213	25.8205	29.4058	7.26468e-05	0.000345472	-0.258058	AT1G07310	-	0.0190514	0.0647846	-0.152497	AT1G07310	-	0.170973	0.355721	-0.0890505	AT1G07310	-	1	0
AT1G07320	RPL4	ribosomal protein L4			N/A	N/A	848.894	457.423	456.176	460.915	464.183	456.805	477.392	468.234	483.573	487.57	408.409	417.636	418.986	.	458.171	466.127	479.792	415.01	0.00341263	0.0110702	0.0878419	AT1G07320	-	0.000238524	0.00151676	0.110235	AT1G07320	-	3.67676e-09	6.76707e-08	0.176954	AT1G07320	-	1	0
AT1G07330		unknown protein; BEST Arabidopsis thaliana protein match is: unknown protein (TAIR:AT2G29620.1); Has 597 Blast hits to 536 proteins in 121 species: Archae - 2; Bacteria - 47; Metazoa - 170; Fungi - 43; Plants - 98; Viruses - 0; Other Eukaryotes - 237 (source: NCBI BLink).			N/A	N/A	2058	0.113831	0.025135	0.149157	0	0.074826	0.052025	0.193717	0.041727	0.068883	0.174387	0	0.143454	.	0.096041	0.0422837	0.101442	0.105947	NA	NA	NA	AT1G07330	-	NA	NA	NA	AT1G07330	-	NA	NA	NA	AT1G07330	-	0	0
AT1G07340	ATSTP2, STP2	sugar transporter 2			N/A	N/A	1497	0	0	0	0	0	0	0	0	0	0	0	0	.	0	0	0	0	NA	NA	NA	AT1G07340	-	NA	NA	NA	AT1G07340	-	NA	NA	NA	AT1G07340	-	0	0
AT1G07350		RNA-binding (RRM/RBD/RNP motifs) family protein			N/A	N/A	1096.91	16.7679	19.7138	20.8915	20.1855	22.6691	21.1262	16.8455	15.7484	20.5612	21.1023	17.7538	20.1086	.	19.1244	21.3269	17.7184	19.6549	0.532496	0.671418	-0.0514585	AT1G07350	-	0.319573	0.52195	0.0820546	AT1G07350	-	0.30031	0.514702	-0.0853879	AT1G07350	-	1	0
AT1G07360		CCCH-type zinc fingerfamily protein with RNA-binding domain			N/A	N/A	1446	23.8145	24.2632	22.6336	18.9793	21.6158	22.3979	17.8731	20.0085	20.3195	20.16	18.7832	19.691	.	23.5704	20.9977	19.4004	19.5447	0.00241013	0.00813854	0.160046	AT1G07360	-	0.109425	0.251237	0.0844313	AT1G07360	-	0.957208	0.979704	0.00283007	AT1G07360	-	1	0
AT1G07370	PCNA1, ATPCNA1	proliferating cellular nuclear antigen 1			N/A	N/A	792	27.5153	29.8869	28.2518	25.5678	22.4056	22.3629	24.4313	24.3066	24.0283	14.8416	15.2181	16.6156	.	28.5513	23.4454	24.2554	15.5584	1.00359e-14	1.38405e-13	0.584238	AT1G07370	-	5.68127e-08	6.6681e-07	0.409827	AT1G07370	-	1.43367e-09	2.80506e-08	0.456868	AT1G07370	-	0	0
AT1G07380		Neutral/alkaline non-lysosomal ceramidase			N/A	N/A	2340	5.22602	5.55065	5.49265	4.90335	5.00328	4.92539	5.06796	5.01514	5.42242	5.3539	5.87337	4.94705	.	5.42311	4.94401	5.16851	5.39144	0.847101	0.905559	-0.0140074	AT1G07380	-	0.363637	0.565899	-0.0659953	AT1G07380	-	0.735593	0.862244	-0.024532	AT1G07380	-	1	0
AT1G07390	AtRLP1, RLP1	receptor like protein 1			N/A	N/A	2902.59	0.600119	0.687425	0.688513	1.08214	0.843346	0.99112	0.567388	0.894311	0.48114	0.543088	0.740191	0.714218	.	0.658686	0.972202	0.647613	0.665832	0.941545	0.965165	-0.0132729	AT1G07390	-	0.0291902	0.0916069	0.394759	AT1G07390	-	0.80356	0.901059	-0.0450241	AT1G07390	-	1	0
AT1G07400		HSP20-like chaperones superfamily protein			N/A	N/A	474	1.78704	1.28368	1.46534	0.335121	0.829527	1.37574	2.01782	1.99507	3.05479	2.04105	1.27019	2.8184	.	1.51202	0.846796	2.35589	2.04321	0.5118	0.654907	-0.261736	AT1G07400	-	0.02177	0.0724172	-0.91537	AT1G07400	-	0.663984	0.815555	0.173318	AT1G07400	-	1	0
AT1G07410	ATRABA2B, RAB-A2B, ATRAB-A2B, RABA2b	RAB GTPase homolog A2B			N/A	N/A	645	4.86524	3.78102	5.34223	2.44299	2.4242	3.66484	2.56567	2.40368	2.52393	4.006	3.02356	2.45967	.	4.66283	2.84401	2.49776	3.16308	0.0972939	0.188964	0.37595	AT1G07410	-	0.666625	0.811232	-0.0976733	AT1G07410	-	0.452528	0.660257	-0.170324	AT1G07410	-	1	0
AT1G07420	ATSMO2, SMO2-1	sterol 4-alpha-methyl-oxidase 2-1			N/A	N/A	790.338	34.6599	39.1999	34.3146	40.2044	43.2845	46.3115	40.1679	42.6972	42.3319	30.4249	32.7315	34.9378	.	36.0581	43.2668	41.7323	32.6981	0.22443	0.361326	0.0766382	AT1G07420	-	7.43684e-06	6.44083e-05	0.282672	AT1G07420	-	0.00010447	0.000841994	0.244769	AT1G07420	-	0	0
AT1G07430	HAI2	highly ABA-induced PP2C gene 2			N/A	N/A	1329	0.731752	0.566039	1.0234	1.43696	1.22259	0.714656	0.530573	0.377933	0.22689	0.873775	0.452188	0.728291	.	0.77373	1.12474	0.378465	0.684751	0.737938	0.829168	0.0987775	AT1G07430	-	0.108101	0.249219	0.474362	AT1G07430	-	0.0561905	0.160748	-0.563747	AT1G07430	-	0	0
AT1G07440		NAD(P)-binding Rossmann-fold superfamily protein			N/A	N/A	801	41.523	42.5755	40.4539	52.2524	46.3565	47.4695	44.8043	45.3207	43.4006	34.6649	36.0557	34.9848	.	41.5175	48.6928	44.5085	35.2351	0.0129818	0.035675	0.14268	AT1G07440	-	7.98015e-09	1.06504e-07	0.331327	AT1G07440	-	9.74676e-06	0.000100813	0.254012	AT1G07440	-	0	0
AT1G07450		NAD(P)-binding Rossmann-fold superfamily protein			N/A	N/A	783	7.54244	6.1735	5.71681	5.83149	6.79394	6.23051	2.2897	4.70298	5.73433	5.22379	8.36571	7.25088	.	6.47758	6.28531	4.24234	6.94679	0.69514	0.799906	-0.0907384	AT1G07450	-	0.740961	0.859754	-0.0765429	AT1G07450	-	0.0184718	0.0683368	-0.545515	AT1G07450	-	0	0
AT1G07460		Concanavalin A-like lectin family protein			N/A	N/A	777	0.099308	0	0.128079	0	0	0.230843	0.129581	0.09428	0	0	0	0	.	0.0757957	0.0769477	0.0746203	0	NA	NA	NA	AT1G07460	-	NA	NA	NA	AT1G07460	-	NA	NA	NA	AT1G07460	-	0	0
AT1G07470		Transcription factor IIA, alpha/beta subunit			N/A	N/A	1128	14.6694	16.0215	13.2928	16.3201	15.5797	16.084	16.0317	12.0296	16.8175	14.2039	16.1396	16.551	.	14.6612	15.9946	14.9596	15.6315	0.33456	0.486279	-0.0887522	AT1G07470	-	0.751689	0.866484	0.0291018	AT1G07470	-	0.726108	0.856951	-0.0322192	AT1G07470	-	1	0
AT1G07473		unknown protein; BEST Arabidopsis thaliana protein match is: unknown protein (TAIR:AT1G07476.1); Has 22 Blast hits to 22 proteins in 6 species: Archae - 0; Bacteria - 0; Metazoa - 0; Fungi - 0; Plants - 22; Viruses - 0; Other Eukaryotes - 0 (source: NCBI BLink).			N/A	N/A	378	0	0	0	0	0	0	0	0.266773	0.297099	0	1.34421	0	.	0	0	0.187957	0.44807	NA	NA	NA	AT1G07473	-	NA	NA	NA	AT1G07473	-	NA	NA	NA	AT1G07473	-	0	0
AT1G07476		unknown protein; FUNCTIONS IN: molecular_function unknown; INVOLVED IN: biological_process unknown; LOCATED IN: chloroplast; BEST Arabidopsis thaliana protein match is: unknown protein (TAIR:AT1G07473.1); Has 23 Blast hits to 23 proteins in 6 species: Archae - 0; Bacteria - 0; Metazoa - 0; Fungi - 0; Plants - 23; Viruses - 0; Other Eukaryotes - 0 (source: NCBI BLink).			N/A	N/A	549	0	0	0	0	0	0	0	0	0.144148	0	0	0	.	0	0	0.0480493	0	NA	NA	NA	AT1G07476	-	NA	NA	NA	AT1G07476	-	NA	NA	NA	AT1G07476	-	0	0
AT1G07480		Transcription factor IIA, alpha/beta subunit			N/A	N/A	1128	15.7303	15.0716	14.606	17.2974	15.5192	14.8567	15.0872	15.0837	15.2991	18.3582	17.7598	16.373	.	15.136	15.8911	15.1567	17.497	0.0157482	0.041947	-0.168219	AT1G07480	-	0.17594	0.350733	-0.0942813	AT1G07480	-	0.0775351	0.204539	-0.12297	AT1G07480	-	1	0
AT1G07485		unknown protein; FUNCTIONS IN: molecular_function unknown; INVOLVED IN: biological_process unknown; LOCATED IN: cellular_component unknown; EXPRESSED IN: shoot apex, embryo, leaf whorl, pedicel; EXPRESSED DURING: 4 anthesis, D bilateral stage; Has 5 Blast hits to 5 proteins in 3 species: Archae - 0; Bacteria - 0; Metazoa - 0; Fungi - 0; Plants - 5; Viruses - 0; Other Eukaryotes - 0 (source: NCBI …			N/A	N/A	303	0	0	0	0.524834	0	0.559627	0.442605	0.441328	0	0	0	0	.	0	0.361487	0.294644	0	NA	NA	NA	AT1G07485	-	NA	NA	NA	AT1G07485	-	NA	NA	NA	AT1G07485	-	0	0
AT1G07490	RTFL3, DVL9	ROTUNDIFOLIA like 3			N/A	N/A	324	0.807199	4.04972	1.41526	1.35675	3.07861	3.83034	2.33695	4.13919	1.67398	3.84945	0.469819	1.26691	.	2.09073	2.75523	2.71671	1.86206	0.742182	0.832241	0.176956	AT1G07490	-	0.325476	0.528593	0.528916	AT1G07490	-	0.241088	0.44716	0.630584	AT1G07490	-	0	0
AT1G07500		unknown protein; Has 4 Blast hits to 4 proteins in 3 species: Archae - 0; Bacteria - 0; Metazoa - 0; Fungi - 0; Plants - 4; Viruses - 0; Other Eukaryotes - 0 (source: NCBI BLink).			N/A	N/A	225	0	0	0	0	0	0	1.7083	0	0	0	0	0	.	0	0	0.569433	0	NA	NA	NA	AT1G07500	-	NA	NA	NA	AT1G07500	-	NA	NA	NA	AT1G07500	-	0	0
AT1G07510	ftsh10	FTSH protease 10			N/A	N/A	2442	13.3144	12.7457	12.1439	11.9356	12.4828	11.6192	11.4329	12.5537	12.1637	12.415	13.2198	12.8159	.	12.7347	12.0125	12.0501	12.8169	0.619255	0.743311	-0.0250484	AT1G07510	-	0.294425	0.494669	-0.0528517	AT1G07510	-	0.47418	0.677754	-0.0360772	AT1G07510	-	1	0
AT1G07520		GRAS family transcription factor			N/A	N/A	2088	3.51264	2.42662	3.12432	6.02954	6.47579	6.38112	5.16702	6.061	6.96353	4.7935	4.0828	4.27583	.	3.02119	6.29548	6.06385	4.38404	9.09318e-05	0.000424	-0.400006	AT1G07520	-	0.000252828	0.00159242	0.374023	AT1G07520	-	0.00101788	0.00605456	0.335813	AT1G07520	-	0	0
AT1G07530	SCL14, ATGRAS2, GRAS2	SCARECROW-like 14			N/A	N/A	2310	10.5701	9.27578	10.0059	12.8077	12.4525	12.7286	12.0406	12.7777	12.6768	14.334	12.5204	13.5708	.	9.95059	12.6629	12.4984	13.4751	2.94531e-09	2.52552e-08	-0.317522	AT1G07530	-	0.332563	0.53507	-0.0518427	AT1G07530	-	0.291934	0.505759	-0.0563865	AT1G07530	-	1	0
AT1G07540	TRFL2	TRF-like 2			N/A	N/A	1893	0	0	0	0	0	0	0	0	0	0	0	0	.	0	0	0	0	NA	NA	NA	AT1G07540	-	NA	NA	NA	AT1G07540	-	NA	NA	NA	AT1G07540	-	0	0
AT1G07550		Leucine-rich repeat protein kinase family protein			N/A	N/A	2595	0.691934	0.668055	0.795142	0.528301	0.645773	0.719954	0.399773	0.537952	0.611991	0.960156	0.49511	0.515372	.	0.718377	0.631343	0.516572	0.656879	0.565558	0.698818	0.119387	AT1G07550	-	0.922943	0.960121	0.0200973	AT1G07550	-	0.360981	0.576078	-0.189799	AT1G07550	-	1	0
AT1G07560		Leucine-rich repeat protein kinase family protein			N/A	N/A	2616	2.06368	1.93216	2.0444	2.48698	1.89437	1.88543	1.91509	1.90067	2.35907	2.65286	1.92496	2.0873	.	2.01341	2.08893	2.05828	2.22171	0.359412	0.512268	-0.105686	AT1G07560	-	0.724422	0.848489	-0.0406554	AT1G07560	-	0.58762	0.765166	-0.0625346	AT1G07560	-	1	0
AT1G07570	APK1A, APK1	Protein kinase superfamily protein					1233	8.65869	11.1136	8.34067	6.35449	7.5651	7.33698	7.25512	7.14473	8.84241	11.4509	11.2815	9.89346	.	9.37099	7.08552	7.74742	10.8753	0.0491502	0.108306	-0.177486	AT1G07570	-	2.36127e-06	2.20359e-05	-0.42581	AT1G07570	-	0.000372917	0.00256699	-0.321047	AT1G07570	-	0	0
AT1G07590		Tetratricopeptide repeat (TPR)-like superfamily protein			N/A	N/A	1605	1.95738	2.15866	2.06132	2.37748	1.94026	1.84823	1.36875	1.93059	1.46042	1.1399	1.59749	1.21542	.	2.05912	2.05532	1.58659	1.3176	0.00754607	0.0222671	0.424698	AT1G07590	-	0.00493314	0.0212142	0.446894	AT1G07590	-	0.233807	0.438283	0.189259	AT1G07590	-	1	0
AT1G07600	MT1A, MT1, LSR4, MT-Q, ATMT-2, ATMT-Q, ATMT1	metallothionein 1A			N/A	N/A	138	6394.35	6193.65	5382.82	5763.35	6170.75	5918.89	5417.19	5747.7	5482.16	6310.45	6923.48	6022.54	.	5990.27	5951	5549.02	6418.82	0.0263848	0.0646565	-0.112256	AT1G07600	-	0.0695851	0.179071	-0.0917357	AT1G07600	-	0.0329264	0.107335	-0.107831	AT1G07600	-	1	0
AT1G07610	MT1C	metallothionein 1C			N/A	N/A	138	804.316	630.51	592.251	564.796	545.625	674.071	804.951	658.777	658.86	605.343	677.48	632.31	.	675.692	594.831	707.529	638.378	0.953512	0.973062	0.00684693	AT1G07610	-	0.438074	0.63497	-0.0910747	AT1G07610	-	0.24868	0.455669	0.135483	AT1G07610	-	1	0
AT1G07615		GTP-binding protein Obg/CgtA			N/A	N/A	1482	3.76499	3.69274	2.89528	3.30165	4.64651	4.12507	3.68533	3.51932	4.41258	2.94487	3.6741	2.70011	.	3.451	4.02441	3.87241	3.10636	0.522301	0.66345	0.0775422	AT1G07615	-	0.0356023	0.106995	0.254689	AT1G07615	-	0.0475115	0.142034	0.240178	AT1G07615	-	0	0
AT1G07620	ATOBGM	GTP-binding protein Obg/CgtA			N/A	N/A	1659	0.842004	0.75957	0.781501	0.689535	0.862809	0.831868	0.552641	0.417018	0.887195	0.574726	0.853351	1.07182	.	0.794358	0.794737	0.618951	0.833299	0.891157	0.933412	-0.031227	AT1G07620	-	0.956354	0.978426	-0.0124893	AT1G07620	-	0.180037	0.368936	-0.305936	AT1G07620	-	0	0
AT1G07630	PLL5	pol-like 5			N/A	N/A	1989	8.23398	9.42554	8.83804	9.45837	8.97712	8.28682	8.17103	9.25183	8.97086	8.77003	8.42728	9.42294	.	8.83252	8.90744	8.79791	8.87342	0.678437	0.786964	-0.0271651	AT1G07630	-	0.86206	0.928663	0.0113845	AT1G07630	-	0.805434	0.901983	0.0161393	AT1G07630	-	1	0
AT1G07640	OBP2	Dof-type zinc finger DNA-binding family protein			N/A	N/A	1020	19.4854	18.9613	17.1763	15.4781	16.64	17.1865	14.1884	13.9957	13.0139	13.0291	11.2878	13.5655	.	18.541	16.4349	13.7327	12.6275	8.24176e-07	5.3227e-06	0.375384	AT1G07640	-	0.000407952	0.00244242	0.269181	AT1G07640	-	0.106942	0.256928	0.12276	AT1G07640	-	1	0
AT1G07645	ATDSI-1VOC, DSI-1VOC	dessication-induced 1VOC superfamily protein			N/A	N/A	414	0.227772	0.24728	0.272568	0.252377	0.510866	0	0	0	0	0	0.274319	0	.	0.249207	0.254414	0	0.0914397	NA	NA	NA	AT1G07645	-	NA	NA	NA	AT1G07645	-	NA	NA	NA	AT1G07645	-	0	0
AT1G07650		Leucine-rich repeat transmembrane protein kinase			N/A	N/A	3046.56	9.23721	8.66449	9.24709	10.6141	10.0854	10.1134	11.442	10.9214	10.1476	11.2509	10.3397	12.0675	.	9.0496	10.271	10.837	11.2194	5.0581e-06	2.92854e-05	-0.231286	AT1G07650	-	0.156294	0.322042	-0.0718666	AT1G07650	-	0.56707	0.75008	-0.029016	AT1G07650	-	1	0
AT1G07660		Histone superfamily protein			N/A	N/A	312	33.7283	30.9217	45.3908	33.5283	42.1429	41.1087	38.8657	40.0345	43.1842	24.7863	27.6693	30.7439	.	36.6803	38.9266	40.6948	27.7332	0.0544821	0.117987	0.228151	AT1G07660	-	0.00610669	0.0253603	0.325322	AT1G07660	-	0.000366066	0.00252596	0.422778	AT1G07660	-	0	0
AT1G07670	ATECA4, ECA4	endomembrane-type CA-ATPase 4			N/A	N/A	3186	17.4265	17.3793	16.8864	18.7236	18.77	18.2818	20.1737	20.1688	21.789	18.6797	19.3903	22.1362	.	17.2307	18.5918	20.7105	20.0687	9.37579e-06	5.21844e-05	-0.176741	AT1G07670	-	0.120654	0.268437	-0.0619053	AT1G07670	-	0.27717	0.488838	0.0433447	AT1G07670	-	1	0
AT1G07680		unknown protein; FUNCTIONS IN: molecular_function unknown; INVOLVED IN: biological_process unknown; LOCATED IN: endomembrane system; BEST Arabidopsis thaliana protein match is: unknown protein (TAIR:AT5G23903.1); Has 7 Blast hits to 7 proteins in 2 species: Archae - 0; Bacteria - 0; Metazoa - 0; Fungi - 0; Plants - 7; Viruses - 0; Other Eukaryotes - 0 (source: NCBI BLink).			N/A	N/A	459	0	0	0	0	0	0	0	0	0	0	0	0	.	0	0	0	0	NA	NA	NA	AT1G07680	-	NA	NA	NA	AT1G07680	-	NA	NA	NA	AT1G07680	-	0	0
AT1G07690		FUNCTIONS IN: molecular_function unknown; INVOLVED IN: biological_process unknown; LOCATED IN: endomembrane system; EXPRESSED IN: root; CONTAINS InterPro DOMAIN/s: Orthoreovirus membrane fusion p10 (InterPro:IPR009854); BEST Arabidopsis thaliana protein match is: unknown protein (TAIR:AT1G54950.1); Has 11 Blast hits to 11 proteins in 4 species: Archae - 0; Bacteria - 2; Metazoa - 0; Fungi - 0; Pl…			N/A	N/A	540	0	0	0	0	0	0	0.216385	0	0	0	0	0.148122	.	0	0	0.0721283	0.049374	NA	NA	NA	AT1G07690	-	NA	NA	NA	AT1G07690	-	NA	NA	NA	AT1G07690	-	0	0
AT1G07700		Thioredoxin superfamily protein			N/A	N/A	615	65.9618	70.6818	67.6432	67.1235	59.2687	55.2253	49.2057	63.7588	50.4677	59.565	73.3678	60.5998	.	68.0956	60.5392	54.4774	64.5109	0.779487	0.858772	0.0257126	AT1G07700	-	0.648095	0.799136	-0.0419144	AT1G07700	-	0.0488126	0.14509	-0.180935	AT1G07700	-	1	0
AT1G07705		NOT2 / NOT3 / NOT5 family			N/A	N/A	1845	10.8972	10.1118	9.70037	10.6386	9.55512	9.95703	7.637	10.0376	8.91237	7.42993	8.63241	10.2674	.	10.2365	10.0503	8.86232	8.77658	0.131143	0.23935	0.136082	AT1G07705	-	0.0843432	0.207248	0.155591	AT1G07705	-	0.737955	0.863924	0.0301588	AT1G07705	-	1	0
AT1G07710		Ankyrin repeat family protein			N/A	N/A	1632	0.170784	0.126249	0.221491	0.191629	0.095761	0.032394	0.386458	0.269682	0.088383	0.178063	0.398689	0.239871	.	0.172841	0.106595	0.248174	0.272208	0.409759	0.563025	-0.41668	AT1G07710	-	0.0565985	0.152763	-0.963654	AT1G07710	-	0.756754	0.875831	-0.156571	AT1G07710	-	1	0
AT1G07720	KCS3	3-ketoacyl-CoA synthase 3					1437	12.2242	13.8246	11.7402	15.7819	14.5172	14.936	14.1893	15.8804	15.4325	18.5852	17.3437	16.1555	.	12.5963	15.0784	15.1674	17.3615	7.085e-08	5.25788e-07	-0.333926	AT1G07720	-	0.019829	0.0670356	-0.14435	AT1G07720	-	0.0680885	0.18528	-0.113049	AT1G07720	-	1	0
AT1G07725	ATEXO70H6, EXO70H6	exocyst subunit exo70 family protein H6			N/A	N/A	1848	0.077028	0.056219	0.032592	0	0.08621	0.02947	0.061044	0.169478	0.026487	0.226946	0.065101	0.080841	.	0.0552797	0.03856	0.0856697	0.124296	NA	NA	NA	AT1G07725	-	NA	NA	NA	AT1G07725	-	NA	NA	NA	AT1G07725	-	0	0
AT1G07730		Disease resistance-responsive (dirigent-like protein) family protein			N/A	N/A	1170	4.84748	4.0081	4.62282	3.08194	4.32716	3.27841	3.66542	4.6831	5.5624	2.95085	3.86036	2.76927	.	4.4928	3.5625	4.63697	3.19349	0.0105682	0.0298753	0.335169	AT1G07730	-	0.41911	0.617889	0.105921	AT1G07730	-	0.00140588	0.00799751	0.418648	AT1G07730	-	0	0
AT1G07740		Tetratricopeptide repeat (TPR)-like superfamily protein			N/A	N/A	1380	1.85746	1.66249	0.807051	1.74167	1.23397	1.9773	1.98813	2.18818	1.54933	0.449103	0.69486	0.664884	.	1.44233	1.65098	1.90855	0.602949	0.000811304	0.0030889	0.789726	AT1G07740	-	3.06854e-05	0.000237761	0.982956	AT1G07740	-	8.73527e-07	1.12499e-05	1.15979	AT1G07740	1	0	1
AT1G07745	ATRAD51D, RAD51D, SSN1	homolog of RAD51 D			N/A	N/A	969	2.65105	1.86142	2.99117	3.04479	3.83124	3.83395	2.63083	3.36822	2.48586	3.17907	3.70861	2.80168	.	2.50121	3.56999	2.8283	3.22979	0.0938849	0.183562	-0.285911	AT1G07745	-	0.543585	0.724111	0.103664	AT1G07745	-	0.472344	0.676109	-0.122654	AT1G07745	-	1	0
AT1G07747		Bifunctional inhibitor/lipid-transfer protein/seed storage 2S albumin superfamily protein			N/A	N/A	288	0	0	0	0	0	0	0	0	0	0	0	0	.	0	0	0	0	NA	NA	NA	AT1G07747	-	NA	NA	NA	AT1G07747	-	NA	NA	NA	AT1G07747	-	0	0
AT1G07750		RmlC-like cupins superfamily protein			N/A	N/A	1071	30.4219	34.6265	32.3149	25.2441	26.2686	25.1325	32.8745	26.1933	29.1982	30.0635	29.6042	31.0919	.	32.4544	25.5484	29.422	30.2532	0.554992	0.689755	0.0424746	AT1G07750	-	0.0125679	0.046117	-0.179583	AT1G07750	-	0.76086	0.878279	-0.0218996	AT1G07750	-	1	0
AT1G07770	RPS15A	ribosomal protein S15A		plant-type cell wall	N/A	N/A	393	378.241	358.258	349.837	339.319	335.371	327.308	310.141	353.069	340.331	370.587	371.536	331.685	.	362.112	333.999	334.514	357.936	0.899405	0.938388	0.00799111	AT1G07770	-	0.190245	0.369819	-0.0828012	AT1G07770	-	0.883976	0.944237	0.00922492	AT1G07770	-	1	0
AT1G07780	PAI1, TRP6	phosphoribosylanthranilate isomerase 1			N/A	N/A	828	15.976	16.2956	13.9906	12.7356	16.0181	13.2691	12.17	15.0074	15.5501	12.2417	12.7303	9.90968	.	15.4207	14.0076	14.2425	11.6272	0.0109013	0.0307295	0.262516	AT1G07780	-	0.0609499	0.161689	0.193223	AT1G07780	-	0.039249	0.122516	0.212579	AT1G07780	-	0	0
AT1G07790	HTB1	Histone superfamily protein			N/A	N/A	447	73.4478	69.5792	85.4834	59.6658	58.1563	59.5654	69.6883	58.2575	59.0469	38.7948	47.4845	47.6614	.	76.1701	59.1292	62.3309	44.6469	3.70394e-09	3.14479e-08	0.512593	AT1G07790	-	0.00110126	0.00585537	0.283665	AT1G07790	-	0.000110217	0.000882221	0.336136	AT1G07790	-	0	0
AT1G07795		unknown protein; BEST Arabidopsis thaliana protein match is: unknown protein (TAIR:AT2G28725.1); Has 38 Blast hits to 38 proteins in 11 species: Archae - 0; Bacteria - 0; Metazoa - 0; Fungi - 0; Plants - 38; Viruses - 0; Other Eukaryotes - 0 (source: NCBI BLink).			N/A	N/A	357	0	0.359975	2.64181	1.09004	1.41919	0.769487	0.322427	0.302946	2.34862	1.6909	0	2.03572	.	1.00059	1.09291	0.991331	1.24221	NA	NA	NA	AT1G07795	-	NA	NA	NA	AT1G07795	-	NA	NA	NA	AT1G07795	-	0	0
AT1G07810	ECA1, ATECA1, ACA3	ER-type Ca2+-ATPase 1			N/A	N/A	3186	12.0211	10.6757	11.8587	12.9403	13.014	13.2661	13.4302	13.3119	12.906	14.5554	12.9587	14.366	.	11.5185	13.0735	13.216	13.96	2.01262e-06	1.23551e-05	-0.216819	AT1G07810	-	0.248619	0.441861	-0.0526385	AT1G07810	-	0.366862	0.582375	-0.0411709	AT1G07810	-	1	0
AT1G07820		Histone superfamily protein			N/A	N/A	312	159.313	183.653	176.781	149.049	146.719	153.854	149.06	157.608	146.956	121.294	153.063	130.335	.	173.249	149.874	151.208	134.897	0.0336536	0.0792421	0.193301	AT1G07820	-	0.309452	0.511691	0.0924893	AT1G07820	-	0.113816	0.268472	0.143895	AT1G07820	-	1	0
AT1G07830		ribosomal protein L29 family protein			N/A	N/A	435	22.6062	19.1783	15.7788	17.3371	19.7186	23.0488	11.6668	19.8598	17.591	18.6097	15.3744	17.4382	.	19.1878	20.0348	16.3725	17.1408	0.41479	0.567439	0.102925	AT1G07830	-	0.264354	0.461342	0.140872	AT1G07830	-	0.988651	0.994084	-0.0017953	AT1G07830	-	1	0
AT1G07840		Sas10/Utp3/C1D family			N/A	N/A	939	10.78	11.8242	11.5451	11.6048	11.6869	11.4419	10.3985	10.1738	11.3811	10.1954	11.4631	12.0745	.	11.3831	11.5779	10.6511	11.2443	0.940531	0.96465	-0.00670604	AT1G07840	-	0.640783	0.794334	0.0419433	AT1G07840	-	0.553419	0.739692	-0.0532731	AT1G07840	-	1	0
AT1G07850		Protein of unknown function (DUF604)			N/A	N/A	1626	0	0.035185	0	0	0	0	0	0	0.033285	0.040454	0.120559	0	.	0.0117283	0	0.011095	0.053671	NA	NA	NA	AT1G07850	-	NA	NA	NA	AT1G07850	-	NA	NA	NA	AT1G07850	-	0	0
AT1G07860		BEST Arabidopsis thaliana protein match is: Protein kinase superfamily protein (TAIR:AT1G07870.2); Has 7 Blast hits to 7 proteins in 4 species: Archae - 0; Bacteria - 0; Metazoa - 0; Fungi - 0; Plants - 7; Viruses - 0; Other Eukaryotes - 0 (source: NCBI BLink).			N/A	N/A	408	0	0	0	0	0	0	0	0	0.21458	0	0	0	.	0	0	0.0715267	0	NA	NA	NA	AT1G07860	-	NA	NA	NA	AT1G07860	-	NA	NA	NA	AT1G07860	-	0	0
AT1G07870		Protein kinase superfamily protein			N/A	N/A	1272	6.58362	7.33444	6.00689	9.20056	8.15352	8.0332	8.69427	10.9116	10.0936	9.90924	9.27423	10.3562	.	6.64165	8.46243	9.89982	9.84656	3.0271e-07	2.07437e-06	-0.420689	AT1G07870	-	0.08679	0.211513	-0.140667	AT1G07870	-	0.862938	0.933239	0.0141799	AT1G07870	-	1	0
AT1G07880	ATMPK13	Protein kinase superfamily protein			N/A	N/A	1092	5.59323	6.61395	7.24868	3.85578	6.11627	5.6439	5.88017	5.94292	7.21152	3.297	3.99169	6.10406	.	6.48529	5.20532	6.34487	4.46425	0.0477722	0.105776	0.346972	AT1G07880	-	0.416818	0.616121	0.142329	AT1G07880	-	0.0475214	0.142042	0.347363	AT1G07880	-	0	0
AT1G07885		unknown protein; FUNCTIONS IN: molecular_function unknown; INVOLVED IN: biological_process unknown; LOCATED IN: cellular_component unknown; Has 0 Blast hits to 0 proteins in 0 species (source: NCBI BLink).			N/A	N/A	123	0	0	0	0	0	0	0	0	0	0	0	0	.	0	0	0	0	NA	NA	NA	AT1G07885	-	NA	NA	NA	AT1G07885	-	NA	NA	NA	AT1G07885	-	0	0
AT1G07890	APX1, MEE6, CS1, ATAPX1, ATAPX01	ascorbate peroxidase 1		plant-type cell wall	N/A	N/A	752.997	1247.23	1248.07	1234.01	983.048	985.223	1009.01	1017.95	1000.76	1023.52	956.06	934.077	929.384	.	1243.1	992.427	1014.08	939.84	9.16927e-18	1.53148e-16	0.255327	AT1G07890	-	0.0529012	0.145306	0.0575779	AT1G07890	-	0.00924377	0.0389254	0.077423	AT1G07890	-	1	0
AT1G07900	LBD1	LOB domain-containing protein 1			N/A	N/A	573	0.277009	0.923357	0.810945	2.72716	0.639711	0.624511	0.646281	0.133886	0.718081	0.518379	0.385589	0.588098	.	0.670437	1.33046	0.499416	0.497355	NA	NA	NA	AT1G07900	-	NA	NA	NA	AT1G07900	-	NA	NA	NA	AT1G07900	-	0	0
AT1G07901		unknown protein; Has 30201 Blast hits to 17322 proteins in 780 species: Archae - 12; Bacteria - 1396; Metazoa - 17338; Fungi - 3422; Plants - 5037; Viruses - 0; Other Eukaryotes - 2996 (source: NCBI BLink).			N/A	N/A	153	0	0	0	0	0	0	0	0	0	0	0	0	.	0	0	0	0	NA	NA	NA	AT1G07901	-	NA	NA	NA	AT1G07901	-	NA	NA	NA	AT1G07901	-	0	0
AT1G07910	ATRNL, RNL, AtRLG1	RNAligase			N/A	N/A	3315	4.206	4.79565	4.12546	4.23761	4.5629	4.5621	3.50925	4.18678	3.98264	4.44193	4.39119	4.69965	.	4.3757	4.4542	3.89289	4.51092	0.429883	0.581344	-0.0539046	AT1G07910	-	0.97581	0.987679	0.00207063	AT1G07910	-	0.0387452	0.121363	-0.14114	AT1G07910	-	1	0
AT1G07920		GTP binding Elongation factor Tu family protein			N/A	N/A	1350	305.736	307.833	298.441	264.821	248.973	254.651	270.474	255.608	271.052	256.556	269.049	254.013	.	304.003	256.148	265.711	259.873	0.000425503	0.00172662	0.12642	AT1G07920	-	0.655496	0.803555	-0.0160061	AT1G07920	-	0.502626	0.699878	0.0240504	AT1G07920	-	1	0
AT1G07930		GTP binding Elongation factor Tu family protein			N/A	N/A	1350	265.404	261.835	268.324	229.545	225.658	220.681	232.435	222.195	242.246	212.71	219.965	211.047	.	265.188	225.295	232.292	214.574	2.87289e-08	2.23211e-07	0.182656	AT1G07930	-	0.135107	0.290158	0.0491865	AT1G07930	-	0.0117126	0.0472118	0.0829733	AT1G07930	-	1	0
AT1G07940		GTP binding Elongation factor Tu family protein			N/A	N/A	1350	285.243	277.524	281.43	237.056	247.408	241.317	230.228	253.589	247.069	234.805	229.529	238.574	.	281.399	241.927	243.629	234.303	2.35586e-06	1.42986e-05	0.152436	AT1G07940	-	0.343905	0.546051	0.0305657	AT1G07940	-	0.214227	0.413605	0.0401102	AT1G07940	-	1	0
AT1G07950	MED22B	Surfeit locus protein 5 subunit 22 of Mediator complex			N/A	N/A	465	19.1108	21.0045	20.7488	15.4775	17.0508	16.9848	17.4038	15.7914	17.0634	14.7157	16.5724	14.7889	.	20.288	16.5044	16.7529	15.359	0.0210098	0.0534983	0.267636	AT1G07950	-	0.576573	0.747272	0.0647573	AT1G07950	-	0.380015	0.593953	0.101806	AT1G07950	-	1	0
AT1G07960	ATPDIL5-1, PDIL5-1	PDI-like 5-1			N/A	N/A	441	29.8619	27.5223	25.2526	22.8731	24.6101	30.4317	17.6433	28.2116	31.6492	32.4501	26.3953	34.4905	.	27.5456	25.9716	25.8347	31.112	0.225834	0.363086	-0.120944	AT1G07960	-	0.0537058	0.146907	-0.192646	AT1G07960	-	0.126899	0.290299	-0.152428	AT1G07960	-	1	0
AT1G07970		CONTAINS InterPro DOMAIN/s: Cytochrome B561-related, N-terminal (InterPro:IPR019176); Has 215 Blast hits to 213 proteins in 79 species: Archae - 0; Bacteria - 6; Metazoa - 131; Fungi - 22; Plants - 42; Viruses - 0; Other Eukaryotes - 14 (source: NCBI BLink).			N/A	N/A	2082	4.7827	4.61205	5.28499	4.31418	4.41258	4.58891	4.52911	4.88444	4.98736	5.84863	4.071	4.66515	.	4.89325	4.43856	4.8003	4.86159	0.971634	0.983185	-0.00290087	AT1G07970	-	0.39572	0.59697	-0.0692834	AT1G07970	-	0.853754	0.927921	0.0150374	AT1G07970	-	1	0
AT1G07980	NF-YC10	nuclear factor Y, subunit C10			N/A	N/A	621	16.3824	17.678	23.0277	17.4226	17.1101	18.2604	14.5433	18.9338	20.6139	20.2737	17.4789	20.2048	.	19.0294	17.5977	18.0303	19.3191	0.668045	0.779432	-0.0427391	AT1G07980	-	0.329745	0.53291	-0.0971352	AT1G07980	-	0.664869	0.815844	-0.0431745	AT1G07980	-	1	0
AT1G07985		Expressed protein			N/A	N/A	435	6.42955	2.44728	3.45161	3.60864	3.11385	3.67	3.58979	5.30095	5.59036	6.58591	10.95	6.62247	.	4.10948	3.46416	4.82703	8.05279	0.00285678	0.00945861	-0.724506	AT1G07985	-	0.000976988	0.00526513	-0.800856	AT1G07985	-	0.0680725	0.18528	-0.443176	AT1G07985	-	0	0
AT1G07990		SIT4 phosphatase-associated family protein			N/A	N/A	2409	13.1984	13.576	12.5187	13.3069	12.2006	14.0083	12.6073	14.9913	13.5921	16.014	15.2066	15.4851	.	13.0977	13.1719	13.7302	15.5686	0.00049027	0.00196058	-0.189363	AT1G07990	-	0.00591988	0.0246929	-0.149501	AT1G07990	-	0.0327851	0.106997	-0.115959	AT1G07990	-	1	0
AT1G08000	GATA10	GATA transcription factor 10			N/A	N/A	927	6.36078	7.60699	7.47231	6.63828	7.54132	8.24234	7.57923	4.94496	6.4093	7.01015	6.02948	6.44775	.	7.14669	7.47398	6.31116	6.49579	0.503369	0.647547	0.0817917	AT1G08000	-	0.267843	0.46554	0.135429	AT1G08000	-	0.882573	0.943632	-0.0180534	AT1G08000	-	1	0
AT1G08005		BEST Arabidopsis thaliana protein match is: SIT4 phosphatase-associated family protein (TAIR:AT1G07990.1); Has 17 Blast hits to 17 proteins in 3 species: Archae - 0; Bacteria - 0; Metazoa - 0; Fungi - 0; Plants - 17; Viruses - 0; Other Eukaryotes - 0 (source: NCBI BLink).			N/A	N/A	168	0	0	4.4602	0	0	1.95869	0	0	0	0	2.10397	1.89031	.	1.48673	0.652897	0	1.33143	NA	NA	NA	AT1G08005	-	NA	NA	NA	AT1G08005	-	NA	NA	NA	AT1G08005	-	0	0
AT1G08010	GATA11	GATA transcription factor 11			N/A	N/A	912	13.6511	13.0785	11.1435	13.375	10.7821	14.0908	14.5967	12.9392	12.8913	11.6455	11.2071	13.8544	.	12.6244	12.7493	13.4757	12.2357	0.862313	0.914829	0.0154673	AT1G08010	-	0.684873	0.824197	0.0361932	AT1G08010	-	0.188121	0.38005	0.117381	AT1G08010	-	1	0
AT1G08030	TPST	tyrosylprotein sulfotransferase			N/A	N/A	1503	10.9155	10.9892	10.9364	10.737	8.74419	11.13	8.14609	9.80436	8.99911	9.57635	8.68956	12.269	.	10.947	10.2037	8.98319	10.1783	0.51564	0.657681	0.0613726	AT1G08030	-	0.892322	0.94624	0.0127797	AT1G08030	-	0.270313	0.481276	-0.104069	AT1G08030	-	1	0
AT1G08032		unknown protein; FUNCTIONS IN: molecular_function unknown; INVOLVED IN: biological_process unknown; LOCATED IN: cellular_component unknown; Has 0 Blast hits to 0 proteins in 0 species (source: NCBI BLink).			N/A	N/A	111	0	0	0	0	0	0	0	0	0	0	0	0	.	0	0	0	0	NA	NA	NA	AT1G08032	-	NA	NA	NA	AT1G08032	-	NA	NA	NA	AT1G08032	-	0	0
AT1G08035		unknown protein; BEST Arabidopsis thaliana protein match is: unknown protein (TAIR:AT2G28330.1); Has 10 Blast hits to 10 proteins in 3 species: Archae - 0; Bacteria - 0; Metazoa - 0; Fungi - 0; Plants - 10; Viruses - 0; Other Eukaryotes - 0 (source: NCBI BLink).			N/A	N/A	378	0.577458	0.636879	0.331501	0.322057	1.56374	0	0.289801	0.533546	0.891297	0.372797	0	0.300732	.	0.515279	0.628599	0.571548	0.22451	NA	NA	NA	AT1G08035	-	NA	NA	NA	AT1G08035	-	NA	NA	NA	AT1G08035	-	0	0
AT1G08040		Protein of unknown function (DUF707)			N/A	N/A	1149	17.3332	18.7729	17.8533	19.7082	17.7923	17.9663	19.3321	18.4334	18.993	18.4234	17.2747	19.0499	.	17.9865	18.4889	18.9195	18.2493	0.609284	0.735101	-0.0334686	AT1G08040	-	0.692642	0.828627	0.025884	AT1G08040	-	0.582793	0.761827	0.035971	AT1G08040	-	1	0
AT1G08050		Zinc finger (C3HC4-type RING finger) family protein			N/A	N/A	1926	2.53669	2.29323	2.72092	1.83103	2.66167	1.98356	2.57143	1.9114	2.21734	1.94751	2.66195	2.40956	.	2.51695	2.15875	2.23339	2.33967	0.651023	0.765916	0.0595409	AT1G08050	-	0.559125	0.735645	-0.0768894	AT1G08050	-	0.879851	0.942397	-0.0198966	AT1G08050	-	1	0
AT1G08060	MOM, MOM1	ATP-dependent helicase family protein			N/A	N/A	6006	2.95635	2.90535	2.79535	3.10068	3.06551	3.12703	3.29351	2.91877	2.83758	2.80772	3.15436	3.3973	.	2.88568	3.09774	3.01662	3.11979	0.109227	0.207572	-0.0941616	AT1G08060	-	0.802014	0.896122	0.0147409	AT1G08060	-	0.700088	0.839295	-0.0226458	AT1G08060	-	1	0
AT1G08065	ATACA5, ACA5	alpha carbonic anhydrase 5			N/A	N/A	834	0	0	0	0	0	0	0	0	0	0	0	0	.	0	0	0	0	NA	NA	NA	AT1G08065	-	NA	NA	NA	AT1G08065	-	NA	NA	NA	AT1G08065	-	0	0
AT1G08070	OTP82	Tetratricopeptide repeat (TPR)-like superfamily protein			N/A	N/A	2226	0.85343	0.656581	0.434474	0.83675	0.709994	0.78971	0.976963	0.726542	0.582315	0.5445	0.398863	0.250743	.	0.648162	0.778818	0.76194	0.398035	0.0500067	0.109891	0.4706	AT1G08070	-	0.00297632	0.0137586	0.713179	AT1G08070	-	0.00533343	0.0248339	0.668998	AT1G08070	-	0	0
AT1G08080	ATACA7, ACA7	alpha carbonic anhydrase 7			N/A	N/A	828	0.077563	0.086565	0	0	0.172434	0	0.112973	0.072409	0.080088	0.098284	0	0	.	0.0547093	0.057478	0.08849	0.0327613	NA	NA	NA	AT1G08080	-	NA	NA	NA	AT1G08080	-	NA	NA	NA	AT1G08080	-	0	0
AT1G08090	ATNRT2	nitrate transporter 2:1			N/A	N/A	1593	4.04637	2.93024	3.47222	2.95783	1.68877	1.61614	2.42359	2.34872	2.38799	0.90558	0.936639	0.975668	.	3.48294	2.08758	2.38677	0.939296	2.53933e-15	3.64895e-14	1.26852	AT1G08090	1	3.24036e-06	2.96545e-05	0.746355	AT1G08090	-	2.45775e-09	4.62202e-08	0.956278	AT1G08090	-	0	1
AT1G08100	ATNRT2.2, ACH2, NRT2;2AT, NRT2.2	nitrate transporter 2.2			N/A	N/A	1569	0	0	0	0	0	0	0	0	0	0	0	0	.	0	0	0	0	NA	NA	NA	AT1G08100	-	NA	NA	NA	AT1G08100	-	NA	NA	NA	AT1G08100	-	0	0
AT1G08110		lactoylglutathione lyase family protein / glyoxalase I family protein			N/A	N/A	708	86.59	99.52	89.1296	92.3127	86.1182	90.1004	96.8328	96.2581	94.0272	93.2565	97.4788	96.8099	.	91.7465	89.5104	95.706	95.8484	0.158673	0.276994	-0.0691318	AT1G08110	-	0.239645	0.432057	-0.0576712	AT1G08110	-	0.698184	0.837995	0.0190185	AT1G08110	-	1	0
AT1G08120		BEST Arabidopsis thaliana protein match is: Protein kinase superfamily protein (TAIR:AT5G26110.1); Has 235 Blast hits to 235 proteins in 96 species: Archae - 21; Bacteria - 0; Metazoa - 117; Fungi - 8; Plants - 47; Viruses - 0; Other Eukaryotes - 42 (source: NCBI BLink).			N/A	N/A	264	0	0	0	0	0	0	0	0	1.34207	0	0	0	.	0	0	0.447357	0	NA	NA	NA	AT1G08120	-	NA	NA	NA	AT1G08120	-	NA	NA	NA	AT1G08120	-	0	0
AT1G08125		S-adenosyl-L-methionine-dependent methyltransferases superfamily protein			N/A	N/A	948	14.0803	12.7408	12.2301	10.677	13.6246	12.2248	11.7496	14.7242	13.588	12.0765	15.4715	13.3056	.	13.0171	12.1755	13.3539	13.6179	0.491609	0.637841	-0.0619214	AT1G08125	-	0.249365	0.442828	-0.10371	AT1G08125	-	0.945996	0.975366	0.00609861	AT1G08125	-	1	0
AT1G08130	ATLIG1, LIG1	DNA ligase 1			N/A	N/A	2373	12.4713	11.3963	10.8947	11.4336	10.99	11.2638	11.539	10.7644	12.0587	8.78956	8.94148	10.1697	.	11.5874	11.2291	11.454	9.30025	0.000144328	0.000645687	0.201356	AT1G08130	-	0.000129458	0.000872382	0.202779	AT1G08130	-	1.60027e-05	0.000158899	0.228576	AT1G08130	-	0	0
AT1G08135	ATCHX6B, CHX6B	cation/H+ exchanger 6B			N/A	N/A	2391	0	0	0	0	0	0	0	0	0	0	0	0	.	0	0	0	0	NA	NA	NA	AT1G08135	-	NA	NA	NA	AT1G08135	-	NA	NA	NA	AT1G08135	-	0	0
AT1G08140	ATCHX6A, CHX6A	cation/H+ exchanger 6A			N/A	N/A	2457	0	0	0	0	0	0	0	0	0	0	0	0	.	0	0	0	0	NA	NA	NA	AT1G08140	-	NA	NA	NA	AT1G08140	-	NA	NA	NA	AT1G08140	-	0	0
AT1G08150	ATCHX5, CHX5	Cation/hydrogen exchanger family protein			N/A	N/A	2448	0	0	0	0	0	0	0	0	0	0	0	0.020239	.	0	0	0	0.00674633	NA	NA	NA	AT1G08150	-	NA	NA	NA	AT1G08150	-	NA	NA	NA	AT1G08150	-	0	0
AT1G08160		Late embryogenesis abundant (LEA) hydroxyproline-rich glycoprotein family			N/A	N/A	666	16.8082	17.7372	18.9701	15.9805	15.2169	15.4391	14.3814	15.5849	20.4015	18.4104	17.4291	16.1432	.	17.8385	15.5455	16.7893	17.3276	0.826812	0.890823	0.0227499	AT1G08160	-	0.274048	0.472465	-0.113731	AT1G08160	-	0.96547	0.983713	-0.00450126	AT1G08160	-	1	0
AT1G08165		unknown protein; FUNCTIONS IN: molecular_function unknown; INVOLVED IN: biological_process unknown; LOCATED IN: cellular_component unknown; Has 30201 Blast hits to 17322 proteins in 780 species: Archae - 12; Bacteria - 1396; Metazoa - 17338; Fungi - 3422; Plants - 5037; Viruses - 0; Other Eukaryotes - 2996 (source: NCBI BLink).					144	0	0	3.27081	0	0	0	11.4557	0	0	0	0	0	.	1.09027	0	3.81857	0	NA	NA	NA	AT1G08165	-	NA	NA	NA	AT1G08165	-	NA	NA	NA	AT1G08165	-	0	0
AT1G08170		Histone superfamily protein			N/A	N/A	732	0.075508	0	0	0	0	0	0	0	0	0	0	0	.	0.0251693	0	0	0	NA	NA	NA	AT1G08170	-	NA	NA	NA	AT1G08170	-	NA	NA	NA	AT1G08170	-	0	0
AT1G08180		unknown protein; Has 53 Blast hits to 53 proteins in 9 species: Archae - 0; Bacteria - 0; Metazoa - 1; Fungi - 0; Plants - 52; Viruses - 0; Other Eukaryotes - 0 (source: NCBI BLink).			N/A	N/A	336	9.80729	10.0647	10.9139	9.34721	7.79593	11.6596	4.35999	6.71415	8.26109	8.6359	12.6343	7.95541	.	10.262	9.60091	6.44508	9.74187	0.835328	0.897224	0.0452193	AT1G08180	-	0.965085	0.982903	-0.00952218	AT1G08180	-	0.0996619	0.244706	-0.358167	AT1G08180	-	0	0
AT1G08190	ATVPS41, ZIP2, VPS41, ATVAM2, VAM2	vacuolar protein sorting 41			N/A	N/A	2943	33.1994	32.1468	33.7857	26.9662	27.1171	27.8202	24.3851	26.9223	27.3943	28.0488	28.3798	28.3393	.	33.044	27.3012	26.2339	28.256	0.000315081	0.00130931	0.131149	AT1G08190	-	0.583271	0.752806	-0.0199718	AT1G08190	-	0.0891225	0.225291	-0.0618888	AT1G08190	-	1	0
AT1G08200	AXS2	UDP-D-apiose/UDP-D-xylose synthase 2			N/A	N/A	1170	139.819	148.541	134.438	143.278	134.089	143.35	130.429	138.098	141.17	170.372	172.037	179.441	.	140.933	140.239	136.566	173.95	3.20609e-13	3.95218e-12	-0.237379	AT1G08200	-	1.04009e-10	1.72126e-09	-0.210516	AT1G08200	-	4.37189e-13	1.30167e-11	-0.236012	AT1G08200	-	0	0
AT1G08210		Eukaryotic aspartyl protease family protein			N/A	N/A	1479	10.5081	8.45754	9.86948	10.9618	11.3856	11.1597	11.1477	11.0933	11.5256	10.8537	11.2845	10.2048	.	9.61171	11.169	11.2555	10.781	0.0611277	0.129362	-0.137858	AT1G08210	-	0.576154	0.747051	0.0411542	AT1G08210	-	0.430335	0.640008	0.0580577	AT1G08210	-	1	0
AT1G08220		FUNCTIONS IN: molecular_function unknown; INVOLVED IN: mitochondrial proton-transporting ATP synthase complex assembly; LOCATED IN: mitochondrial inner membrane; EXPRESSED IN: 18 plant structures; EXPRESSED DURING: 7 growth stages; CONTAINS InterPro DOMAIN/s: ATPase assembly factor ATP10, mitochondria (InterPro:IPR007849); Has 168 Blast hits to 168 proteins in 86 species: Archae - 6; Bacteria - 0…			N/A	N/A	825	9.79547	7.39885	7.06346	5.07367	6.09973	4.71466	5.37708	6.26999	7.76607	5.00026	5.41958	5.22734	.	8.08593	5.29602	6.47105	5.21573	0.00368693	0.0118305	0.408877	AT1G08220	-	0.764331	0.874115	0.0422143	AT1G08220	-	0.0625481	0.174165	0.262241	AT1G08220	-	0	0
AT1G08230		Transmembrane amino acid transporter family protein			N/A	N/A	1356	5.29092	5.86859	5.46569	7.03459	6.80113	7.63896	5.73883	5.3447	6.19971	5.95853	5.35984	5.9289	.	5.54173	7.15823	5.76108	5.74909	0.589626	0.718411	-0.0562932	AT1G08230	-	0.0328875	0.100619	0.222662	AT1G08230	-	0.770636	0.883942	0.0304275	AT1G08230	-	1	0
AT1G08250	ADT6	arogenate dehydratase 6			N/A	N/A	1242	11.3504	10.4066	11.8752	8.02531	7.81186	8.40868	7.92335	5.26211	5.30522	7.45682	6.36806	8.98422	.	11.2107	8.08195	6.16356	7.60303	0.0150817	0.0405123	0.38585	AT1G08250	-	0.723197	0.847764	0.0562308	AT1G08250	-	0.292497	0.506337	-0.167119	AT1G08250	-	1	0
AT1G08260	EMB142, EMB2284, POL2A, TIL1, EMB529, ABO4, ESD7	DNA polymerase epsilon catalytic subunit			N/A	N/A	6486	3.30016	3.46552	3.64357	2.8494	3.64927	3.54447	3.74964	3.51894	3.80599	2.92398	3.10357	3.25401	.	3.46975	3.34771	3.69152	3.09385	0.13256	0.241338	0.0935909	AT1G08260	-	0.145362	0.305365	0.0906059	AT1G08260	-	0.00329359	0.0165379	0.182873	AT1G08260	-	1	0
AT1G08270		CONTAINS InterPro DOMAIN/s: MIT (InterPro:IPR007330); BEST Arabidopsis thaliana protein match is: AAA-type ATPase family protein (TAIR:AT2G27600.1); Has 1133 Blast hits to 1133 proteins in 252 species: Archae - 47; Bacteria - 0; Metazoa - 540; Fungi - 145; Plants - 223; Viruses - 0; Other Eukaryotes - 178 (source: NCBI BLink).			N/A	N/A	381	0.825806	1.20171	0.981244	0.28252	1.16851	0.638949	1.30878	0.714952	0.770235	0.348649	0	2.57661	.	1.00292	0.69666	0.931322	0.975086	NA	NA	NA	AT1G08270	-	NA	NA	NA	AT1G08270	-	NA	NA	NA	AT1G08270	-	0	0
AT1G08280		Glycosyltransferase family 29 (sialyltransferase) family protein			N/A	N/A	1197	9.36504	10.0899	8.11438	7.98814	9.00808	7.51097	5.57514	7.84031	7.26649	6.21441	5.16477	7.55865	.	9.18977	8.16906	6.89398	6.31261	0.00091202	0.00342702	0.368644	AT1G08280	-	0.0161931	0.0568393	0.267287	AT1G08280	-	0.314138	0.528191	0.111891	AT1G08280	-	1	0
AT1G08290	WIP3	WIP domain protein 3			N/A	N/A	1014	1.94362	2.02105	2.23076	1.2024	2.41218	1.89275	1.43966	1.76851	1.65884	1.3682	1.36225	1.26361	.	2.06514	1.83578	1.62234	1.33135	0.0534391	0.116199	0.402407	AT1G08290	-	0.168229	0.339828	0.287096	AT1G08290	-	0.359418	0.574673	0.190952	AT1G08290	-	1	0
AT1G08300	NVL	no vein-like			N/A	N/A	2241	0.853118	1.2652	1.34602	1.23752	1.1552	1.4535	0.662061	1.00064	1.27939	1.41736	0.989465	1.24619	.	1.15478	1.28207	0.980697	1.21767	0.674936	0.785028	-0.079002	AT1G08300	-	0.710417	0.840658	0.0699437	AT1G08300	-	0.248912	0.455968	-0.217198	AT1G08300	-	0	0
AT1G08310		alpha/beta-Hydrolases superfamily protein			N/A	N/A	948	1.62692	2.68312	1.09006	1.92006	1.17338	1.72713	1.19262	1.04105	1.5638	1.24108	1.23704	1.2395	.	1.80003	1.60686	1.26582	1.23921	0.271982	0.41696	0.281212	AT1G08310	-	0.357656	0.559645	0.235474	AT1G08310	-	0.865755	0.934638	0.0432767	AT1G08310	-	1	0
AT1G08315		ARM repeat superfamily protein			N/A	N/A	978	5.99276	4.47032	7.9394	6.82888	7.46776	10.0403	8.4715	9.17298	8.81487	9.31984	10.415	11.0142	.	6.13416	8.11231	8.81978	10.2497	0.00114124	0.00417766	-0.536229	AT1G08315	-	0.115161	0.260181	-0.259679	AT1G08315	-	0.668931	0.819108	-0.070485	AT1G08315	-	1	0
AT1G08320	TGA9, bZIP21	bZIP transcription factor family protein			N/A	N/A	1330.51	8.44389	7.01192	6.60964	6.4931	6.99053	6.1685	6.40616	6.81071	7.10617	6.01364	7.88525	7.81473	.	7.35515	6.55071	6.77435	7.23787	0.979504	0.988112	-0.00240462	AT1G08320	-	0.326933	0.530178	-0.0917551	AT1G08320	-	0.703725	0.841681	-0.0355951	AT1G08320	-	1	0
AT1G08340		Rho GTPase activating protein with PAK-box/P21-Rho-binding domain			N/A	N/A	996	5.38293	6.24468	7.53002	6.22949	7.48787	6.62802	7.74299	7.89401	7.63184	8.01692	9.90047	7.15632	.	6.38588	6.78179	7.75628	8.3579	0.0149049	0.0401025	-0.288357	AT1G08340	-	0.0866287	0.211243	-0.202937	AT1G08340	-	0.606548	0.777862	-0.060996	AT1G08340	-	1	0
AT1G08350		Endomembrane protein 70 protein family			N/A	N/A	1770	6.39616	6.33229	6.45658	5.54711	4.29642	6.48086	5.13757	4.54613	5.53568	4.94186	4.10266	6.02779	.	6.39501	5.44146	5.07313	5.0241	0.045217	0.101266	0.232787	AT1G08350	-	0.452104	0.648114	0.087403	AT1G08350	-	0.793768	0.896316	0.0303878	AT1G08350	-	1	0
AT1G08360		Ribosomal protein L1p/L10e family			N/A	N/A	651	291.318	295.97	283.631	238.414	257.327	256.309	249.129	261.315	271.531	236.598	238.96	266.069	.	290.306	250.683	260.658	247.209	2.76307e-05	0.000141495	0.147576	AT1G08360	-	0.660152	0.806717	0.0154788	AT1G08360	-	0.0415042	0.127931	0.0717594	AT1G08360	-	1	0
AT1G08370	DCP1, ATDCP1	decapping 1			N/A	N/A	1104	17.4664	17.7588	20.0746	19.1784	19.9848	18.5318	16.3283	17.754	17.1046	19.9612	16.9503	19.8778	.	18.4333	19.2317	17.0623	18.9298	0.466027	0.615061	-0.0487694	AT1G08370	-	0.629678	0.786712	0.0322592	AT1G08370	-	0.157209	0.335844	-0.0946357	AT1G08370	-	1	0
AT1G08380	PSAO	photosystem I subunit O			N/A	N/A	423	6273.07	6345.3	6432.53	6845.7	6676.94	6444.23	7756.08	6526.17	6469.65	5981.31	7227.5	6253.61	.	6350.3	6655.62	6917.3	6487.47	0.860458	0.913788	-0.0204786	AT1G08380	-	0.846325	0.92089	0.0225777	AT1G08380	-	0.314048	0.528123	0.117282	AT1G08380	-	1	0
AT1G08390		unknown protein; Has 62 Blast hits to 62 proteins in 27 species: Archae - 0; Bacteria - 0; Metazoa - 34; Fungi - 0; Plants - 28; Viruses - 0; Other Eukaryotes - 0 (source: NCBI BLink).			N/A	N/A	414	12.7477	13.2783	11.993	13.4664	13.3871	8.89626	9.05227	11.0332	9.00024	14.0509	10.2901	12.3281	.	12.673	11.9166	9.69524	12.223	0.79965	0.873165	0.0410915	AT1G08390	-	0.772329	0.878874	-0.0468441	AT1G08390	-	0.33673	0.55188	-0.155534	AT1G08390	-	1	0
AT1G08400		RINT-1 / TIP-1 family			N/A	N/A	2415	1.99682	2.11911	1.87654	2.33875	2.31808	2.2746	2.08079	1.45916	1.95633	2.71719	2.47903	1.97231	.	1.99749	2.31048	1.83209	2.38951	0.11776	0.220636	-0.183161	AT1G08400	-	0.91093	0.954243	-0.0130987	AT1G08400	-	0.0309757	0.102405	-0.252613	AT1G08400	-	0	0
AT1G08410		P-loop containing nucleoside triphosphate hydrolases superfamily protein			N/A	N/A	1770	7.73242	6.48931	7.01223	6.34426	5.63186	5.88069	5.97126	6.90741	6.48506	5.37737	5.27066	6.20757	.	7.07799	5.95227	6.45458	5.61853	0.00704116	0.0209547	0.208781	AT1G08410	-	0.367845	0.569726	0.0697655	AT1G08410	-	0.0478247	0.142783	0.153313	AT1G08410	-	1	0
AT1G08420	BSL2	BRI1 suppressor 1 (BSU1)-like 2			N/A	N/A	3057	14.0683	12.7433	13.6064	13.0812	13.3879	12.7269	12.122	12.4076	13.9575	15.558	14.7228	14.9123	.	13.4727	13.0653	12.829	15.0644	0.00227995	0.00774371	-0.13858	AT1G08420	-	0.00470711	0.0204146	-0.128375	AT1G08420	-	0.00242953	0.0127674	-0.137711	AT1G08420	-	1	0
AT1G08430	ALMT1, ATALMT1	aluminum-activated malate transporter 1			N/A	N/A	1482	9.61083	9.58341	9.65055	7.89016	8.4317	7.09223	10.0669	9.01946	10.0579	11.1477	8.97538	10.784	.	9.61493	7.8047	9.71475	10.3024	0.247252	0.388188	-0.0877433	AT1G08430	-	0.000421741	0.00251966	-0.267397	AT1G08430	-	0.561592	0.745697	-0.0440199	AT1G08430	-	1	0
AT1G08440		Aluminium activated malate transporter family protein			N/A	N/A	1506	0.222554	0.163779	0.048114	0.124802	0.286732	0.255191	0.199198	0	0.075359	0.093876	0.04674	0.038886	.	0.144816	0.222242	0.091519	0.059834	NA	NA	NA	AT1G08440	-	NA	NA	NA	AT1G08440	-	NA	NA	NA	AT1G08440	-	0	0
AT1G08450	CRT3, PSL1, EBS2, AtCRT3	calreticulin 3			N/A	N/A	1275	28.4411	26.8265	27.7971	28.2725	28.1404	27.0062	30.1318	29.3586	28.2871	30.3669	29.0397	30.7352	.	27.6882	27.8064	29.2592	30.0473	0.0465581	0.103503	-0.0968964	AT1G08450	-	0.185741	0.363879	-0.0644232	AT1G08450	-	0.78685	0.89302	-0.0131644	AT1G08450	-	1	0
AT1G08460	HDA08, HDA8, ATHDA8	histone deacetylase 8			N/A	N/A	1134	13.3768	12.0882	12.5824	12.5218	14.8268	14.1281	12.865	13.5818	15.5296	16.6577	14.7656	15.4229	.	12.6825	13.8256	13.9921	15.6154	0.00224994	0.00765358	-0.230528	AT1G08460	-	0.0982594	0.232136	-0.124757	AT1G08460	-	0.241104	0.44716	-0.0884533	AT1G08460	-	1	0
AT1G08465	YAB2	Plant-specific transcription factor YABBY family protein			N/A	N/A	555	14.8749	20.853	18.8545	22.7798	20.8697	19.1169	19.0342	21.0991	14.9914	20.2908	16.0659	20.9551	.	18.1941	20.9221	18.3749	19.1039	0.508198	0.651831	-0.0845906	AT1G08465	-	0.362936	0.565253	0.116315	AT1G08465	-	0.661045	0.813767	-0.056058	AT1G08465	-	1	0
AT1G08470	SSL3	strictosidine synthase-like 3			N/A	N/A	1173	15.68	11.5986	11.8611	13.9743	13.2906	14.7206	13.0643	14.2158	16.4614	12.4765	12.5454	12.1238	.	13.0466	13.9952	14.5805	12.3819	0.748556	0.837261	0.0245164	AT1G08470	-	0.111399	0.254342	0.121757	AT1G08470	-	0.0187185	0.0689615	0.17982	AT1G08470	-	1	0
AT1G08480		unknown protein; FUNCTIONS IN: molecular_function unknown; INVOLVED IN: biological_process unknown; LOCATED IN: mitochondrion, plasma membrane, plastid, vacuole; EXPRESSED IN: 27 plant structures; EXPRESSED DURING: 15 growth stages; Has 39 Blast hits to 39 proteins in 13 species: Archae - 0; Bacteria - 0; Metazoa - 0; Fungi - 0; Plants - 39; Viruses - 0; Other Eukaryotes - 0 (source: NCBI BLink).			N/A	N/A	429	123.545	114.888	120.572	97.0042	105.324	101.674	106.883	112.482	109.418	88.7975	89.0903	94.7293	.	119.668	101.334	109.594	90.8724	1.17456e-05	6.43641e-05	0.23255	AT1G08480	-	0.0407293	0.11879	0.108588	AT1G08480	-	0.000487669	0.00325205	0.185065	AT1G08480	-	1	0
AT1G08490	ATSUFS, SUFS, ATCPNIFS, ATNFS2, CPNIFS	chloroplastic NIFS-like cysteine desulfurase			N/A	N/A	1392	26.6859	27.9204	26.2534	26.8935	28.7488	29.175	27.1098	25.3959	26.4908	27.4349	26.4787	28.4799	.	26.9532	28.2724	26.3322	27.4645	0.497011	0.641756	-0.0354219	AT1G08490	-	0.517528	0.703077	0.033751	AT1G08490	-	0.535878	0.727509	-0.0322853	AT1G08490	-	1	0
AT1G08500	ENODL18, AtENODL18	early nodulin-like protein 18			N/A	N/A	687	11.006	9.9076	9.74155	8.93628	12.9095	7.96669	9.65905	11.7811	11.0698	10.2208	8.37561	10.492	.	10.2184	9.93749	10.8367	9.69614	0.753455	0.840716	0.0415592	AT1G08500	-	0.91069	0.954243	0.0148418	AT1G08500	-	0.333234	0.548248	0.128033	AT1G08500	-	1	0
AT1G08510	FATB	fatty acyl-ACP thioesterases B			N/A	N/A	1239	56.9787	54.5719	50.5028	62.6216	62.4313	60.3163	62.5241	65.428	67.9712	82.8451	91.7745	87.4161	.	54.0178	61.7897	65.3078	87.3452	6.92633e-39	2.57584e-37	-0.506506	AT1G08510	-	2.46538e-18	7.59071e-17	-0.339148	AT1G08510	-	1.54394e-12	4.28826e-11	-0.274563	AT1G08510	-	0	0
AT1G08520	ALB1, ALB-1V, V157, PDE166, CHLD	ALBINA 1			N/A	N/A	2283	83.892	81.6414	81.1157	82.0318	84.262	84.0646	74.6821	79.7578	78.6494	79.8043	77.7864	82.0948	.	82.2164	83.4528	77.6964	79.8952	0.911429	0.945525	0.0034528	AT1G08520	-	0.0856008	0.209585	0.0533603	AT1G08520	-	0.683372	0.827606	-0.0126602	AT1G08520	-	1	0
AT1G08530		unknown protein; FUNCTIONS IN: molecular_function unknown; INVOLVED IN: biological_process unknown; LOCATED IN: chloroplast; BEST Arabidopsis thaliana protein match is: unknown protein (TAIR:AT5G09995.2); Has 140 Blast hits to 140 proteins in 53 species: Archae - 0; Bacteria - 63; Metazoa - 0; Fungi - 0; Plants - 76; Viruses - 0; Other Eukaryotes - 1 (source: NCBI BLink).			N/A	N/A	774	15.5585	17.2913	17.028	13.9358	12.3468	11.3866	13.3742	15.0824	11.6796	13.8962	10.6514	13.8209	.	16.6259	12.5564	13.3787	12.7895	0.0174481	0.0458215	0.247495	AT1G08530	-	0.917211	0.957013	-0.0108225	AT1G08530	-	0.656093	0.811184	0.0463639	AT1G08530	-	1	0
AT1G08540	SIGB, SIG1, SIG2, SIGA, ATSIG1, ABC1, ATSIG2	RNApolymerase sigma subunit 2			N/A	N/A	1719	51.3276	52.2607	52.0383	53.905	55.4947	55.4686	47.9428	46.8255	49.8089	46.3966	47.685	47.406	.	51.8755	54.9561	48.1924	47.1625	0.035171	0.0822396	0.0762599	AT1G08540	-	1.1703e-05	9.78157e-05	0.158685	AT1G08540	-	0.525241	0.719313	0.0230001	AT1G08540	-	1	0
AT1G08550	NPQ1, AVDE1	non-photochemical quenching 1			N/A	N/A	1389	65.4397	60.8981	64.4678	87.927	85.2383	88.6163	69.352	74.6574	75.6263	47.252	48.0089	46.3217	.	63.6019	87.2605	73.2119	47.1942	2.33254e-12	2.67293e-11	0.274035	AT1G08550	-	2.04514e-56	2.88046e-54	0.618422	AT1G08550	-	4.86923e-30	5.1163e-28	0.44494	AT1G08550	-	0	0
AT1G08560	SYP111, KN, ATSYP111	syntaxin of plants 111			N/A	N/A	933	46.3727	47.2979	47.7462	44.1443	43.1661	45.121	46.6209	46.9393	42.8993	36.3355	47.1267	34.7424	.	47.1389	44.1438	45.4865	39.4015	0.0531955	0.11572	0.162518	AT1G08560	-	0.132416	0.285702	0.126482	AT1G08560	-	0.0545565	0.157385	0.161598	AT1G08560	-	1	0
AT1G08570	ACHT4	atypical CYS HIS rich thioredoxin 4			N/A	N/A	828	50.5152	42.1094	49.0082	51.9074	47.2357	42.6402	38.4779	42.3376	41.1252	39.3357	40.771	38.9856	.	47.2109	47.2611	40.6469	39.6974	0.0243355	0.0603873	0.146471	AT1G08570	-	0.0060863	0.0252862	0.178428	AT1G08570	-	0.549931	0.737532	0.0388888	AT1G08570	-	1	0
AT1G08580		unknown protein; Has 39 Blast hits to 39 proteins in 15 species: Archae - 0; Bacteria - 0; Metazoa - 0; Fungi - 0; Plants - 35; Viruses - 0; Other Eukaryotes - 4 (source: NCBI BLink).			N/A	N/A	372	91.1249	104.32	87.1454	87.68	75.4176	85.2524	65.4132	95.0498	98.0265	56.956	56.3986	54.5127	.	94.1968	82.7833	86.1632	55.9558	1.2951e-11	1.39401e-10	0.503904	AT1G08580	-	4.38292e-07	4.58107e-06	0.37604	AT1G08580	-	9.29136e-11	2.09917e-09	0.482232	AT1G08580	-	0	0
AT1G08590		Leucine-rich receptor-like protein kinase family protein			N/A	N/A	3090	3.15765	3.13095	2.85815	2.3546	2.82522	2.70201	2.77053	2.9124	3.19367	3.6862	3.37508	2.72535	.	3.04892	2.62728	2.95887	3.26221	0.356381	0.508834	-0.0770031	AT1G08590	-	0.0162691	0.0570324	-0.200616	AT1G08590	-	0.374872	0.589483	-0.0740893	AT1G08590	-	1	0
AT1G08600	ATRX, CHR20	P-loop containing nucleoside triphosphate hydrolases superfamily protein			N/A	N/A	4439.39	7.49411	6.84893	6.68083	6.6222	5.98283	6.90869	6.36573	6.79313	6.68987	6.38178	7.2241	6.79286	.	7.00796	6.50457	6.61624	6.79958	0.872554	0.921607	0.00899119	AT1G08600	-	0.626263	0.783926	-0.0272958	AT1G08600	-	0.681254	0.826789	-0.0230225	AT1G08600	-	1	0
AT1G08610		Pentatricopeptide repeat (PPR) superfamily protein			N/A	N/A	1680	2.94023	3.01927	3.69262	3.83151	4.11842	3.42078	4.20743	3.81158	4.17688	2.15349	2.75149	2.14087	.	3.21737	3.79024	4.0653	2.34862	0.0175318	0.0460048	0.290041	AT1G08610	-	6.33727e-05	0.000457477	0.488401	AT1G08610	-	5.16558e-06	5.70859e-05	0.556543	AT1G08610	-	0	0
AT1G08620	PKDM7D	Transcription factor jumonji (jmj) family protein / zinc finger (C5HC2 type) family protein			N/A	N/A	3630	6.83753	5.64436	6.57212	6.50717	6.42267	6.7372	6.5928	6.01549	6.83049	6.86285	5.79888	7.3708	.	6.35134	6.55568	6.47959	6.67751	0.281013	0.427236	-0.0718704	AT1G08620	-	0.985874	0.992373	0.0011804	AT1G08620	-	0.8453	0.923193	-0.0130081	AT1G08620	-	1	0
AT1G08630	THA1	threonine aldolase 1			N/A	N/A	1077	0.353505	0.118277	0.129298	0.563537	0.618718	0.610847	0.874451	1.14067	0.525746	1.65243	1.62519	1.9621	.	0.20036	0.597701	0.846956	1.74657	4.43927e-08	3.36743e-07	-2.16543	AT1G08630	2	0.00802939	0.0318848	-1.04893	AT1G08630	2	0.0609256	0.170748	-0.741554	AT1G08630	-	0	4
AT1G08640	CJD1	Chloroplast J-like domain 1			N/A	N/A	885	83.6988	76.8592	72.9989	64.6767	68.8221	75.9654	63.4184	66.2749	70.0797	58.4933	61.8003	59.346	.	77.8523	69.8214	66.591	59.8799	9.18388e-08	6.7447e-07	0.251663	AT1G08640	-	0.000909946	0.00494408	0.156259	AT1G08640	-	0.00895105	0.0379178	0.123138	AT1G08640	-	1	0
AT1G08650	PPCK1, ATPPCK1	phosphoenolpyruvate carboxylase kinase 1			N/A	N/A	855	29.352	32.6719	30.1831	26.0725	23.3146	24.4716	19.1665	18.6286	18.5277	18.7289	18.5358	18.2323	.	30.7357	24.6196	18.7743	18.499	5.71486e-13	6.91178e-12	0.500311	AT1G08650	-	5.48035e-05	0.000402267	0.280046	AT1G08650	-	0.38992	0.602788	0.0596839	AT1G08650	-	1	0
AT1G08660	MGP2	MALE GAMETOPHYTE DEFECTIVE 2			N/A	N/A	1308.04	17.2263	18.2804	16.7402	17.2129	16.3954	17.9719	15.666	18.0258	17.6013	17.2831	14.8933	16.278	.	17.4156	17.1934	17.0977	16.1515	0.406617	0.560026	0.0579373	AT1G08660	-	0.332605	0.535088	0.067643	AT1G08660	-	0.311605	0.525575	0.0706437	AT1G08660	-	1	0
AT1G08670		ENTH/VHS family protein			N/A	N/A	696	3.72018	5.07348	5.74198	2.59264	1.61074	3.9063	2.00684	2.60575	4.11535	4.27599	5.88757	4.10142	.	4.84521	2.70323	2.90931	4.75499	0.990395	0.994703	-0.00307715	AT1G08670	-	0.0188267	0.0642516	-0.60044	AT1G08670	-	0.0519315	0.151752	-0.496851	AT1G08670	-	0	0
AT1G08680	ZIGA4, AGD14	ARF GAP-like zinc finger-containing protein ZIGA4			N/A	N/A	1949.07	12.4626	11.0143	13.4332	11.5261	12.5351	12.7165	12.9173	12.2348	12.5668	14.7134	12.646	14.2374	.	12.3034	12.2592	12.573	13.8656	0.0114917	0.0321382	-0.139262	AT1G08680	-	0.0571563	0.153907	-0.104809	AT1G08680	-	0.189397	0.382083	-0.0723132	AT1G08680	-	1	0
AT1G08695	SCRL3	SCR-like 3			N/A	N/A	267	0	0	0	0	0	0	0	0	0	0	0	0	.	0	0	0	0	NA	NA	NA	AT1G08695	-	NA	NA	NA	AT1G08695	-	NA	NA	NA	AT1G08695	-	0	0
AT1G08700	PS1	Presenilin-1			N/A	N/A	1362	18.6068	16.9956	17.7327	17.0795	16.7674	17.6252	17.598	15.2199	16.3314	16.2025	15.0189	17.6715	.	17.7784	17.1574	16.3831	16.2976	0.338638	0.490662	0.0617702	AT1G08700	-	0.395334	0.596641	0.0548708	AT1G08700	-	0.814009	0.906661	0.0151871	AT1G08700	-	1	0
AT1G08710		F-box family protein			N/A	N/A	845.503	7.69155	7.45004	10.4231	7.60033	7.83452	8.72204	9.63707	8.83571	8.70476	7.56262	9.45053	11.7157	.	8.52156	8.0523	9.05918	9.57628	0.285508	0.432354	-0.131026	AT1G08710	-	0.191524	0.371262	-0.160231	AT1G08710	-	0.742006	0.866539	-0.0403862	AT1G08710	-	1	0
AT1G08720	EDR1, ATEDR1	Protein kinase superfamily protein			N/A	N/A	2802	6.24202	6.2082	6.26321	6.83749	6.4954	7.58835	6.57957	6.972	6.28396	8.07066	7.54312	9.20049	.	6.23781	6.97375	6.61184	8.27142	4.34457e-07	2.91089e-06	-0.298982	AT1G08720	-	0.00921144	0.035623	-0.154077	AT1G08720	-	0.000595968	0.00386044	-0.203146	AT1G08720	-	0	0
AT1G08730	XIC, ATXIC	Myosin family protein with Dil domain			N/A	N/A	4617	0.231482	0.297163	0.122605	0.230861	0.299567	0.158799	0.166063	0.21616	0.246348	0.235019	0.133085	0.156259	.	0.217083	0.229742	0.209524	0.174788	0.549827	0.685855	0.161077	AT1G08730	-	0.300147	0.501313	0.279079	AT1G08730	-	0.455552	0.662593	0.200987	AT1G08730	-	0	0
AT1G08750		Peptidase C13 family			N/A	N/A	1167	7.95475	8.63577	6.48748	9.5159	8.13961	6.16354	5.46042	8.08026	7.93764	7.91876	8.24192	7.84669	.	7.69267	7.93968	7.15944	8.00246	0.659548	0.772343	-0.0665717	AT1G08750	-	0.925406	0.961632	-0.0141484	AT1G08750	-	0.410337	0.621758	-0.124413	AT1G08750	-	1	0
AT1G08760		Plant protein of unknown function (DUF936)			N/A	N/A	2247	5.88923	5.34036	5.38568	5.13393	5.89331	7.01886	7.09523	5.57858	6.03629	7.49137	6.53967	6.47189	.	5.53842	6.01537	6.2367	6.83431	0.00985501	0.0281072	-0.22863	AT1G08760	-	0.171799	0.34518	-0.121048	AT1G08760	-	0.382185	0.596117	-0.0774133	AT1G08760	-	1	0
AT1G08770	PRA1.E	prenylated RAB acceptor 1.E			N/A	N/A	630	18.3534	17.0188	21.6932	15.7627	14.7615	14.9342	14.8723	13.6877	14.399	18.4216	18.9557	21.8915	.	19.0218	15.1528	14.3197	19.7563	0.595086	0.723112	-0.0553034	AT1G08770	-	0.0158569	0.055922	-0.251002	AT1G08770	-	0.0202578	0.0733989	-0.241569	AT1G08770	-	0	0
AT1G08780	AIP3, PFD4	ABI3-interacting protein 3			N/A	N/A	390	34.399	36.6143	33.5362	30.6968	32.2048	28.8295	29.8137	29.687	29.9755	28.7237	35.6821	32.7459	.	34.8498	30.577	29.8254	32.3839	0.535969	0.674513	0.0614903	AT1G08780	-	0.60092	0.764815	-0.0519684	AT1G08780	-	0.823144	0.912448	-0.0222053	AT1G08780	-	1	0
AT1G08790		Protein of unknown function (DUF1685)			N/A	N/A	573	0	0	0	0	0	0	0	0	0	0	0	0	.	0	0	0	0	NA	NA	NA	AT1G08790	-	NA	NA	NA	AT1G08790	-	NA	NA	NA	AT1G08790	-	0	0
AT1G08800		Protein of unknown function, DUF593			N/A	N/A	3342	6.2684	5.9479	5.88587	5.55165	5.45859	5.79829	5.62231	4.9543	5.06504	5.93917	5.8976	5.81909	.	6.03406	5.60284	5.21388	5.88529	0.958676	0.975825	0.00328019	AT1G08800	-	0.585657	0.754399	-0.0345101	AT1G08800	-	0.0473563	0.141677	-0.12554	AT1G08800	-	1	0
AT1G08810	MYB60, AtMYB60	myb domain protein 60	stomatal movement		Y	Y	761.168	8.74337	8.23399	8.71715	7.18979	7.60827	7.43229	6.08264	5.04172	5.4616	3.13702	4.19143	7.44019	.	8.56484	7.41012	5.52865	4.92288	0.000535104	0.00212024	0.569973	AT1G08810	-	0.00472029	0.0204584	0.465114	AT1G08810	-	0.299068	0.513548	0.170938	AT1G08810	-	1	0
AT1G08820	VAP27-2	vamp/synaptobrevin-associated protein 27-2			N/A	N/A	1161	22.3306	23.2183	21.9714	22.5526	22.2406	21.6984	24.7232	22.9882	22.7767	23.5803	24.6242	24.6808	.	22.5068	22.1639	23.496	24.2951	0.0748859	0.15267	-0.100041	AT1G08820	-	0.14752	0.308833	-0.0813478	AT1G08820	-	0.498862	0.697375	-0.0379839	AT1G08820	-	1	0
AT1G08830	CSD1	copper/zinc superoxide dismutase 1			N/A	N/A	459	54.6361	60.8629	69.2679	56.1526	51.017	50.3305	70.1529	55.8341	62.218	71.8244	72.832	65.9095	.	61.589	52.5	62.735	70.1886	0.0411189	0.0935052	-0.168681	AT1G08830	-	0.000562653	0.00325172	-0.284862	AT1G08830	-	0.105961	0.255078	-0.133521	AT1G08830	-	1	0
AT1G08840	emb2411	DNA replication helicase, putative			N/A	N/A	3948	1.77827	1.70227	1.2531	1.13171	1.42274	1.15763	1.2295	0.971223	1.07504	0.802302	0.822178	0.980828	.	1.57788	1.23736	1.09192	0.868436	4.46117e-06	2.61032e-05	0.56292	AT1G08840	-	0.00276562	0.0129108	0.367129	AT1G08840	-	0.0564151	0.161132	0.234044	AT1G08840	-	0	0
AT1G08845		Ribosomal L18p/L5e family protein			N/A	N/A	637.91	7.87579	6.95493	4.06061	6.15068	6.04038	6.89891	5.88168	5.93243	5.72666	4.52615	4.28269	5.85153	.	6.29711	6.36332	5.84692	4.88679	0.23882	0.37851	0.190253	AT1G08845	-	0.115559	0.260722	0.254173	AT1G08845	-	0.221686	0.423123	0.197379	AT1G08845	-	1	0
AT1G08860	BON3	Calcium-dependent phospholipid-binding Copine family protein	stomatal movement		N/A	N/A	1755	0.116794	0.065018	0.038333	0.0987	0.162482	0.133286	0.23353	0.327556	0.29953	0.148128	0.075157	0.215247	.	0.0733817	0.131489	0.286872	0.146177	NA	NA	NA	AT1G08860	-	NA	NA	NA	AT1G08860	-	NA	NA	NA	AT1G08860	-	0	0
AT1G08880	HTA5, H2AXA, G-H2AX, GAMMA-H2AX	Histone superfamily protein			N/A	N/A	429	95.7786	113.206	103.717	104.683	104.414	97.8487	91.6317	88.8497	90.087	79.1705	90.6402	91.9649	.	104.234	102.315	90.1895	87.2585	0.0409458	0.0931756	0.161778	AT1G08880	-	0.0576954	0.155107	0.150218	AT1G08880	-	0.345183	0.560461	0.0747107	AT1G08880	-	1	0
AT1G08890		Major facilitator superfamily protein			N/A	N/A	1395	12.1547	11.1396	10.3525	17.4738	15.9216	18.3053	16.0021	16.5946	17.7269	11.0637	10.2569	9.1622	.	11.2156	17.2336	16.7745	10.1609	0.246481	0.387415	0.0834726	AT1G08890	-	1.65426e-13	3.61805e-12	0.531122	AT1G08890	-	1.88092e-13	5.86391e-12	0.529888	AT1G08890	-	0	0
AT1G08900		Major facilitator superfamily protein			N/A	N/A	1389	7.61571	7.60088	7.85723	10.3793	11.0685	11.5528	11.9427	11.3472	12.5171	13.982	14.6869	14.134	.	7.69127	11.0002	11.9357	14.2676	3.70963e-16	5.61078e-15	-0.630103	AT1G08900	-	0.000908528	0.00493773	-0.256554	AT1G08900	-	0.0468494	0.140541	-0.153716	AT1G08900	-	1	0
AT1G08910		zinc ion binding;zinc ion binding			N/A	N/A	2490	4.73518	4.76968	5.22562	4.68183	4.78699	5.81808	4.39408	4.00978	5.18349	5.24215	5.01736	5.03601	.	4.91016	5.09563	4.52912	5.09851	0.418437	0.571346	-0.0598096	AT1G08910	-	0.859293	0.927429	0.0131038	AT1G08910	-	0.111073	0.264285	-0.11778	AT1G08910	-	1	0
AT1G08920	ESL1	ERD (early response to dehydration) six-like 1			N/A	N/A	1413	16.6096	16.9923	17.4377	38.1595	36.8113	36.2212	37.6505	34.5632	37.7129	41.9839	42.7238	42.6018	.	17.0132	37.064	36.6422	42.4365	9.35047e-77	7.00721e-75	-0.934704	AT1G08920	-	0.00995661	0.038015	-0.129919	AT1G08920	-	0.0109138	0.0445743	-0.128312	AT1G08920	-	1	0
AT1G08930	ERD6	Major facilitator superfamily protein			N/A	N/A	1491	32.1037	35.759	33.2561	101.385	96.308	99.8915	151.496	159.636	160.783	149.615	152.289	148.876	.	33.7063	99.1948	157.305	150.26	0	0	-1.51701	AT1G08930	2	2.35404e-32	1.42527e-30	-0.413649	AT1G08930	-	0.0328509	0.107124	0.0745357	AT1G08930	-	1	2
AT1G08940		Phosphoglycerate mutase family protein			N/A	N/A	846	9.14819	10.2309	10.3964	10.3803	8.2409	8.95024	9.94692	9.37717	9.09675	12.1241	10.7655	10.4386	.	9.92516	9.19048	9.47361	11.1094	0.172744	0.29594	-0.133602	AT1G08940	-	0.0581327	0.155923	-0.18566	AT1G08940	-	0.150729	0.326176	-0.140807	AT1G08940	-	1	0
AT1G08960	CAX11, ATCAX11	cation exchanger 11			N/A	N/A	1641	5.32555	5.40748	5.4986	4.88319	4.58303	4.41026	4.02458	4.3458	4.17801	6.54937	6.92452	5.08126	.	5.41054	4.62549	4.1828	6.18505	0.164456	0.284691	-0.138455	AT1G08960	-	0.00420272	0.0185677	-0.285081	AT1G08960	-	0.000383628	0.00263069	-0.353656	AT1G08960	-	0	0
AT1G08970	HAP5C, NF-YC9	nuclear factor Y, subunit C9			N/A	N/A	696	29.9948	30.6607	28.639	30.083	32.8329	30.3457	29.944	26.3197	27.6905	29.057	31.8611	32.1221	.	29.7648	31.0872	27.9847	31.0134	0.507954	0.651673	-0.0539783	AT1G08970	-	0.982169	0.990699	0.00182231	AT1G08970	-	0.451107	0.659045	-0.0614424	AT1G08970	-	1	0
AT1G08980	ATAMI1, AMI1, ATTOC64-I, TOC64-I	amidase 1			N/A	N/A	1278	31.7159	33.668	32.2521	66.8688	65.3136	71.1581	74.2027	76.482	74.3065	63.1146	47.3495	54.892	.	32.5453	67.7802	74.9971	55.1187	7.7491e-17	1.22719e-15	-0.53699	AT1G08980	-	0.000998852	0.00536694	0.212016	AT1G08980	-	8.16038e-08	1.26213e-06	0.345551	AT1G08980	-	0	0
AT1G08985		AP2/B3-like transcriptional factor family protein			N/A	N/A	306	0	0	0	0	0	0	0	0	0	0	0	0	.	0	0	0	0	NA	NA	NA	AT1G08985	-	NA	NA	NA	AT1G08985	-	NA	NA	NA	AT1G08985	-	0	0
AT1G08990	PGSIP5	plant glycogenin-like starch initiation protein 5			N/A	N/A	1701	6.16967	7.25894	5.92599	5.52411	5.06557	5.39857	6.17109	5.45	5.38534	5.72392	6.74252	6.14945	.	6.45153	5.32942	5.66881	6.2053	0.842944	0.902338	0.0166975	AT1G08990	-	0.0766364	0.192722	-0.149213	AT1G08990	-	0.392201	0.604199	-0.0721088	AT1G08990	-	1	0
AT1G09000	ANP1, MAPKKK1, NP1	NPK1-related protein kinase 1			N/A	N/A	2001	3.12207	3.29649	3.89592	2.48082	2.26884	2.81706	2.31758	2.26039	2.12254	2.15883	2.3385	2.18855	.	3.43816	2.52224	2.2335	2.22863	0.000598531	0.00235138	0.410025	AT1G09000	-	0.25901	0.455032	0.13484	AT1G09000	-	0.894079	0.949036	0.0159056	AT1G09000	-	1	0
AT1G09010		glycoside hydrolase family 2 protein			N/A	N/A	2835	19.065	20.4101	19.2495	22.6694	20.9855	21.0723	22.3951	20.9895	21.2561	24.028	22.9134	24.243	.	19.5749	21.5757	21.5469	23.7281	9.14547e-08	6.72168e-07	-0.214701	AT1G09010	-	0.0474874	0.133596	-0.0796421	AT1G09010	-	0.0412259	0.127227	-0.082026	AT1G09010	-	1	0
AT1G09020	SNF4, ATSNF4	homolog of yeast sucrose nonfermenting 4			N/A	N/A	1464	22.3872	20.3772	20.3979	19.5275	18.5818	19.4687	17.9019	17.303	18.0819	18.7763	18.9601	19.1968	.	21.0541	19.1927	17.7623	18.9777	0.155647	0.272912	0.077786	AT1G09020	-	0.814394	0.902296	0.0128612	AT1G09020	-	0.392202	0.604199	-0.046875	AT1G09020	-	1	0
AT1G09026		unknown protein; LOCATED IN: endomembrane system; Has 30201 Blast hits to 17322 proteins in 780 species: Archae - 12; Bacteria - 1396; Metazoa - 17338; Fungi - 3422; Plants - 5037; Viruses - 0; Other Eukaryotes - 2996 (source: NCBI BLink).			N/A	N/A	156	0	0	0	0	0	0	0	0	0	0	0	0	.	0	0	0	0	NA	NA	NA	AT1G09026	-	NA	NA	NA	AT1G09026	-	NA	NA	NA	AT1G09026	-	0	0
AT1G09030	NF-YB4	nuclear factor Y, subunit B4			N/A	N/A	420	0	0	0	0	0	0	0.231898	0	0.173981	0	0	0	.	0	0	0.135293	0	NA	NA	NA	AT1G09030	-	NA	NA	NA	AT1G09030	-	NA	NA	NA	AT1G09030	-	0	0
AT1G09040		unknown protein; FUNCTIONS IN: molecular_function unknown; INVOLVED IN: biological_process unknown; LOCATED IN: membrane; EXPRESSED IN: leaf; BEST Arabidopsis thaliana protein match is: unknown protein (TAIR:AT1G09050.1); Has 614 Blast hits to 567 proteins in 104 species: Archae - 2; Bacteria - 12; Metazoa - 344; Fungi - 31; Plants - 81; Viruses - 0; Other Eukaryotes - 144 (source: NCBI BLink).			N/A	N/A	2736	1.16624	1.07007	1.11076	1.72186	1.67279	2.03731	1.62818	1.25344	1.44124	1.51586	1.15713	1.46543	.	1.11569	1.81065	1.44095	1.37947	0.0817426	0.163741	-0.221565	AT1G09040	-	0.0224904	0.0742909	0.290469	AT1G09040	-	0.677999	0.824669	0.0528494	AT1G09040	-	1	0
AT1G09050		unknown protein; BEST Arabidopsis thaliana protein match is: unknown protein (TAIR:AT1G09040.1); Has 552 Blast hits to 499 proteins in 115 species: Archae - 0; Bacteria - 86; Metazoa - 259; Fungi - 14; Plants - 77; Viruses - 0; Other Eukaryotes - 116 (source: NCBI BLink).			N/A	N/A	2751	1.53938	1.18431	0.848126	1.20983	1.20501	1.71479	1.86569	1.72885	1.6332	1.37765	1.54526	1.44543	.	1.19061	1.37654	1.74258	1.45611	0.098568	0.190804	-0.244614	AT1G09050	-	0.723861	0.848142	-0.0523193	AT1G09050	-	0.20392	0.400124	0.188137	AT1G09050	-	1	0
AT1G09060		Zinc finger, RING-type;Transcription factor jumonji/aspartyl beta-hydroxylase			N/A	N/A	2835	10.055	11.1696	10.5485	12.9712	12.0075	13.628	14.6165	15.3531	15.2235	14.458	17.2575	14.8028	.	10.591	12.8689	15.0644	15.5061	1.86618e-13	2.3382e-12	-0.403325	AT1G09060	-	0.00165892	0.00831094	-0.172409	AT1G09060	-	0.830248	0.916045	-0.0117512	AT1G09060	-	1	0
AT1G09070	SRC2, (AT)SRC2	soybean gene regulated by cold-2			N/A	N/A	975	58.523	57.5908	51.0134	232.531	211.743	226.64	246.074	263.195	255.306	191.778	187.288	180.351	.	55.7091	223.638	254.858	186.472	1.91757e-101	2.05843e-99	-1.23258	AT1G09070	2	0.00163145	0.00818569	0.181587	AT1G09070	-	2.72976e-10	5.84163e-09	0.36392	AT1G09070	-	0	2
AT1G09080	BIP3	Heat shock protein 70 (Hsp 70) family protein			N/A	N/A	1998	0.125688	0.069462	0.383954	0.118179	0.208371	0.167433	0.19603	0.136226	0.149751	0.185761	0.375052	0.26279	.	0.193035	0.164661	0.160669	0.274534	0.230552	0.368511	-0.541354	AT1G09080	-	0.314726	0.517525	-0.453946	AT1G09080	-	0.29774	0.51198	-0.470172	AT1G09080	-	0	0
AT1G09090	ATRBOHB, ATRBOHB-BETA, RBOHB	respiratory burst oxidase homolog B			N/A	N/A	2532	2.70786	3.84198	3.43115	2.54973	2.98578	2.94106	2.64998	2.57628	2.1237	2.56315	2.06662	2.98935	.	3.327	2.82552	2.44999	2.53971	0.0388818	0.0892464	0.249473	AT1G09090	-	0.291029	0.491129	0.127533	AT1G09090	-	0.966169	0.98397	-0.0051229	AT1G09090	-	1	0
AT1G09100	RPT5B	26S proteasome AAA-ATPase subunit RPT5B			N/A	N/A	1272	15.3524	15.4238	15.0173	14.7631	14.2387	15.2402	16.1575	14.2841	14.8157	13.6082	13.0869	12.5809	.	15.2645	14.7473	15.0858	13.092	0.0527616	0.114927	0.131108	AT1G09100	-	0.0623566	0.164585	0.126159	AT1G09100	-	0.0204845	0.0740298	0.156863	AT1G09100	-	1	0
AT1G09130		ATP-dependent caseinolytic (Clp) protease/crotonase family protein			N/A	N/A	997.674	129.544	118.198	124.515	128.781	128.992	128.946	124.498	122.984	129.284	121.478	122.702	123.941	.	124.086	128.906	125.589	122.707	0.875618	0.923456	-0.0055944	AT1G09130	-	0.216052	0.402332	0.0442148	AT1G09130	-	0.143767	0.3162	0.0522499	AT1G09130	-	1	0
AT1G09140	ATSRP30, SR30, At-SR30	SERINE-ARGININE PROTEIN 30			N/A	N/A	787.495	66.9393	66.217	60.5606	58.4764	63.719	62.156	63.089	57.1129	62.1199	66.1749	71.1618	70.8547	.	64.5723	61.4505	60.7739	69.3971	0.0452177	0.101266	-0.10007	AT1G09140	-	0.0167132	0.0582806	-0.119575	AT1G09140	-	0.0176717	0.066066	-0.118549	AT1G09140	-	1	0
AT1G09150		pseudouridine synthase and archaeosine transglycosylase (PUA) domain-containing protein			N/A	N/A	546	36.4185	37.0721	39.7363	33.0108	32.4283	32.2828	43.0882	40.0481	35.028	28.095	33.0997	31.2537	.	37.7423	32.574	39.3881	30.8161	0.0235733	0.0588045	0.170721	AT1G09150	-	0.316637	0.519488	0.0755115	AT1G09150	-	0.00183661	0.0100463	0.234926	AT1G09150	-	0	0
AT1G09155	AtPP2-B15, PP2-B15	phloem protein 2-B15			N/A	N/A	870	0.826648	0.833645	0.908476	0.621632	1.15335	1.11195	1.04652	1.29705	1.35748	0.261471	0.619519	1.90328	.	0.856256	0.962311	1.23368	0.92809	0.638892	0.757252	0.190187	AT1G09155	-	0.463684	0.658124	0.297002	AT1G09155	-	0.173206	0.3592	0.552008	AT1G09155	-	0	0
AT1G09157		Protein of unknown function (DUF679)			N/A	N/A	732	0.090257	0.100191	0.230169	0.103498	0.102459	0	0	0	0	0	0	0	.	0.140206	0.0686523	0	0	NA	NA	NA	AT1G09157	-	NA	NA	NA	AT1G09157	-	NA	NA	NA	AT1G09157	-	0	0
AT1G09160		Protein phosphatase 2C family protein			N/A	N/A	1287	16.7303	16.4045	17.1027	21.6657	19.0933	20.5172	25.924	22.8242	23.8541	25.9944	26.5552	25.9365	.	16.7458	20.4254	24.2008	26.162	6.86211e-16	1.02385e-14	-0.471167	AT1G09160	-	3.12423e-05	0.000241793	-0.243039	AT1G09160	-	0.25932	0.468193	-0.0658343	AT1G09160	-	1	0
AT1G09170		P-loop nucleoside triphosphate hydrolases superfamily protein with CH (Calponin Homology) domain			N/A	N/A	3033	0.936206	1.23002	0.871285	0.871189	1.10246	0.494652	0.831189	0.87663	1.00544	0.602907	0.838258	1.04525	.	1.0125	0.822767	0.90442	0.828805	0.382306	0.535326	0.191369	AT1G09170	-	0.930507	0.964107	-0.0191021	AT1G09170	-	0.606507	0.777862	0.112822	AT1G09170	-	1	0
AT1G09176		unknown protein; FUNCTIONS IN: molecular_function unknown; INVOLVED IN: biological_process unknown; LOCATED IN: endomembrane system; Has 30201 Blast hits to 17322 proteins in 780 species: Archae - 12; Bacteria - 1396; Metazoa - 17338; Fungi - 3422; Plants - 5037; Viruses - 0; Other Eukaryotes - 2996 (source: NCBI BLink).			N/A	N/A	453	0.50001	0.697013	0.422821	0.18003	0.185906	0	0.215343	0	0.340541	0.207218	0.209168	0.705581	.	0.539948	0.121979	0.185295	0.373989	NA	NA	NA	AT1G09176	-	NA	NA	NA	AT1G09176	-	NA	NA	NA	AT1G09176	-	0	0
AT1G09180	ATSAR1, ATSARA1A, SARA1A	secretion-associated RAS super family 1			N/A	N/A	582	2.21608	2.00061	1.85529	2.39727	1.91913	1.24902	1.75104	1.33886	1.14471	1.90072	1.64513	1.61727	.	2.02399	1.85514	1.41154	1.72104	0.684664	0.791705	0.133647	AT1G09180	-	0.889628	0.944816	0.04567	AT1G09180	-	0.589091	0.76623	-0.177761	AT1G09180	-	1	0
AT1G09190		Tetratricopeptide repeat (TPR)-like superfamily protein			N/A	N/A	1455	2.37054	2.28596	1.32215	1.47751	2.15844	1.74686	2.02286	2.25746	1.96806	1.00052	1.25846	1.16254	.	1.99288	1.79427	2.08279	1.14051	0.00260106	0.00870481	0.504305	AT1G09190	-	0.00858445	0.033625	0.440138	AT1G09190	-	0.000215178	0.00158974	0.619719	AT1G09190	-	0	0
AT1G09195		FUNCTIONS IN: molecular_function unknown; INVOLVED IN: biological_process unknown; LOCATED IN: mitochondrion; CONTAINS InterPro DOMAIN/s: Metal-dependent phosphohydrolase, HD subdomain (InterPro:IPR006674), Ppx/GppA phosphatase (InterPro:IPR003695); Has 30201 Blast hits to 17322 proteins in 780 species: Archae - 12; Bacteria - 1396; Metazoa - 17338; Fungi - 3422; Plants - 5037; Viruses - 0; Other…			N/A	N/A	1506.65	3.33367	2.58561	4.42936	3.24584	1.79424	2.68848	3.47017	3.01157	3.76982	4.37897	3.44394	3.6809	.	3.44955	2.57619	3.41719	3.8346	0.404882	0.558221	-0.146737	AT1G09195	-	0.0194476	0.0659173	-0.411677	AT1G09195	-	0.556511	0.742028	-0.103593	AT1G09195	-	1	0
AT1G09200		Histone superfamily protein			N/A	N/A	411	141.426	143.179	161.633	116.261	122.12	105.066	144.245	131.407	138.327	90.9135	91.5204	104.738	.	148.746	114.482	137.993	95.724	8.02377e-08	5.93018e-07	0.424983	AT1G09200	-	0.0307438	0.0953833	0.171081	AT1G09200	-	4.61745e-07	6.23372e-06	0.399244	AT1G09200	-	0	0
AT1G09210	CRT1b, AtCRT1b	calreticulin 1b			N/A	N/A	1275	105.569	105.1	105.673	80.7035	89.7917	86.4484	89.2391	92.8961	93.2555	91.1562	93.5032	95.2488	.	105.447	85.6479	91.7969	93.3027	0.00516421	0.0159595	0.0951304	AT1G09210	-	0.018132	0.0624819	-0.0803777	AT1G09210	-	0.692691	0.834312	-0.0134435	AT1G09210	-	1	0
AT1G09220		Pentatricopeptide repeat (PPR) superfamily protein			N/A	N/A	1515	0.873726	0.768355	0.841158	0.667445	1.01184	0.930061	0.766125	0.778044	0.523633	0.277881	0.462464	0.462375	.	0.827746	0.869782	0.689267	0.400907	0.00809241	0.0236752	0.706987	AT1G09220	-	0.00447745	0.0195854	0.758836	AT1G09220	-	0.0400812	0.124535	0.548065	AT1G09220	-	0	0
AT1G09230		RNA-binding (RRM/RBD/RNP motifs) family protein			N/A	N/A	1329	9.16044	8.3671	8.8762	8.57471	9.5084	9.40565	8.85559	8.61211	9.07361	8.22056	6.63883	9.48193	.	8.80125	9.16292	8.8471	8.11377	0.383845	0.536966	0.0702998	AT1G09230	-	0.0904598	0.2182	0.136669	AT1G09230	-	0.185248	0.376159	0.106945	AT1G09230	-	1	0
AT1G09240	NAS3, ATNAS3	nicotianamine synthase 3			N/A	N/A	963	16.7332	17.6564	16.6977	13.7396	13.0052	13.0568	10.9418	9.19053	12.7735	6.97806	7.83803	8.96007	.	17.0291	13.2672	10.9686	7.92539	8.45953e-17	1.33226e-15	0.759473	AT1G09240	-	1.17369e-08	1.52742e-07	0.520342	AT1G09240	-	0.000201771	0.00150808	0.33909	AT1G09240	-	0	0
AT1G09245		Plant self-incompatibility protein S1 family			N/A	N/A	420	0	0	0	0	0	0	0	0	0	0	0	0	.	0	0	0	0	NA	NA	NA	AT1G09245	-	NA	NA	NA	AT1G09245	-	NA	NA	NA	AT1G09245	-	0	0
AT1G09250		basic helix-loop-helix (bHLH) DNA-binding superfamily protein			N/A	N/A	624	26.3761	24.6802	21.3927	31.33	36.1715	32.7252	33.8722	39.6185	39.6264	44.8842	44.5781	42.7473	.	24.1497	33.4089	37.7057	44.0699	7.24232e-20	1.32558e-18	-0.617753	AT1G09250	-	1.36977e-05	0.00011292	-0.294432	AT1G09250	-	0.17717	0.364754	-0.0913714	AT1G09250	-	1	0
AT1G09260		Chaperone DnaJ-domain superfamily protein			N/A	N/A	417	0	0	0	0	0	0	0	0	0	0	0	0	.	0	0	0	0	NA	NA	NA	AT1G09260	-	NA	NA	NA	AT1G09260	-	NA	NA	NA	AT1G09260	-	0	0
AT1G09270	IMPA-4	importin alpha isoform 4			N/A	N/A	1617	38.6943	35.2207	36.9685	35.1505	33.1381	35.4263	32.8763	36.1626	36.604	36.948	38.5706	41.1971	.	36.9612	34.5716	35.2143	38.9052	0.0823908	0.164906	-0.0746099	AT1G09270	-	0.00683147	0.0277663	-0.116188	AT1G09270	-	0.0464557	0.139761	-0.0855309	AT1G09270	-	1	0
AT1G09280		CONTAINS InterPro DOMAIN/s: Rhodanese-like (InterPro:IPR001763), Serine hydrolase (InterPro:IPR005645); BEST Arabidopsis thaliana protein match is: Rhodanese/Cell cycle control phosphatase superfamily protein (TAIR:AT2G40760.1); Has 5925 Blast hits to 5912 proteins in 1592 species: Archae - 0; Bacteria - 2946; Metazoa - 156; Fungi - 408; Plants - 229; Viruses - 0; Other Eukaryotes - 2186 (source:…			N/A	N/A	1746	7.37775	6.63973	6.08772	7.13284	8.5998	7.28256	8.73152	7.84168	7.12979	9.70902	9.47717	8.82006	.	6.70173	7.67173	7.901	9.33542	3.2325e-06	1.92199e-05	-0.35633	AT1G09280	-	0.0147064	0.0525374	-0.186722	AT1G09280	-	0.049359	0.146313	-0.150438	AT1G09280	-	1	0
AT1G09290		unknown protein; Has 73 Blast hits to 71 proteins in 26 species: Archae - 0; Bacteria - 0; Metazoa - 5; Fungi - 11; Plants - 54; Viruses - 0; Other Eukaryotes - 3 (source: NCBI BLink).			N/A	N/A	1047	8.87845	8.76385	6.80431	8.23836	8.86673	9.43927	8.51413	9.78899	9.77363	8.25408	8.72917	7.35638	.	8.14887	8.84812	9.35892	8.11321	0.841769	0.901607	-0.0196139	AT1G09290	-	0.342049	0.544553	0.0933505	AT1G09290	-	0.104086	0.252018	0.159693	AT1G09290	-	1	0
AT1G09300		Metallopeptidase M24 family protein			N/A	N/A	1475.31	5.44856	7.30085	5.61051	5.77748	4.76578	4.74002	5.49205	4.65778	5.96696	5.31653	5.67735	4.25913	.	6.11997	5.09443	5.37226	5.08434	0.174458	0.298129	0.159103	AT1G09300	-	0.906733	0.952893	0.0137263	AT1G09300	-	0.542561	0.732078	0.0713428	AT1G09300	-	1	0
AT1G09310		Protein of unknown function, DUF538			N/A	N/A	540	1084.71	1073.54	1077.08	807.559	787.227	838.471	801.079	779.042	809.832	589.195	556.377	622.898	.	1078.44	811.086	796.651	589.49	9.44903e-81	7.65911e-79	0.562893	AT1G09310	-	1.18841e-27	5.92983e-26	0.322315	AT1G09310	-	5.97786e-24	4.44623e-22	0.298506	AT1G09310	-	0	0
AT1G09320		agenet domain-containing protein			N/A	N/A	1554	4.74084	3.44311	3.8632	5.06303	4.91876	4.68812	4.81431	4.7642	4.09315	3.32501	4.93311	4.51173	.	4.01572	4.88997	4.55722	4.25662	0.481135	0.628692	-0.0838696	AT1G09320	-	0.190919	0.370586	0.155704	AT1G09320	-	0.44135	0.650591	0.0916601	AT1G09320	-	1	0
AT1G09330		unknown protein; FUNCTIONS IN: molecular_function unknown; INVOLVED IN: biological_process unknown; LOCATED IN: integral to membrane; EXPRESSED IN: 24 plant structures; EXPRESSED DURING: 15 growth stages; CONTAINS InterPro DOMAIN/s: Protein of unknown function DUF846, eukaryotic (InterPro:IPR008564); Has 518 Blast hits to 518 proteins in 206 species: Archae - 0; Bacteria - 0; Metazoa - 193; Fungi…			N/A	N/A	561	33.0877	37.0768	35.4789	31.9238	40.6217	31.9659	37.7282	31.0616	39.7817	29.6558	35.2289	30.3996	.	35.2145	34.8371	36.1905	31.7614	0.392656	0.546298	0.0716822	AT1G09330	-	0.18381	0.361236	0.111456	AT1G09330	-	0.221487	0.42307	0.102523	AT1G09330	-	1	0
AT1G09340	CRB, CSP41B, HIP1.3	chloroplast RNA binding			N/A	N/A	1137	722.082	725.369	686.345	674.633	651.491	656.28	586.928	614.487	617.056	732.023	674.754	731.056	.	711.265	660.801	606.157	712.611	0.500601	0.645129	-0.0202061	AT1G09340	-	0.0126442	0.0463115	-0.0748082	AT1G09340	-	3.21495e-06	3.70334e-05	-0.139696	AT1G09340	-	1	0
AT1G09350	AtGolS3, GolS3	galactinol synthase 3			N/A	N/A	1005	4.06492	3.60602	4.28121	2.19714	2.75749	3.56084	1.54441	2.16834	1.54794	0.72149	0.647114	0.725478	.	3.98405	2.83849	1.75356	0.698027	8.403e-17	1.32546e-15	1.68626	AT1G09350	1	2.60795e-11	4.5752e-10	1.35039	AT1G09350	1	7.72388e-06	8.1633e-05	0.905916	AT1G09350	-	0	2
AT1G09360		Plant invertase/pectin methylesterase inhibitor superfamily protein			N/A	N/A	567	0	0	0	0	0	0	0	0	0	0	0	0	.	0	0	0	0	NA	NA	NA	AT1G09360	-	NA	NA	NA	AT1G09360	-	NA	NA	NA	AT1G09360	-	0	0
AT1G09370		Plant invertase/pectin methylesterase inhibitor superfamily protein			N/A	N/A	525	0.125754	0.270925	0	0.145338	0.145864	0	0.182564	0.24242	0.262912	0.157194	0	0	.	0.132226	0.0970673	0.229299	0.052398	NA	NA	NA	AT1G09370	-	NA	NA	NA	AT1G09370	-	NA	NA	NA	AT1G09370	-	0	0
AT1G09380		nodulin MtN21 /EamA-like transporter family protein			N/A	N/A	1125	0.335743	0.621341	0.353686	0.379601	0.877331	0.323065	0.204869	0.265227	0.640066	0.704185	0.280905	0.295292	.	0.436923	0.526666	0.370054	0.426794	0.906864	0.942667	0.0514647	AT1G09380	-	0.671699	0.814788	0.186432	AT1G09380	-	0.758907	0.877134	-0.135009	AT1G09380	-	1	0
AT1G09390		GDSL-like Lipase/Acylhydrolase superfamily protein			N/A	N/A	1113	12.7321	15.7652	14.9371	11.773	11.9285	11.9343	15.1615	10.6887	11.9461	21.7877	17.3856	21.9469	.	14.4781	11.8786	12.5988	20.3734	0.000988322	0.00368446	-0.354682	AT1G09390	-	6.92972e-07	7.02488e-06	-0.534455	AT1G09390	-	1.99938e-05	0.000192933	-0.459254	AT1G09390	-	0	0
AT1G09400		FMN-linked oxidoreductases superfamily protein			N/A	N/A	975	0.06354	0	0	0	0	0	0.073714	0	0.065703	0	0.078766	0	.	0.02118	0	0.0464723	0.0262553	NA	NA	NA	AT1G09400	-	NA	NA	NA	AT1G09400	-	NA	NA	NA	AT1G09400	-	0	0
AT1G09410		pentatricopeptide (PPR) repeat-containing protein			N/A	N/A	2118	0.459279	0.462836	0.428445	0.598626	0.539414	0.785678	0.371367	0.816768	0.686695	0.174869	0.591351	0.289381	.	0.450187	0.641239	0.624943	0.351867	0.288872	0.435888	0.324796	AT1G09410	-	0.0227785	0.0749049	0.697345	AT1G09410	-	0.0392586	0.122527	0.631301	AT1G09410	-	0	0
AT1G09415	NIMIN-3	NIM1-interacting 3			N/A	N/A	339	13.3111	12.7725	18.4868	17.2865	26.8318	20.7648	21.3226	19.4239	23.6282	20.6144	17.8446	20.7296	.	14.8568	21.6277	21.4582	19.7295	0.0205331	0.0525136	-0.330557	AT1G09415	-	0.573225	0.745078	0.0803838	AT1G09415	-	0.492768	0.69212	0.0978793	AT1G09415	-	1	0
AT1G09420	G6PD4	glucose-6-phosphate dehydrogenase 4			N/A	N/A	1879.91	5.60129	6.10834	6.11373	4.50296	5.00287	4.06008	4.81856	4.7443	5.33115	5.50705	5.85123	5.05242	.	5.94112	4.52197	4.96467	5.47023	0.439431	0.589919	0.0641255	AT1G09420	-	0.0348171	0.105193	-0.175043	AT1G09420	-	0.329785	0.544768	-0.0808291	AT1G09420	-	1	0
AT1G09430	ACLA-3	ATP-citrate lyase A-3			N/A	N/A	1275	43.5122	44.3562	41.4368	46.6771	46.165	46.2461	41.6909	48.3112	47.2002	51.6766	57.7702	54.2664	.	43.1017	46.3627	45.7341	54.5711	3.51315e-08	2.69894e-07	-0.261118	AT1G09430	-	0.00108098	0.00576146	-0.154792	AT1G09430	-	0.00045305	0.00305401	-0.166088	AT1G09430	-	1	0
AT1G09440		Protein kinase superfamily protein			N/A	N/A	1401	5.35858	6.81892	5.50188	6.5676	5.82271	5.68265	5.7912	5.64455	5.31944	6.65052	6.67717	6.2195	.	5.89313	6.02432	5.58506	6.51573	0.181892	0.308089	-0.127357	AT1G09440	-	0.45656	0.651915	-0.071029	AT1G09440	-	0.120608	0.280222	-0.148086	AT1G09440	-	1	0
AT1G09450		Protein kinase superfamily protein			N/A	N/A	1800	2.43476	2.72379	2.34343	2.64131	2.30933	1.67364	1.84744	2.25962	2.03887	1.23983	1.94518	2.35464	.	2.50066	2.20809	2.04864	1.84655	0.0767655	0.155687	0.312006	AT1G09450	-	0.245652	0.438745	0.204677	AT1G09450	-	0.416831	0.6273	0.143141	AT1G09450	-	1	0
AT1G09460		Carbohydrate-binding X8 domain superfamily protein			N/A	N/A	993	4.68619	6.05125	6.00171	6.3732	6.97562	6.1836	9.063	8.51989	8.56654	15.2873	9.18328	13.5269	.	5.57972	6.51081	8.71648	12.6658	6.59511e-10	6.04395e-09	-0.810768	AT1G09460	-	1.42699e-06	1.37232e-05	-0.632964	AT1G09460	-	0.0145471	0.0564462	-0.320796	AT1G09460	-	0	0
AT1G09470		unknown protein; FUNCTIONS IN: molecular_function unknown; EXPRESSED IN: cotyledon; BEST Arabidopsis thaliana protein match is: unknown protein (TAIR:AT5G26770.1); Has 55019 Blast hits to 30094 proteins in 2088 species: Archae - 730; Bacteria - 6553; Metazoa - 28961; Fungi - 4800; Plants - 2559; Viruses - 111; Other Eukaryotes - 11305 (source: NCBI BLink).			N/A	N/A	1011	8.32343	6.29476	5.41786	4.69134	4.46879	6.48852	6.62109	6.28775	7.03081	4.64173	4.12866	4.52613	.	6.67868	5.21622	6.64655	4.43217	0.00175326	0.00612993	0.375714	AT1G09470	-	0.372179	0.574066	0.10715	AT1G09470	-	0.00126477	0.0073016	0.387088	AT1G09470	-	0	0
AT1G09480		NAD(P)-binding Rossmann-fold superfamily protein			N/A	N/A	1110	1.28495	1.78898	1.93423	1.5798	1.79539	1.97548	1.18057	1.61992	1.27913	1.62191	1.36214	1.57886	.	1.66939	1.78356	1.35987	1.52097	0.777305	0.856787	0.058058	AT1G09480	-	0.445012	0.642023	0.156779	AT1G09480	-	0.604728	0.776597	-0.106252	AT1G09480	-	1	0
AT1G09483		unknown protein; BEST Arabidopsis thaliana protein match is: unknown protein (TAIR:AT1G09470.1); Has 48 Blast hits to 48 proteins in 9 species: Archae - 0; Bacteria - 0; Metazoa - 0; Fungi - 0; Plants - 48; Viruses - 0; Other Eukaryotes - 0 (source: NCBI BLink).			N/A	N/A	339	0	0	0	0	0	0	0	0	0	0	0	0	.	0	0	0	0	NA	NA	NA	AT1G09483	-	NA	NA	NA	AT1G09483	-	NA	NA	NA	AT1G09483	-	0	0
AT1G09490		NAD(P)-binding Rossmann-fold superfamily protein			N/A	N/A	960.87	27.7775	27.872	24.2575	36.4035	31.2019	33.541	25.7927	28.0529	31.2037	31.5739	31.619	32.5405	.	26.6357	33.7155	28.3498	31.9111	0.00113029	0.00414139	-0.198553	AT1G09490	-	0.346509	0.548692	0.0574077	AT1G09490	-	0.0525585	0.153022	-0.118216	AT1G09490	-	1	0
AT1G09500		NAD(P)-binding Rossmann-fold superfamily protein			N/A	N/A	978	2.97668	2.90134	2.03413	4.59401	6.16687	5.16252	4.66116	4.93988	3.4126	5.01908	4.85689	6.41122	.	2.63738	5.3078	4.33788	5.42906	4.42831e-06	2.59295e-05	-0.734728	AT1G09500	-	0.926323	0.961825	-0.0148015	AT1G09500	-	0.312763	0.52686	-0.161576	AT1G09500	-	1	0
AT1G09510		NAD(P)-binding Rossmann-fold superfamily protein			N/A	N/A	969	0	0	0	0	0	0	0	0	0	0	0	0	.	0	0	0	0	NA	NA	NA	AT1G09510	-	NA	NA	NA	AT1G09510	-	NA	NA	NA	AT1G09510	-	0	0
AT1G09520		LOCATED IN: chloroplast; EXPRESSED IN: 21 plant structures; EXPRESSED DURING: 12 growth stages; CONTAINS InterPro DOMAIN/s: Zinc finger, PHD-type, conserved site (InterPro:IPR019786); BEST Arabidopsis thaliana protein match is: PHD finger family protein (TAIR:AT3G17460.1); Has 56 Blast hits to 56 proteins in 17 species: Archae - 0; Bacteria - 2; Metazoa - 0; Fungi - 4; Plants - 46; Viruses - 0; O…			N/A	N/A	783	12.7366	14.8055	13.9141	16.7776	17.2139	16.234	16.3542	13.7798	13.5256	22.8545	17.2474	17.0607	.	13.8187	16.7418	14.5532	19.0542	0.00626816	0.0189293	-0.322339	AT1G09520	-	0.24486	0.437842	-0.137139	AT1G09520	-	0.0636131	0.176462	-0.218738	AT1G09520	-	0	0
AT1G09530	PIF3, POC1, PAP3	phytochrome interacting factor 3			N/A	N/A	1575	4.87689	4.43749	4.54264	5.60743	7.5634	8.61426	5.53334	5.72552	6.1263	8.10478	7.78342	7.5869	.	4.61901	7.2617	5.79505	7.82503	1.9154e-09	1.67864e-08	-0.547528	AT1G09530	-	0.340226	0.542695	-0.0869613	AT1G09530	-	0.00155146	0.00869862	-0.288578	AT1G09530	-	0	0
AT1G09540	MYB61, ATMYB61	myb domain protein 61			N/A	N/A	1101	1.58058	1.80574	1.10464	0.929511	1.58498	1.81512	0.998676	1.70955	1.35911	1.67215	1.36728	1.2387	.	1.49699	1.4432	1.35578	1.42604	0.923695	0.953116	0.0216311	AT1G09540	-	0.956432	0.978456	-0.012338	AT1G09540	-	0.836917	0.919235	-0.0464871	AT1G09540	-	1	0
AT1G09550		Pectinacetylesterase family protein			N/A	N/A	1167	0	0	0	0	0	0	0	0	0	0	0	0	.	0	0	0	0	NA	NA	NA	AT1G09550	-	NA	NA	NA	AT1G09550	-	NA	NA	NA	AT1G09550	-	0	0
AT1G09560	GLP5	germin-like protein 5			N/A	N/A	660	304.597	273.04	288.665	209.72	198.875	208.728	230.395	197.874	219.182	331.669	224.283	327.177	.	288.767	205.774	215.817	294.376	0.868749	0.919054	-0.0165944	AT1G09560	-	0.000543746	0.00315093	-0.347278	AT1G09560	-	0.00529352	0.0246712	-0.280034	AT1G09560	-	0	0
AT1G09570	PHYA, FHY2, FRE1, HY8	phytochrome A			N/A	N/A	3310.01	23.032	22.7129	21.6575	24.8963	24.4438	24.4318	25.2992	28.8137	27.6456	49.5528	51.2187	49.9928	.	22.4675	24.5906	27.2528	50.2548	6.94357e-119	9.31705e-117	-0.82888	AT1G09570	-	1.48555e-85	5.46326e-83	-0.700882	AT1G09570	-	8.09294e-63	3.34828e-60	-0.598146	AT1G09570	-	0	0
AT1G09575		Protein of unknown function (DUF607)			N/A	N/A	879	2.97991	3.15767	2.05425	3.85325	5.35422	5.83359	3.93189	5.59896	5.64428	8.8539	7.84421	10.9442	.	2.73061	5.01369	5.05838	9.2141	2.30844e-14	3.10803e-13	-1.23078	AT1G09575	2	0.00015678	0.00103957	-0.609583	AT1G09575	-	0.000238277	0.00173628	-0.592564	AT1G09575	-	0	2
AT1G09580		emp24/gp25L/p24 family/GOLD family protein			N/A	N/A	654	14.4764	19.3508	15.2531	19.3956	12.4957	15.3327	12.2592	14.5024	15.0921	13.1649	13.0888	16.2516	.	16.3601	15.7413	13.9512	14.1684	0.306049	0.455575	0.121479	AT1G09580	-	0.428869	0.626779	0.0938948	AT1G09580	-	0.873466	0.93895	0.0189014	AT1G09580	-	1	0
AT1G09590		Translation protein SH3-like family protein			N/A	N/A	495	285.32	283.293	318.415	223.957	238.835	238.49	326.132	277.732	253.727	204.813	210.503	208.947	.	295.676	233.761	285.864	208.088	2.21541e-10	2.11625e-09	0.318344	AT1G09590	-	0.0186056	0.0636719	0.118062	AT1G09590	-	4.39077e-08	7.01649e-07	0.274636	AT1G09590	-	0	0
AT1G09600		Protein kinase superfamily protein			N/A	N/A	2145	0.945873	0.642266	0.843841	0.790945	0.429342	0.758513	0.473365	0.806964	0.661669	0.842602	0.635628	0.564969	.	0.81066	0.6596	0.647333	0.681066	0.465739	0.614763	0.152085	AT1G09600	-	0.867886	0.931791	-0.0346826	AT1G09600	-	0.851836	0.92714	-0.0389427	AT1G09600	-	1	0
AT1G09610		Protein of unknown function (DUF579)			N/A	N/A	849	1.68102	1.26609	2.84189	0.860865	1.55034	1.66535	1.7469	2.05991	1.52443	1.34625	0.992682	1.78892	.	1.92967	1.35885	1.77708	1.37595	0.288337	0.435378	0.282333	AT1G09610	-	0.967281	0.983972	-0.010907	AT1G09610	-	0.317198	0.531482	0.265968	AT1G09610	-	0	0
AT1G09620		ATP binding;leucine-tRNA ligases;aminoacyl-tRNA ligases;nucleotide binding;ATP binding;aminoacyl-tRNA ligases			N/A	N/A	3276	33.8224	32.8475	33.3093	32.8216	34.5444	33.1129	33.8025	35.2733	36.62	33.5373	34.5838	37.5156	.	33.3264	33.493	35.2319	35.2122	0.0207287	0.0529252	-0.0778361	AT1G09620	-	0.277227	0.476521	-0.0365665	AT1G09620	-	0.850794	0.926515	0.00633033	AT1G09620	-	1	0
AT1G09625		unknown protein; LOCATED IN: endomembrane system; Has 4 Blast hits to 4 proteins in 2 species: Archae - 0; Bacteria - 0; Metazoa - 0; Fungi - 0; Plants - 4; Viruses - 0; Other Eukaryotes - 0 (source: NCBI BLink).			N/A	N/A	225	0	0	0	0	0	0	0	0	0	0	0	0	.	0	0	0	0	NA	NA	NA	AT1G09625	-	NA	NA	NA	AT1G09625	-	NA	NA	NA	AT1G09625	-	0	0
AT1G09630	ATRAB11C, ATRABA2A, ATRAB-A2A, RAB-A2A, RAB11c	RAB GTPase 11C			N/A	N/A	654	30.8285	34.0249	36.5183	22.5878	22.734	26.653	28.5714	24.6319	24.5249	22.3899	19.0134	24.4838	.	33.7906	23.9916	25.9094	21.9624	3.80681e-07	2.57497e-06	0.416268	AT1G09630	-	0.244523	0.437516	0.0953916	AT1G09630	-	0.019428	0.0709755	0.191579	AT1G09630	-	1	0
AT1G09640		Translation elongation factor EF1B, gamma chain			N/A	N/A	1245	105.081	101.667	109.4	91.2798	99.0749	97.1791	101.761	104.653	105.887	95.9538	95.3746	98.9353	.	105.383	95.8446	104.1	96.7546	0.0830187	0.165962	0.0606223	AT1G09640	-	0.805815	0.898018	-0.00859722	AT1G09640	-	0.0329443	0.107376	0.0745878	AT1G09640	-	1	0
AT1G09645		unknown protein; BEST Arabidopsis thaliana protein match is: unknown protein (TAIR:AT1G57765.1); Has 35333 Blast hits to 34131 proteins in 2444 species: Archae - 798; Bacteria - 22429; Metazoa - 974; Fungi - 991; Plants - 531; Viruses - 0; Other Eukaryotes - 9610 (source: NCBI BLink).			N/A	N/A	321	30.5228	30.3579	26.9361	36.9665	37.2802	36.7255	34.4368	34.9788	30.7938	39.8131	35.3257	38.4021	.	29.2723	36.9907	33.4031	37.847	0.0325622	0.0771111	-0.262459	AT1G09645	-	0.77725	0.882066	-0.0347382	AT1G09645	-	0.820937	0.910883	-0.0277926	AT1G09645	-	1	0
AT1G09650		F-box and associated interaction domains-containing protein			N/A	N/A	1149	0.443547	0.552592	0.714551	0.681904	0.498683	0.636848	0.411175	0.524971	0.403632	0.279334	0.35221	0.234115	.	0.57023	0.605812	0.446593	0.288553	0.169494	0.291251	0.606845	AT1G09650	-	0.114194	0.25881	0.697746	AT1G09650	-	0.331353	0.546096	0.429081	AT1G09650	-	0	0
AT1G09660		RNA-binding KH domain-containing protein			N/A	N/A	897	26.132	25.2092	29.2338	27.9699	27.3312	27.8948	28.0944	29.2294	29.026	26.8477	23.6154	25.3988	.	26.8583	27.732	28.7833	25.2873	0.570569	0.702867	0.0346418	AT1G09660	-	0.126268	0.276803	0.0933808	AT1G09660	-	0.0248043	0.086132	0.137076	AT1G09660	-	1	0
AT1G09665		Toll-Interleukin-Resistance (TIR) domain family protein			N/A	N/A	498	0	0	0	0	0	0	0	0	0	0	0	0	.	0	0	0	0	NA	NA	NA	AT1G09665	-	NA	NA	NA	AT1G09665	-	NA	NA	NA	AT1G09665	-	0	0
AT1G09680		Pentatricopeptide repeat (PPR) superfamily protein			N/A	N/A	1824	0.681587	0.957448	0.283323	0.733864	0.746585	1.59668	1.24682	0.937891	1.03468	0.474762	0.553856	0.554456	.	0.640786	1.02571	1.07313	0.527691	0.836632	0.897848	0.063373	AT1G09680	-	0.0505466	0.140275	0.60093	AT1G09680	-	0.0228464	0.0805874	0.699487	AT1G09680	-	0	0
AT1G09690		Translation protein SH3-like family protein			N/A	N/A	495	522.478	516.516	559.944	436.568	447.969	450.592	653.599	544.994	493.358	423.212	397.412	412.373	.	532.979	445.043	563.984	410.999	2.82448e-05	0.000144305	0.223558	AT1G09690	-	0.121471	0.269711	0.0826832	AT1G09690	-	3.5172e-07	4.86069e-06	0.271942	AT1G09690	-	0	0
AT1G09700	HYL1, DRB1	dsRNA-binding domain-like superfamily protein			N/A	N/A	1260	6.49022	7.55516	7.20531	6.5855	6.50297	7.71527	7.1095	8.11852	7.86225	7.15695	8.56676	6.90543	.	7.08356	6.93458	7.69676	7.54305	0.369345	0.52197	-0.0769493	AT1G09700	-	0.365953	0.568081	-0.077496	AT1G09700	-	0.753025	0.873347	0.0269715	AT1G09700	-	1	0
AT1G09710		Homeodomain-like superfamily protein			N/A	N/A	1833	2.64691	2.53914	3.21902	2.80983	2.80186	3.48764	2.31909	3.07068	2.56178	3.06918	2.38655	2.74914	.	2.80169	3.03311	2.65052	2.73496	0.991214	0.994763	0.00121278	AT1G09710	-	0.305193	0.507121	0.112934	AT1G09710	-	0.885007	0.944454	-0.0159291	AT1G09710	-	1	0
AT1G09720		Kinase interacting (KIP1-like) family protein			N/A	N/A	2787	0	0	0	0	0	0	0	0	0	0	0	0	.	0	0	0	0	NA	NA	NA	AT1G09720	-	NA	NA	NA	AT1G09720	-	NA	NA	NA	AT1G09720	-	0	0
AT1G09730		Cysteine proteinases superfamily protein			N/A	N/A	2796	9.17828	8.45712	9.07435	9.90162	9.78157	9.88321	9.07391	8.07436	9.9163	10.4892	10.1432	10.8193	.	8.90325	9.85547	9.02152	10.4839	0.00127205	0.00459387	-0.179233	AT1G09730	-	0.423228	0.622169	-0.0445458	AT1G09730	-	0.00802292	0.0347118	-0.147466	AT1G09730	-	1	0
AT1G09740		Adenine nucleotide alpha hydrolases-like superfamily protein			N/A	N/A	516	90.7697	87.8126	88.6836	90.5761	81.4219	82.8297	109.418	83.3273	92.7067	85.7314	95.2616	98.1581	.	89.0886	84.9426	95.1507	93.0504	0.431737	0.58286	-0.0631148	AT1G09740	-	0.209714	0.394843	-0.100694	AT1G09740	-	0.889162	0.946507	0.0111877	AT1G09740	-	1	0
AT1G09750		Eukaryotic aspartyl protease family protein			N/A	N/A	1350	132.727	124.294	130.311	156.677	154.761	165.866	151.132	137.743	153.127	129.411	102.107	134.796	.	129.111	159.101	147.334	122.105	0.514026	0.656466	0.0535833	AT1G09750	-	0.00152809	0.00776119	0.26023	AT1G09750	-	0.00325108	0.0163617	0.241645	AT1G09750	-	0	0
AT1G09760	U2A'	U2 small nuclear ribonucleoprotein A			N/A	N/A	750	38.9656	37.4127	36.2076	36.1367	34.4817	36.2453	34.2001	39.4689	39.3193	34.3391	30.2422	35.9343	.	37.5286	35.6212	37.6628	33.5052	0.130127	0.238099	0.09685	AT1G09760	-	0.272196	0.470403	0.0702585	AT1G09760	-	0.0424859	0.130346	0.129811	AT1G09760	-	1	0
AT1G09770	ATCDC5, CDC5, ATMYBCDC5	cell division cycle 5			N/A	N/A	2535	31.1202	30.7294	29.5602	34.7423	32.3029	33.2322	37.7122	35.4414	35.0208	37.586	37.318	38.457	.	30.4699	33.4258	36.0581	37.787	4.53286e-12	5.09404e-11	-0.242989	AT1G09770	-	0.0015021	0.00765909	-0.11147	AT1G09770	-	0.152795	0.329142	-0.0502072	AT1G09770	-	1	0
AT1G09780		Phosphoglycerate mutase, 2,3-bisphosphoglycerate-independent	stomatal movement		N/A	N/A	1674	116.918	113.604	113.546	88.8871	86.8585	87.2762	85.4204	86.164	90.4019	76.6672	88.4256	81.1146	.	114.689	87.6739	87.3288	82.0691	1.46596e-17	2.42201e-16	0.310244	AT1G09780	-	0.0496736	0.138393	0.0713893	AT1G09780	-	0.05327	0.154527	0.0702967	AT1G09780	-	1	0
AT1G09790	COBL6	COBRA-like protein 6 precursor			N/A	N/A	1365	0	0	0	0	0.049172	0	0	0	0	0.055855	0	0.046583	.	0	0.0163907	0	0.034146	NA	NA	NA	AT1G09790	-	NA	NA	NA	AT1G09790	-	NA	NA	NA	AT1G09790	-	0	0
AT1G09794		Cox19 family protein (CHCH motif)			N/A	N/A	192	10.3544	22.177	9.81244	9.91936	10.1913	16.345	8.96857	22.9806	10.7365	8.16298	9.36608	9.92415	.	14.1146	12.1519	14.2286	9.15107	0.437443	0.588044	0.315934	AT1G09794	-	0.537308	0.719321	0.250987	AT1G09794	-	0.309484	0.523603	0.413494	AT1G09794	-	0	0
AT1G09795	ATATP-PRT2, HISN1B, ATP-PRT2	ATP phosphoribosyl transferase 2			N/A	N/A	1242	43.4954	39.4703	39.9231	47.6238	50.5277	48.2022	47.0171	48.2077	47.6525	31.5497	28.5861	34.2705	.	40.9629	48.7846	47.6258	31.4688	5.59715e-08	4.204e-07	0.246994	AT1G09795	-	1.35711e-22	5.24334e-21	0.444813	AT1G09795	-	1.27494e-20	7.21342e-19	0.423401	AT1G09795	-	0	0
AT1G09800		Pseudouridine synthase family protein			N/A	N/A	1119	3.59138	2.19296	3.08407	4.06307	3.15688	2.5795	3.55695	3.1727	3.84001	2.83462	2.13452	2.09172	.	2.95614	3.26648	3.52322	2.35362	0.237158	0.376627	0.190935	AT1G09800	-	0.0469599	0.132487	0.320884	AT1G09800	-	0.0090288	0.0381658	0.421721	AT1G09800	-	0	0
AT1G09810	ECT11	evolutionarily conserved C-terminal region 11			N/A	N/A	1413	4.46848	4.04185	4.9848	5.68717	5.10051	4.7823	3.15405	3.96058	5.81105	3.8134	4.55864	4.26213	.	4.49838	5.18999	4.30856	4.21139	0.748017	0.836894	0.0473051	AT1G09810	-	0.14465	0.304268	0.214794	AT1G09810	-	0.9814	0.991182	0.00343305	AT1G09810	-	1	0
AT1G09812		unknown protein; BEST Arabidopsis thaliana protein match is: unknown protein (TAIR:AT1G58007.2); Has 93 Blast hits to 93 proteins in 13 species: Archae - 0; Bacteria - 0; Metazoa - 0; Fungi - 0; Plants - 93; Viruses - 0; Other Eukaryotes - 0 (source: NCBI BLink).			N/A	N/A	387	2.19181	2.71952	4.08852	0.917515	1.48665	1.87747	1.9364	0.253529	1.12811	1.03794	1.92284	2.2847	.	2.99995	1.42721	1.10601	1.74849	0.313596	0.463548	0.509233	AT1G09812	-	0.71284	0.841835	-0.185987	AT1G09812	-	0.317637	0.53175	-0.504999	AT1G09812	-	0	0
AT1G09815	POLD4	polymerase delta 4			N/A	N/A	375	50.0089	44.5257	51.3527	38.5274	39.178	40.3281	45.2789	39.3802	48.91	40.3493	47.0932	35.8578	.	48.6291	39.3445	44.523	41.1001	0.173814	0.297387	0.150501	AT1G09815	-	0.696583	0.831437	-0.0431497	AT1G09815	-	0.222983	0.42481	0.134852	AT1G09815	-	1	0
AT1G09820		Pentatricopeptide repeat (PPR-like) superfamily protein			N/A	N/A	1821	2.46073	1.55245	2.19706	2.34252	2.10321	2.26038	2.28842	2.31484	2.85125	2.03905	1.6991	2.23211	.	2.07008	2.23537	2.48484	1.99009	0.962159	0.977967	0.00643998	AT1G09820	-	0.323424	0.52653	0.134033	AT1G09820	-	0.0866963	0.221182	0.232529	AT1G09820	-	0	0
AT1G09830		Glycinamide ribonucleotide (GAR) synthetase			N/A	N/A	1599	16.4896	17.4749	17.2471	14.0739	12.5569	13.4352	13.0646	13.3186	14.5661	11.0401	12.7008	11.8314	.	17.0705	13.3553	13.6498	11.8574	3.06228e-08	2.37091e-07	0.345954	AT1G09830	-	0.0623509	0.164585	0.116433	AT1G09830	-	0.0103732	0.0428423	0.160121	AT1G09830	-	1	0
AT1G09840	ATSK41, SK41	shaggy-like protein kinase 41			N/A	N/A	1266	25.8808	23.987	24.2117	20.0188	26.6721	23.782	19.615	23.5455	21.5975	22.6421	22.8239	25.2172	.	24.6932	23.491	21.586	23.5611	0.786597	0.863755	0.0197767	AT1G09840	-	0.994817	0.99763	-0.000474568	AT1G09840	-	0.254286	0.461638	-0.0832758	AT1G09840	-	1	0
AT1G09850	XBCP3	xylem bark cysteine peptidase 3			N/A	N/A	1314	23.083	22.2702	21.7561	22.1304	23.3302	24.794	21.1536	22.5957	23.2317	19.9847	21.8641	21.8406	.	22.3698	23.4182	22.327	21.2298	0.600851	0.728024	0.0291005	AT1G09850	-	0.0673451	0.174573	0.101754	AT1G09850	-	0.274199	0.485539	0.0608203	AT1G09850	-	1	0
AT1G09860	ATPUP16, PUP16	purine permease 16			N/A	N/A	1152	0.055316	0	0	0	0	0	0	0.052208	0	0	0	0.058583	.	0.0184387	0	0.0174027	0.0195277	NA	NA	NA	AT1G09860	-	NA	NA	NA	AT1G09860	-	NA	NA	NA	AT1G09860	-	0	0
AT1G09870		histidine acid phosphatase family protein			N/A	N/A	1464	13.9746	14.6944	13.7212	14.8919	14.4114	15.8866	14.6938	15.3901	14.4479	15.2241	15.8723	16.1699	.	14.1301	15.0633	14.8439	15.7554	0.0292906	0.0705325	-0.131531	AT1G09870	-	0.547974	0.727567	-0.0362567	AT1G09870	-	0.491686	0.691236	-0.0414968	AT1G09870	-	1	0
AT1G09880		Rhamnogalacturonate lyase family protein			N/A	N/A	1896	0.309689	0.373786	0.580673	0.087298	0.635341	0.501018	0.276583	0.363649	0.398469	0.327495	0.568016	0.516305	.	0.421383	0.407886	0.346234	0.470605	0.760873	0.845774	-0.136999	AT1G09880	-	0.419024	0.617889	-0.363781	AT1G09880	-	0.5485	0.736588	-0.2701	AT1G09880	-	0	0
AT1G09890		Rhamnogalacturonate lyase family protein			N/A	N/A	1854	1.06649	1.36075	1.82177	1.44059	1.47443	1.12094	1.08114	1.03552	1.39076	1.63194	1.25886	1.9	.	1.41634	1.34532	1.16914	1.59693	0.366668	0.519456	-0.148279	AT1G09890	-	0.37914	0.581148	-0.14446	AT1G09890	-	0.0758151	0.20142	-0.291637	AT1G09890	-	0	0
AT1G09900		Pentatricopeptide repeat (PPR-like) superfamily protein			N/A	N/A	1797	9.51368	10.135	11.0168	11.2343	10.1689	10.6501	9.1783	9.53158	9.1213	7.43628	9.59503	8.1792	.	10.2218	10.6844	9.27706	8.4035	0.0128921	0.0354752	0.171056	AT1G09900	-	0.000244667	0.00154987	0.252297	AT1G09900	-	0.0988866	0.243314	0.113518	AT1G09900	-	1	0
AT1G09910		Rhamnogalacturonate lyase family protein			N/A	N/A	2028	5.99531	6.69563	4.91113	6.41111	6.80417	7.4104	6.79634	6.20805	6.70037	7.26796	7.22415	7.72431	.	5.86736	6.87523	6.56825	7.40547	0.000275288	0.00116022	-0.266567	AT1G09910	-	0.405652	0.605783	-0.0609397	AT1G09910	-	0.135829	0.303934	-0.109302	AT1G09910	-	1	0
AT1G09920		TRAF-type zinc finger-related			N/A	N/A	579	40.5395	34.1642	38.7444	43.1508	42.8607	37.0023	35.9782	34.9664	37.4891	33.5218	39.6895	36.3153	.	37.816	41.0046	36.1446	36.5089	0.913406	0.946779	0.00815325	AT1G09920	-	0.12419	0.273577	0.115271	AT1G09920	-	0.970958	0.98618	-0.00272964	AT1G09920	-	1	0
AT1G09930	ATOPT2, OPT2	oligopeptide transporter 2			N/A	N/A	2205	0.024824	0	0	0	0.027802	0	0	0	0.051445	0	0	0	.	0.00827467	0.00926733	0.0171483	0	NA	NA	NA	AT1G09930	-	NA	NA	NA	AT1G09930	-	NA	NA	NA	AT1G09930	-	0	0
AT1G09932		Phosphoglycerate mutase family protein			N/A	N/A	783	0.696877	1.15577	1.4635	1.92208	1.0833	1.94573	1.67684	1.74408	2.0291	1.21818	1.43309	1.58096	.	1.10538	1.65037	1.81667	1.41074	0.392646	0.546298	-0.266283	AT1G09932	-	0.677883	0.819083	0.129385	AT1G09932	-	0.434437	0.643923	0.243479	AT1G09932	-	0	0
AT1G09935		Phosphoglycerate mutase family protein			N/A	N/A	696	0	0	0	0	0	0	0	0	0	0	0	0	.	0	0	0	0	NA	NA	NA	AT1G09935	-	NA	NA	NA	AT1G09935	-	NA	NA	NA	AT1G09935	-	0	0
AT1G09940	HEMA2	Glutamyl-tRNA reductase family protein			N/A	N/A	1593	10.1517	10.5728	9.59366	15.955	17.1025	16.9901	16.0566	17.8964	17.4102	16.1059	16.8458	17.6022	.	10.1061	16.6825	17.1211	16.8513	1.49696e-18	2.60772e-17	-0.53441	AT1G09940	-	0.902345	0.95076	-0.00745994	AT1G09940	-	0.647111	0.806253	0.0278321	AT1G09940	-	1	0
AT1G09950	RAS1	RESPONSE TO ABA AND SALT 1			N/A	N/A	693	0.099163	0.321923	1.10152	1.44684	1.65583	2.07136	3.19722	3.58432	3.70156	1.12408	1.45826	1.56117	.	0.507535	1.72468	3.49437	1.38117	0.0036101	0.0116215	-1.25862	AT1G09950	2	0.637983	0.792302	0.203481	AT1G09950	-	0.0270217	0.0918719	0.956257	AT1G09950	-	0	2
AT1G09960	SUT4, ATSUT4, SUC4, ATSUC4	sucrose transporter 4			Y		1533	5.54565	4.62289	6.32772	6.02548	5.14683	4.35443	6.13441	5.05245	4.75976	5.33256	5.31052	4.79915	.	5.49875	5.17558	5.31554	5.14741	0.757851	0.843696	0.0376368	AT1G09960	-	0.995548	0.997843	0.000681113	AT1G09960	-	0.681501	0.826789	0.0501023	AT1G09960	-	1	0
AT1G09970	LRR XI-23, RLK7	Leucine-rich receptor-like protein kinase family protein			N/A	N/A	2931	38.4511	38.3197	38.7133	43.7117	47.1954	44.8187	50.9127	52.1787	54.4432	63.2338	60.9681	63.1701	.	38.4947	45.2419	52.5115	62.4573	4.20541e-55	2.21526e-53	-0.503277	AT1G09970	-	8.60139e-23	3.36913e-21	-0.316328	AT1G09970	-	6.96631e-06	7.48615e-05	-0.144681	AT1G09970	-	1	0
AT1G09980		Putative serine esterase family protein			N/A	N/A	2408.18	9.09379	9.09013	9.51531	8.18144	7.88134	8.21229	7.79918	7.74074	8.2422	7.54	8.14859	8.18099	.	9.23308	8.09169	7.92737	7.95653	0.0384196	0.0884536	0.128646	AT1G09980	-	0.596508	0.761412	0.0328974	AT1G09980	-	0.883442	0.944021	0.00910985	AT1G09980	-	1	0
AT1G09995		DNA repair DEAD helicase RAD3/XP-D subfamily protein			N/A	N/A	267	4.37906	14.7346	5.94693	12.5444	6.80983	13.3732	3.47761	10.7243	12.9733	17.1423	8.06523	10.5858	.	8.35353	10.9091	9.0584	11.9311	0.230036	0.367935	-0.436413	AT1G09995	-	0.810121	0.900328	-0.0873615	AT1G09995	-	0.487444	0.687901	-0.252474	AT1G09995	-	0	0
AT1G10000		Ribonuclease H-like superfamily protein			N/A	N/A	912	0.688453	0.507652	0.65794	0	0.342973	0.265385	0.511134	0.291564	0.479725	0.77018	0.942172	0.728033	.	0.618015	0.202786	0.427474	0.813462	0.597223	0.724866	-0.273961	AT1G10000	-	0.00191932	0.0094416	-1.60854	AT1G10000	2	0.267109	0.477497	-0.575374	AT1G10000	-	0	2
AT1G10010	AAP8, ATAAP8	amino acid permease 8			N/A	N/A	1428	0	0	0	0	0	0.045409	0	0.037314	0.040979	0	0.149747	0	.	0	0.0151363	0.0260977	0.0499157	NA	NA	NA	AT1G10010	-	NA	NA	NA	AT1G10010	-	NA	NA	NA	AT1G10010	-	0	0
AT1G10020		Protein of unknown function (DUF1005)			N/A	N/A	1386	9.88822	11.0014	9.50892	19.5041	18.7923	19.7776	24.952	27.4978	25.2552	42.153	37.2598	40.7928	.	10.1328	19.358	25.9017	40.0685	2.7538e-137	4.51965e-135	-1.38968	AT1G10020	2	1.60438e-39	1.31658e-37	-0.732983	AT1G10020	-	1.96712e-12	5.35872e-11	-0.392099	AT1G10020	-	0	2
AT1G10030	ERG28	homolog of yeast ergosterol28			N/A	N/A	390	32.1727	39.9187	25.1521	26.9439	29.1179	31.0511	25.9844	36.2476	31.549	34.4646	36.7649	31.31	.	32.4145	29.0376	31.2603	34.1798	0.489485	0.63617	-0.0720943	AT1G10030	-	0.0943702	0.225117	-0.174494	AT1G10030	-	0.846349	0.923903	-0.0202138	AT1G10030	-	1	0
AT1G10040		alpha/beta-Hydrolases superfamily protein			N/A	N/A	1239	0.976428	1.14038	1.18731	1.20003	1.5999	1.99911	1.43583	1.1988	1.44782	1.17961	1.18173	1.55912	.	1.10137	1.59968	1.36082	1.30682	0.372536	0.525514	-0.192406	AT1G10040	-	0.383183	0.584952	0.188158	AT1G10040	-	0.803193	0.900869	0.0537724	AT1G10040	-	1	0
AT1G10050		glycosyl hydrolase family 10 protein / carbohydrate-binding domain-containing protein			N/A	N/A	3192	3.25007	3.78483	4.22794	3.48466	3.9996	4.10556	3.92937	3.77051	4.27457	4.1471	4.31647	3.91192	.	3.75428	3.86327	3.99148	4.12516	0.100879	0.194579	-0.119199	AT1G10050	-	0.478115	0.670117	-0.0515372	AT1G10050	-	0.782259	0.890165	-0.0200802	AT1G10050	-	1	0
AT1G10060	ATBCAT-1, BCAT-1	branched-chain amino acid transaminase 1				Y	1144.03	9.00634	8.52889	9.07503	11.2956	9.68499	11.7688	9.56685	9.82075	9.95527	7.36015	6.76062	7.72251	.	8.87009	10.9165	9.78096	7.28109	0.0698513	0.144513	0.17834	AT1G10060	-	6.51452e-05	0.000469248	0.392844	AT1G10060	-	0.00113839	0.00668061	0.320099	AT1G10060	-	0	0
AT1G10070	ATBCAT-2, BCAT-2	branched-chain amino acid transaminase 2			N/A	N/A	1167	0.93656	1.23065	1.20503	1.68189	1.91023	1.47599	2.97891	3.54541	2.60939	5.17418	4.89274	5.36351	.	1.12408	1.68937	3.04457	5.14348	4.29428e-14	5.61053e-13	-1.52719	AT1G10070	2	4.46692e-08	5.31826e-07	-1.10646	AT1G10070	2	0.0120565	0.048389	-0.507695	AT1G10070	-	0	4
AT1G10090		Early-responsive to dehydration stress protein (ERD4)			N/A	N/A	2289	13.8097	14.7678	13.1742	16.3357	16.5745	17.0931	12.7469	15.0019	17.0221	13.577	13.2489	15.9162	.	13.9172	16.6678	14.9236	14.2474	0.650086	0.765119	-0.0360559	AT1G10090	-	0.0329553	0.100764	0.169503	AT1G10090	-	0.461048	0.666499	0.0585873	AT1G10090	-	1	0
AT1G10095		Protein prenylyltransferase superfamily protein			N/A	N/A	1263	1.73149	2.7099	2.68664	2.126	2.72798	2.22552	2.27572	2.91982	3.21344	3.91017	2.7656	2.26113	.	2.37601	2.35983	2.80299	2.97897	0.197749	0.328105	-0.23533	AT1G10095	-	0.264706	0.461771	-0.203784	AT1G10095	-	0.839434	0.920047	-0.0370204	AT1G10095	-	1	0
AT1G10100		unknown protein; Has 9 Blast hits to 9 proteins in 2 species: Archae - 0; Bacteria - 0; Metazoa - 0; Fungi - 0; Plants - 9; Viruses - 0; Other Eukaryotes - 0 (source: NCBI BLink).			N/A	N/A	489	0	0	0	0	0	0	0	0	0	0	0	0	.	0	0	0	0	NA	NA	NA	AT1G10100	-	NA	NA	NA	AT1G10100	-	NA	NA	NA	AT1G10100	-	0	0
AT1G10110		F-box family protein			N/A	N/A	999	0.587857	0.196255	0.298416	0.065912	0.326334	0.473613	0.506674	0.109516	0.669546	0.296865	0.952458	0.124368	.	0.360843	0.28862	0.428579	0.457897	0.941908	0.965241	-0.0480266	AT1G10110	-	0.597501	0.76219	-0.347979	AT1G10110	-	0.949653	0.976551	0.0416142	AT1G10110	-	1	0
AT1G10120		basic helix-loop-helix (bHLH) DNA-binding superfamily protein			N/A	N/A	1101	12.2055	9.69184	11.5409	10.1388	11.1392	11.2772	14.3772	12.526	15.4559	15.8367	18.9409	15.6652	.	11.1461	10.8517	14.1197	16.8143	1.45775e-07	1.03985e-06	-0.438611	AT1G10120	-	3.49512e-07	3.70184e-06	-0.424993	AT1G10120	-	0.044262	0.134486	-0.167809	AT1G10120	-	1	0
AT1G10130	ECA3, ATECA3	endoplasmic reticulum-type calcium-transporting ATPase 3			N/A	N/A	2997	11.9189	11.0025	11.4952	13.3364	14.0961	14.5557	14.0466	14.2835	14.2656	10.7969	10.3995	11.5073	.	11.4722	13.9961	14.1986	10.9012	0.559604	0.69377	0.0283211	AT1G10130	-	5.20606e-08	6.14303e-07	0.264271	AT1G10130	-	5.97224e-09	1.0743e-07	0.282397	AT1G10130	-	0	0
AT1G10140		Uncharacterised conserved protein UCP031279			N/A	N/A	504	11.4874	11.7642	12.1561	14.7397	15.5216	19.0289	23.5256	20.6471	21.1802	30.4804	33.2053	32.2203	.	11.8026	16.4301	21.7843	31.9687	3.24777e-26	8.04209e-25	-0.998598	AT1G10140	-	1.54345e-12	3.07744e-11	-0.666602	AT1G10140	-	8.84832e-05	0.000729833	-0.36959	AT1G10140	-	0	0
AT1G10150		Carbohydrate-binding protein			N/A	N/A	1245	12.0812	13.0327	10.0538	18.545	20.1672	21.8437	16.575	20.6273	21.5226	26.1833	31.3691	26.2603	.	11.7226	20.1853	19.575	27.9376	1.436e-20	2.73944e-19	-0.890151	AT1G10150	-	0.000735714	0.00410524	-0.323208	AT1G10150	-	0.000316927	0.00222791	-0.344763	AT1G10150	-	0	0
AT1G10155	ATPP2-A10, PP2-A10	phloem protein 2-A10			N/A	N/A	555	0.139018	0.308934	0	0	0	0.313391	0	0	0.288296	0.173426	0	0	.	0.149317	0.104464	0.0960987	0.0578087	NA	NA	NA	AT1G10155	-	NA	NA	NA	AT1G10155	-	NA	NA	NA	AT1G10155	-	0	0
AT1G10170	ATNFXL1, NFXL1	NF-X-like 1			N/A	N/A	3567	8.70363	9.23214	8.53093	10.6649	11.8069	10.7786	10.4187	10.9203	10.6834	11.2219	10.5955	11.0469	.	8.82223	11.0835	10.6741	10.9548	6.12966e-08	4.57972e-07	-0.243575	AT1G10170	-	0.654749	0.803334	0.0201147	AT1G10170	-	0.728143	0.858397	-0.0156355	AT1G10170	-	1	0
AT1G10180		BEST Arabidopsis thaliana protein match is: exocyst complex component 84B (TAIR:AT5G49830.1); Has 132 Blast hits to 132 proteins in 25 species: Archae - 0; Bacteria - 0; Metazoa - 7; Fungi - 0; Plants - 117; Viruses - 0; Other Eukaryotes - 8 (source: NCBI BLink).			N/A	N/A	2310	9.25199	9.43926	9.43812	8.46138	7.77333	8.88795	9.37009	8.9992	9.16794	9.3176	7.71395	9.24207	.	9.37646	8.37422	9.17908	8.75787	0.403751	0.557237	0.0504196	AT1G10180	-	0.598752	0.76322	-0.0317754	AT1G10180	-	0.282651	0.495294	0.0648788	AT1G10180	-	1	0
AT1G10190		Protein of Unknown Function (DUF239)			N/A	N/A	1191	0	0	0	0	0	0	0	0	0	0	0	0	.	0	0	0	0	NA	NA	NA	AT1G10190	-	NA	NA	NA	AT1G10190	-	NA	NA	NA	AT1G10190	-	0	0
AT1G10200	WLIM1	GATA type zinc finger transcription factor family protein			N/A	N/A	573	130.612	137.759	137.221	148.054	152.256	156.752	133.675	154.927	144.909	109.124	100.168	115.63	.	135.197	152.354	144.504	108.307	1.04431e-05	5.75282e-05	0.198289	AT1G10200	-	2.29306e-14	5.3511e-13	0.34338	AT1G10200	-	9.71649e-12	2.44253e-10	0.306384	AT1G10200	-	0	0
AT1G10210	ATMPK1, MPK1	mitogen-activated protein kinase 1			N/A	N/A	1113	4.8083	4.37713	4.37488	5.10561	4.9803	5.03285	3.47659	3.47867	4.55192	4.64786	3.6823	5.38864	.	4.5201	5.03959	3.83573	4.57293	0.905161	0.941673	-0.0162236	AT1G10210	-	0.412172	0.61121	0.111668	AT1G10210	-	0.280258	0.492488	-0.147025	AT1G10210	-	1	0
AT1G10220		BEST Arabidopsis thaliana protein match is: ZCF37 (TAIR:AT1G59590.1); Has 43 Blast hits to 43 proteins in 15 species: Archae - 0; Bacteria - 2; Metazoa - 7; Fungi - 0; Plants - 27; Viruses - 0; Other Eukaryotes - 7 (source: NCBI BLink).			N/A	N/A	804	0.366776	0.162194	0.192939	0.757554	0.578503	0.084476	0.483275	0.28085	0.308014	0.370005	0.753359	0.779879	.	0.240636	0.473511	0.35738	0.634414	0.137909	0.248593	-0.829663	AT1G10220	-	0.434352	0.631372	-0.437175	AT1G10220	-	0.409115	0.620636	-0.461605	AT1G10220	-	0	0
AT1G10230	ASK18, SK18	SKP1-like 18			N/A	N/A	552	14.7359	13.1297	14.9259	13.9566	12.8429	12.5356	12.0522	12.4982	11.8201	11.6195	13.5787	10.5166	.	14.2638	13.1117	12.1235	11.9049	0.168853	0.2903	0.162297	AT1G10230	-	0.331583	0.534576	0.114528	AT1G10230	-	0.595249	0.770402	0.0626641	AT1G10230	-	1	0
AT1G10240	FRS11	FAR1-related sequence 11			N/A	N/A	2043	4.33463	4.00306	3.47441	3.59905	3.82408	4.37955	3.51447	3.18517	3.48415	4.29544	4.41427	3.38031	.	3.93737	3.93423	3.3946	4.03001	0.67756	0.786283	-0.0382974	AT1G10240	-	0.940286	0.969256	-0.00689969	AT1G10240	-	0.113444	0.26785	-0.145795	AT1G10240	-	1	0
AT1G10250		BEST Arabidopsis thaliana protein match is: SIN3-like 6 (TAIR:AT1G10450.1); Has 310 Blast hits to 310 proteins in 86 species: Archae - 0; Bacteria - 0; Metazoa - 174; Fungi - 23; Plants - 97; Viruses - 0; Other Eukaryotes - 16 (source: NCBI BLink).			N/A	N/A	234	0	0	0	0	0	0	0	0	0	0	0	0	.	0	0	0	0	NA	NA	NA	AT1G10250	-	NA	NA	NA	AT1G10250	-	NA	NA	NA	AT1G10250	-	0	0
AT1G10270	GRP23	glutamine-rich protein 23			N/A	N/A	2742	4.88517	4.76073	5.79671	4.32277	4.87263	3.82586	4.22422	3.79006	3.93342	2.89507	2.41768	2.91622	.	5.14754	4.34042	3.98257	2.74299	1.46262e-12	1.6996e-11	0.613241	AT1G10270	-	4.22468e-08	5.05105e-07	0.474894	AT1G10270	-	3.28526e-06	3.77392e-05	0.403063	AT1G10270	-	0	0
AT1G10280		Core-2/I-branching beta-1,6-N-acetylglucosaminyltransferase family protein			N/A	N/A	1239	3.77205	2.64442	3.24459	2.46048	3.18631	2.76634	1.83807	2.12051	2.45881	2.64691	2.78529	3.01261	.	3.22035	2.80438	2.13913	2.81494	0.450694	0.600535	0.10591	AT1G10280	-	0.950696	0.974798	-0.00868222	AT1G10280	-	0.0771541	0.20394	-0.248177	AT1G10280	-	0	0
AT1G10290	ADL6, DRP2A	dynamin-like protein 6			N/A	N/A	2745	27.7505	27.5422	27.151	26.6434	26.5808	26.4937	25.7727	26.6982	26.2903	25.1487	23.8114	24.7441	.	27.4812	26.5726	26.2537	24.5681	0.0127988	0.0352429	0.0919337	AT1G10290	-	0.0120267	0.0445177	0.0927477	AT1G10290	-	0.0300026	0.0998696	0.0801429	AT1G10290	-	1	0
AT1G10300		Nucleolar GTP-binding protein	stomatal movement		N/A	N/A	2064	0.773912	0.589134	0.383148	0.359806	0.642181	0.6669	1.09988	0.852872	0.594156	0.432073	0.625063	0.56087	.	0.582065	0.556296	0.848969	0.539335	0.90341	0.940837	0.0290564	AT1G10300	-	0.937879	0.967924	0.0186606	AT1G10300	-	0.0759677	0.201717	0.424895	AT1G10300	-	0	0
AT1G10310		NAD(P)-binding Rossmann-fold superfamily protein			N/A	N/A	729	28.3432	27.8677	30.9613	26.2503	30.671	30.6244	25.3575	24.389	25.6171	21.9565	21.4577	22.9945	.	29.0574	29.1819	25.1212	22.1362	0.00108042	0.00398521	0.245105	AT1G10310	-	0.000245705	0.00155545	0.274949	AT1G10310	-	0.0502843	0.148292	0.146787	AT1G10310	-	1	0
AT1G10320		Zinc finger C-x8-C-x5-C-x3-H type family protein			N/A	N/A	2274	4.49819	4.45745	5.29319	3.58759	3.40126	3.51698	3.16723	3.25982	3.62002	3.85184	3.37116	3.50469	.	4.74961	3.50194	3.34902	3.5759	0.00276415	0.0091887	0.249029	AT1G10320	-	0.962228	0.981806	-0.00394059	AT1G10320	-	0.400429	0.612738	-0.0699665	AT1G10320	-	1	0
AT1G10330		Tetratricopeptide repeat (TPR)-like superfamily protein			N/A	N/A	1404	1.03265	1.20487	1.22414	0.925668	0.855114	1.03967	0.958816	0.964581	1.43398	1.42712	0.690232	0.948501	.	1.15389	0.940151	1.11913	1.02195	0.558688	0.69319	0.138881	AT1G10330	-	0.866146	0.93098	-0.0400302	AT1G10330	-	0.596966	0.771919	0.125577	AT1G10330	-	1	0
AT1G10340		Ankyrin repeat family protein			N/A	N/A	1725	0.113374	0.453514	0.496773	0.858326	0.727385	0.933014	0.769389	0.817968	0.700242	0.757527	0.938671	0.915659	.	0.354554	0.839575	0.762533	0.870619	0.0017404	0.00609031	-1.03788	AT1G10340	2	0.966258	0.983552	-0.0140211	AT1G10340	-	0.7382	0.863924	-0.110784	AT1G10340	-	1	2
AT1G10350		DNAJ heat shock family protein			N/A	N/A	1050	11.2422	13.2619	11.3326	12.0347	12.6607	11.4273	8.70926	11.0932	10.0788	10.7107	10.0458	11.1935	.	11.9456	12.0409	9.96042	10.65	0.223776	0.360506	0.0943516	AT1G10350	-	0.123558	0.272576	0.119438	AT1G10350	-	0.656845	0.811565	-0.0344564	AT1G10350	-	1	0
AT1G10360	ATGSTU18, GST29, GSTU18	glutathione S-transferase TAU 18			N/A	N/A	684	51.7951	48.4997	43.2265	57.6197	58.8918	61.7887	52.3929	53.4895	54.3685	55.9049	48.8404	49.8728	.	47.8404	59.4334	53.417	51.5394	0.0978636	0.189866	-0.0949917	AT1G10360	-	0.0160998	0.0565685	0.138109	AT1G10360	-	0.270765	0.481687	0.0631997	AT1G10360	-	1	0
AT1G10370	GST30, ATGSTU17, GST30B, ERD9	Glutathione S-transferase family protein			N/A	N/A	684	48.7213	45.1132	45.3786	30.193	31.24	24.7573	26.6394	28.2692	25.1492	53.5901	52.5736	55.2589	.	46.4044	28.7301	26.6859	53.8075	0.0255127	0.0628218	-0.164382	AT1G10370	-	3.29656e-18	1.00717e-16	-0.640348	AT1G10370	-	8.07281e-20	4.38027e-18	-0.670628	AT1G10370	-	0	0
AT1G10380		Putative membrane lipoprotein			N/A	N/A	918	15.3012	13.6872	14.6196	14.5956	14.5534	13.4635	10.5771	12.4523	16.5685	13.4212	14.267	17.4206	.	14.536	14.2042	13.1993	15.0363	0.697368	0.801594	-0.0344621	AT1G10380	-	0.502138	0.690925	-0.0594753	AT1G10380	-	0.273264	0.484452	-0.0970896	AT1G10380	-	1	0
AT1G10385		Vps51/Vps67 family (components of vesicular transport) protein			N/A	N/A	2265	0.060458	0.022295	0.052071	0.045472	0.067461	0	0.104168	0.094915	0.124512	0.101921	0.077533	0.084724	.	0.0449413	0.0376443	0.107865	0.0880593	NA	NA	NA	AT1G10385	-	NA	NA	NA	AT1G10385	-	NA	NA	NA	AT1G10385	-	0	0
AT1G10390		Nucleoporin autopeptidase			N/A	N/A	3126	19.9739	18.2053	18.249	19.7177	19.8999	21.0554	19.2576	18.8672	20.7381	21.4537	19.7815	21.0176	.	18.8094	20.2243	19.621	20.7509	0.00467077	0.0146327	-0.112402	AT1G10390	-	0.741467	0.860079	-0.0131085	AT1G10390	-	0.52569	0.719829	-0.0252148	AT1G10390	-	1	0
AT1G10400		UDP-Glycosyltransferase superfamily protein			N/A	N/A	1404	0.559476	0.371045	0.576149	0.468001	0.542762	0.433429	0.781196	0.211537	0.155809	0.236964	0.378998	0.586879	.	0.502223	0.481397	0.382847	0.400947	0.538977	0.676901	0.240131	AT1G10400	-	0.55974	0.736151	0.227963	AT1G10400	-	0.592957	0.769066	-0.208938	AT1G10400	-	0	0
AT1G10410		Protein of unknown function (DUF1336)			N/A	N/A	1458	25.7185	27.1222	26.2189	25.833	26.3218	23.6259	20.3608	21.0869	22.2488	19.5009	23.4368	21.3228	.	26.3532	25.2602	21.2322	21.4202	0.000202292	0.000875042	0.195968	AT1G10410	-	0.00118443	0.00622923	0.170997	AT1G10410	-	0.845466	0.923243	0.0102783	AT1G10410	-	1	0
AT1G10417		Encodes protein with unknown function whose expression is repressed by inoculation with Agrobacterium tumerifaciens.			N/A	N/A	1296	0.763055	0.589761	0.520932	0.558104	0.63972	0.671667	0.716445	0.369925	0.501901	0.286299	0.629815	0.520037	.	0.624583	0.623164	0.529424	0.478717	0.402194	0.555746	0.277485	AT1G10417	-	0.350055	0.551634	0.309541	AT1G10417	-	0.754745	0.874474	0.103477	AT1G10417	-	1	0
AT1G10430	PP2A-2	protein phosphatase 2A-2			N/A	N/A	921	19.2827	21.3944	19.753	21.1753	21.6464	25.6104	19.7739	20.9625	21.8869	25.8574	24.8989	23.8517	.	20.1434	22.8107	20.8744	24.8693	0.000824015	0.00313227	-0.236484	AT1G10430	-	0.215368	0.401524	-0.0876009	AT1G10430	-	0.0261402	0.0895958	-0.15726	AT1G10430	-	1	0
AT1G10450	SNL6	SIN3-like 6			N/A	N/A	3369	5.7173	5.69988	5.70382	4.69858	5.02504	5.7629	5.5293	5.78647	5.72322	6.17353	5.15375	5.95857	.	5.707	5.16217	5.67966	5.76195	0.687657	0.794149	-0.0253157	AT1G10450	-	0.14203	0.300604	-0.0924552	AT1G10450	-	0.928245	0.965814	-0.00567054	AT1G10450	-	1	0
AT1G10455		unknown protein; BEST Arabidopsis thaliana protein match is: unknown protein (TAIR:AT1G51970.1); Has 75 Blast hits to 73 proteins in 5 species: Archae - 0; Bacteria - 0; Metazoa - 0; Fungi - 0; Plants - 75; Viruses - 0; Other Eukaryotes - 0 (source: NCBI BLink).			N/A	N/A	459	0	0	0	0	0	0	0	0	0	0	0	0	.	0	0	0	0	NA	NA	NA	AT1G10455	-	NA	NA	NA	AT1G10455	-	NA	NA	NA	AT1G10455	-	0	0
AT1G10460	GLP7	germin-like protein 7			N/A	N/A	654	0.859996	1.61012	0.902506	0.560161	2.48639	1.72387	2.23931	0.719852	1.55637	1.54918	1.53313	1.04169	.	1.12421	1.59014	1.50518	1.37467	0.614429	0.739243	-0.216581	AT1G10460	-	0.980588	0.989809	-0.0104606	AT1G10460	-	0.887983	0.945953	0.060558	AT1G10460	-	1	0
AT1G10470	ARR4, MEE7, ATRR1, IBC7	response regulator 4			N/A	N/A	780	81.2698	80.5574	82.4832	82.5608	77.6967	84.5512	77.9785	65.5436	76.9692	95.8507	96.5306	101.599	.	81.4368	81.6029	73.4971	97.9934	0.000288793	0.00121071	-0.210408	AT1G10470	-	0.00131947	0.00683625	-0.186412	AT1G10470	-	8.48338e-06	8.87626e-05	-0.258435	AT1G10470	-	0	0
AT1G10480	ZFP5	zinc finger protein 5			N/A	N/A	636	4.40592	4.98588	3.82258	5.52277	4.66089	6.93054	2.26371	4.58136	2.7404	5.53138	6.82897	8.58957	.	4.40479	5.70473	3.19516	6.98331	0.0113141	0.0317248	-0.454858	AT1G10480	-	0.256308	0.451604	-0.203856	AT1G10480	-	2.60131e-05	0.000246467	-0.755299	AT1G10480	-	0	0
AT1G10490		Domain of unknown function (DUF1726) ;Putative ATPase (DUF699)			N/A	N/A	3087	6.83767	6.27819	6.34473	6.08313	5.65163	6.30821	5.94404	6.29601	6.5545	4.64748	4.39651	4.39645	.	6.48686	6.01432	6.26485	4.48015	6.5126e-08	4.85487e-07	0.3507	AT1G10490	-	2.67633e-06	2.47321e-05	0.304631	AT1G10490	-	1.30503e-07	1.96189e-06	0.342525	AT1G10490	-	0	0
AT1G10500	ATCPISCA, CPISCA	chloroplast-localized ISCA-like protein			N/A	N/A	543	91.5735	84.4934	101.571	99.0325	86.0473	89.066	102.254	81.0368	82.741	91.3588	94.46	88.2805	.	92.546	91.3819	88.6773	91.3664	0.713356	0.812301	-0.0191203	AT1G10500	-	0.748245	0.864421	0.0167053	AT1G10500	-	0.337114	0.552235	-0.0499608	AT1G10500	-	1	0
AT1G10510	emb2004	RNI-like superfamily protein			N/A	N/A	1818	25.1057	24.3711	22.9733	22.6449	21.161	23.7708	22.5738	18.782	22.6598	19.296	22.318	19.3988	.	24.15	22.5256	21.3385	20.3376	0.0111469	0.0313328	0.153698	AT1G10510	-	0.0593302	0.158387	0.114195	AT1G10510	-	0.320954	0.535348	0.0601032	AT1G10510	-	1	0
AT1G10520		DNA polymerase lambda (POLL)			N/A	N/A	1590	1.14239	1.19754	1.06483	0.87708	0.602271	0.962631	1.22491	0.729081	1.17863	0.720192	1.1486	0.952629	.	1.13492	0.813994	1.04421	0.940474	0.375124	0.528189	0.177141	AT1G10520	-	0.50645	0.694921	-0.132693	AT1G10520	-	0.589796	0.766673	0.107679	AT1G10520	-	1	0
AT1G10522		unknown protein; FUNCTIONS IN: molecular_function unknown; INVOLVED IN: biological_process unknown; LOCATED IN: chloroplast; EXPRESSED IN: 23 plant structures; EXPRESSED DURING: 13 growth stages; Has 24 Blast hits to 24 proteins in 8 species: Archae - 0; Bacteria - 0; Metazoa - 0; Fungi - 0; Plants - 24; Viruses - 0; Other Eukaryotes - 0 (source: NCBI BLink).			N/A	N/A	540	41.4417	43.1027	49.6704	39.5949	43.9868	38.0694	47.7404	40.0643	45.1414	26.1459	28.4541	26.0694	.	44.7383	40.5504	44.3154	26.8898	4.70734e-11	4.80139e-10	0.477428	AT1G10522	-	4.54282e-09	6.30439e-08	0.425418	AT1G10522	-	6.09628e-12	1.57025e-10	0.499012	AT1G10522	-	0	0
AT1G10530		unknown protein; FUNCTIONS IN: molecular_function unknown; INVOLVED IN: N-terminal protein myristoylation; BEST Arabidopsis thaliana protein match is: unknown protein (TAIR:AT1G60010.1); Has 143 Blast hits to 143 proteins in 14 species: Archae - 0; Bacteria - 0; Metazoa - 0; Fungi - 0; Plants - 143; Viruses - 0; Other Eukaryotes - 0 (source: NCBI BLink).			N/A	N/A	501	0.887814	1.79965	1.17905	0.720437	0.580021	0.577047	1.48884	0.604548	0.795722	1.73779	0.954121	0.543536	.	1.28884	0.625835	0.963037	1.07848	0.654934	0.768926	0.198153	AT1G10530	-	0.350136	0.551634	-0.414259	AT1G10530	-	0.800272	0.899768	-0.112172	AT1G10530	-	1	0
AT1G10540	ATNAT8, NAT8	nucleobase-ascorbate transporter 8			N/A	N/A	1620	0.452734	0.25314	0.394604	0.388128	0.12741	0.611203	0.447298	0.533512	0.15611	0.478926	0.390257	0.359755	.	0.366826	0.37558	0.378973	0.409646	0.734517	0.826821	-0.141084	AT1G10540	-	0.576577	0.747272	-0.232306	AT1G10540	-	0.697637	0.837679	-0.161631	AT1G10540	-	1	0
AT1G10550	XTH33, XET	xyloglucan:xyloglucosyl transferase 33			N/A	N/A	933	2.05542	1.47753	0.976217	1.85347	2.15018	1.46886	3.04582	2.66848	2.67576	10.5778	9.37211	9.36042	.	1.50306	1.82417	2.79669	9.77011	2.02179e-27	5.27604e-26	-1.91017	AT1G10550	2	2.8689e-21	1.03588e-19	-1.66695	AT1G10550	2	6.26628e-12	1.6115e-10	-1.21023	AT1G10550	2	0	6
AT1G10560	PUB18, ATPUB18	plant U-box 18			N/A	N/A	2094	0.873784	0.701211	1.04036	2.20396	2.41819	2.57787	3.13732	2.87753	2.87509	3.44977	2.5576	2.63251	.	0.871785	2.40001	2.96331	2.87996	1.28125e-22	2.72132e-21	-1.20853	AT1G10560	2	0.165067	0.335385	-0.171424	AT1G10560	-	0.533565	0.725957	0.0768775	AT1G10560	-	1	2
AT1G10570	OTS2, ULP1C	Cysteine proteinases superfamily protein			N/A	N/A	1714.3	9.05603	10.314	10.0306	8.83308	9.42241	10.6683	7.54884	8.52555	9.33964	8.70238	8.39686	7.91288	.	9.80021	9.64126	8.47134	8.33737	0.0571149	0.122423	0.138903	AT1G10570	-	0.0380367	0.112518	0.151464	AT1G10570	-	0.741962	0.866539	0.0240402	AT1G10570	-	1	0
AT1G10580		Transducin/WD40 repeat-like superfamily protein			N/A	N/A	1722	16.0065	16.1756	15.7432	14.9449	16.1655	15.0597	14.4441	15.4114	15.5396	14.2093	16.6096	16.5383	.	15.9751	15.39	15.1317	15.7857	0.719425	0.816916	-0.0190952	AT1G10580	-	0.690747	0.827255	-0.0211478	AT1G10580	-	0.647186	0.806253	-0.0243283	AT1G10580	-	1	0
AT1G10585		basic helix-loop-helix (bHLH) DNA-binding superfamily protein					546	0.558138	1.08127	0.405473	0.644114	0.321072	0.475271	0	0.537558	0.576592	0.346852	0.774262	0.88873	.	0.681627	0.480152	0.371383	0.669948	NA	NA	NA	AT1G10585	-	NA	NA	NA	AT1G10585	-	NA	NA	NA	AT1G10585	-	0	0
AT1G10586		basic helix-loop-helix (bHLH) DNA-binding superfamily protein			N/A	N/A	463.5	0	0	0	0	0	0	0	0	0	0	0	0	.	0	0	0	0	NA	NA	NA	AT1G10586	-	NA	NA	NA	AT1G10586	-	NA	NA	NA	AT1G10586	-	0	0
AT1G10588		Gibberellin-regulated family protein			N/A	N/A	271.5	0	0	0	0	0	0	0	0	0	0	0	0	.	0	0	0	0	NA	NA	NA	AT1G10588	-	NA	NA	NA	AT1G10588	-	NA	NA	NA	AT1G10588	-	0	0
AT1G10590		Nucleic acid-binding, OB-fold-like protein			N/A	N/A	462	111.706	107.959	104.073	92.8784	119.645	99.9993	114.098	121.053	110.029	103.792	120.368	109.112	.	107.913	104.174	115.06	111.091	0.664565	0.776283	-0.0340099	AT1G10590	-	0.378289	0.580291	-0.0691032	AT1G10590	-	0.319516	0.5338	0.0780758	AT1G10590	-	1	0
AT1G10600	AMSH2	associated molecule with the SH3 domain of STAM 2			N/A	N/A	654.076	20.2736	18.4872	15.1762	20.3668	20.372	17.8132	20.0887	20.2025	18.782	20.0919	15.4018	16.6409	.	17.979	19.5173	19.6911	17.3782	0.992462	0.995466	0.000899112	AT1G10600	-	0.20249	0.385909	0.121284	AT1G10600	-	0.23269	0.436932	0.113573	AT1G10600	-	1	0
AT1G10610		basic helix-loop-helix (bHLH) DNA-binding superfamily protein			N/A	N/A	1326	4.41371	4.28996	3.43903	4.21577	3.67157	2.92946	4.23452	4.37716	4.32945	4.49294	4.47815	5.00129	.	4.04757	3.6056	4.31371	4.65746	0.167806	0.288998	-0.164176	AT1G10610	-	0.0299175	0.0934169	-0.258436	AT1G10610	-	0.582215	0.761333	-0.0654846	AT1G10610	-	1	0
AT1G10620		Protein kinase superfamily protein			N/A	N/A	2157	0	0	0	0	0	0	0	0	0	0	0	0	.	0	0	0	0	NA	NA	NA	AT1G10620	-	NA	NA	NA	AT1G10620	-	NA	NA	NA	AT1G10620	-	0	0
AT1G10630	ATARFA1F, ARFA1F	ADP-ribosylation factor A1F			N/A	N/A	546	97.8136	94.3507	113.532	89.0694	85.5657	87.7668	115.927	89.0258	95.9209	91.3954	107.042	91.2431	.	101.899	87.4673	100.291	96.5602	0.688175	0.794496	0.0202101	AT1G10630	-	0.120779	0.268594	-0.0781304	AT1G10630	-	0.541929	0.731672	0.030713	AT1G10630	-	1	0
AT1G10640		Pectin lyase-like superfamily protein			N/A	N/A	1599	9.72602	8.37285	8.0966	8.68955	7.91556	6.60272	5.9018	6.44923	6.6892	4.62579	4.82077	5.13818	.	8.73182	7.73594	6.34674	4.86158	1.08168e-11	1.17126e-10	0.558405	AT1G10640	-	1.77371e-08	2.25651e-07	0.462878	AT1G10640	-	0.000667793	0.00422886	0.279603	AT1G10640	-	0	0
AT1G10650		SBP (S-ribonuclease binding protein) family protein			N/A	N/A	1020	16.6875	15.2945	18.1526	12.6121	13.9375	11.6236	10.3891	11.1211	14.8173	9.96054	9.48936	11.4692	.	16.7115	12.7244	12.1092	10.3064	9.92929e-06	5.49877e-05	0.466542	AT1G10650	-	0.0340812	0.103457	0.223743	AT1G10650	-	0.151801	0.327654	0.151322	AT1G10650	-	1	0
AT1G10652		unknown protein; LOCATED IN: mitochondrion; Has 30201 Blast hits to 17322 proteins in 780 species: Archae - 12; Bacteria - 1396; Metazoa - 17338; Fungi - 3422; Plants - 5037; Viruses - 0; Other Eukaryotes - 2996 (source: NCBI BLink).			N/A	N/A	123	0	0	0	0	0	0	0	0	0	0	0	0	.	0	0	0	0	NA	NA	NA	AT1G10652	-	NA	NA	NA	AT1G10652	-	NA	NA	NA	AT1G10652	-	0	0
AT1G10657		Plant protein 1589 of unknown function			N/A	N/A	308.757	37.1357	32.93	31.5074	36.7081	48.4968	42.1513	17.8422	30.8092	37.2175	17.0091	13.2341	13.6495	.	33.8577	42.4521	28.623	14.6309	2.60126e-08	2.0322e-07	0.823533	AT1G10657	-	1.72341e-12	3.41568e-11	1.04381	AT1G10657	1	1.01322e-06	1.28408e-05	0.723328	AT1G10657	-	0	1
AT1G10660		unknown protein; LOCATED IN: endomembrane system; EXPRESSED IN: 24 plant structures; EXPRESSED DURING: 15 growth stages; BEST Arabidopsis thaliana protein match is: unknown protein (TAIR:AT5G62960.1); Has 35333 Blast hits to 34131 proteins in 2444 species: Archae - 798; Bacteria - 22429; Metazoa - 974; Fungi - 991; Plants - 531; Viruses - 0; Other Eukaryotes - 9610 (source: NCBI BLink).			N/A	N/A	963	20.2467	21.8954	18.8285	22.129	21.9155	22.3317	17.7671	20.7296	21.2001	24.9796	22.971	26.2371	.	20.3235	22.1254	19.8989	24.7292	0.00401706	0.012764	-0.21295	AT1G10660	-	0.159176	0.32649	-0.104213	AT1G10660	-	0.0104113	0.0429761	-0.189636	AT1G10660	-	1	0
AT1G10670	ACLA-1	ATP-citrate lyase A-1			N/A	N/A	1272.3	139.237	132.454	128.447	123.207	123.372	122.769	124.79	126.379	125.885	132.347	151.975	134.747	.	133.379	123.116	125.685	139.69	0.0925066	0.181294	-0.0678656	AT1G10670	-	0.00245627	0.011692	-0.122178	AT1G10670	-	0.0203198	0.0735832	-0.0936057	AT1G10670	-	1	0
AT1G10680	PGP10	P-glycoprotein 10			N/A	N/A	3684	0.012032	0.039967	0.156921	0.067924	0.06747	0.109924	0.030345	0.045463	0	0.045504	0.015449	0.025343	.	0.06964	0.0817727	0.0252693	0.0287653	NA	NA	NA	AT1G10680	-	NA	NA	NA	AT1G10680	-	NA	NA	NA	AT1G10680	-	0	0
AT1G10690		unknown protein; BEST Arabidopsis thaliana protein match is: unknown protein (TAIR:AT1G60783.1); Has 59 Blast hits to 59 proteins in 9 species: Archae - 0; Bacteria - 0; Metazoa - 0; Fungi - 0; Plants - 59; Viruses - 0; Other Eukaryotes - 0 (source: NCBI BLink).					333	6.51113	10.5605	11.05	16.1544	8.69255	17.057	7.3562	5.30905	13.3665	14.7954	5.32749	6.74842	.	9.37388	13.968	8.67725	8.9571	0.753054	0.840446	0.104173	AT1G10690	-	0.150668	0.313937	0.475868	AT1G10690	-	0.801416	0.900298	0.0832801	AT1G10690	-	1	0
AT1G10700	PRS3	phosphoribosyl pyrophosphate (PRPP) synthase 3			N/A	N/A	1236	14.932	19.1662	13.8796	15.113	16.7017	19.1976	15.6145	17.8689	18.7925	26.1734	23.5953	26.7713	.	15.9926	17.0041	17.4253	25.5133	7.96926e-09	6.54243e-08	-0.488939	AT1G10700	-	1.05852e-06	1.03603e-05	-0.413623	AT1G10700	-	2.38316e-05	0.000227535	-0.358124	AT1G10700	-	0	0
AT1G10710	PHS1	poor homologous synapsis 1			N/A	N/A	1050	0.353333	0.327458	0.374123	0.402223	0.130868	0.273125	0.303661	0.165425	0.30378	0.37354	0.22315	0	.	0.351638	0.268739	0.257622	0.198897	0.125417	0.231496	0.984652	AT1G10710	-	0.294502	0.494756	0.673577	AT1G10710	-	0.27491	0.486321	0.701546	AT1G10710	-	0	0
AT1G10717		Encodes a Maternally expressed gene (MEG) family protein			N/A	N/A	273	0	0	0	0	0	0	0	0	0	0	0	0	.	0	0	0	0	NA	NA	NA	AT1G10717	-	NA	NA	NA	AT1G10717	-	NA	NA	NA	AT1G10717	-	0	0
AT1G10720		BSD domain-containing protein			N/A	N/A	1290	14.1444	14.8191	13.9879	13.7083	13.8165	13.0804	12.7536	13.8064	13.5201	15.2467	18.3224	14.9941	.	14.3171	13.5351	13.36	16.1877	0.0404733	0.0922589	-0.13803	AT1G10720	-	0.00851787	0.0334169	-0.177234	AT1G10720	-	0.0185907	0.0686359	-0.15856	AT1G10720	-	1	0
AT1G10730		Clathrin adaptor complexes medium subunit family protein			N/A	N/A	1287	4.73436	3.67414	5.01487	4.12006	3.90596	3.92944	4.66179	4.33463	5.58714	5.2894	4.80964	5.13224	.	4.47446	3.98515	4.86119	5.07709	0.157604	0.275614	-0.160395	AT1G10730	-	0.0390736	0.114921	-0.234197	AT1G10730	-	0.630281	0.794816	-0.054631	AT1G10730	-	1	0
AT1G10740		alpha/beta-Hydrolases superfamily protein			N/A	N/A	1391.85	16.849	15.5012	14.5951	17.1816	16.767	18.4168	15.4759	16.4643	16.9359	29.3074	29.4586	26.9086	.	15.6484	17.4551	16.292	28.5582	9.74478e-28	2.55981e-26	-0.631197	AT1G10740	-	2.08706e-17	5.91254e-16	-0.490884	AT1G10740	-	2.00095e-21	1.18617e-19	-0.549644	AT1G10740	-	0	0
AT1G10745		Maternally expressed gene (MEG) family protein			N/A	N/A	249	0	0	0	0	0	0	0	0	0	0	0	0	.	0	0	0	0	NA	NA	NA	AT1G10745	-	NA	NA	NA	AT1G10745	-	NA	NA	NA	AT1G10745	-	0	0
AT1G10747		Maternally expressed gene (MEG) family protein			N/A	N/A	252	0	0	0	0	0	0	0	0	0	0	0	0	.	0	0	0	0	NA	NA	NA	AT1G10747	-	NA	NA	NA	AT1G10747	-	NA	NA	NA	AT1G10747	-	0	0
AT1G10750		Protein of Unknown Function (DUF239)			N/A	N/A	1404	2.4328	2.78391	2.50004	2.3968	1.63654	2.74548	1.76824	2.78727	2.07657	2.04973	1.7404	2.31991	.	2.57225	2.25961	2.21069	2.03668	0.179355	0.304871	0.212055	AT1G10750	-	0.537923	0.719842	0.0972759	AT1G10750	-	0.613388	0.782406	0.0797912	AT1G10750	-	1	0
AT1G10760	SEX1, SOP1, SOP, GWD1, GWD	Pyruvate phosphate dikinase, PEP/pyruvate binding domain			N/A	N/A	4200	76.1945	74.2764	71.8466	128.818	125.539	130.466	103.676	102.917	108.755	43.8079	38.9485	42.9385	.	74.1058	128.274	105.116	41.8983	4.66486e-64	2.80726e-62	0.549919	AT1G10760	-	3.14902e-266	8.93377e-263	1.13443	AT1G10760	1	3.17042e-180	1.04936e-176	0.931602	AT1G10760	-	0	1
AT1G10770		Plant invertase/pectin methylesterase inhibitor superfamily protein			N/A	N/A	504	0.292328	0.318295	0.557992	0.843858	2.92799	1.84664	1.3569	0.867458	2.34855	1.08862	0.561213	0.158119	.	0.389538	1.87283	1.5243	0.602651	0.676883	0.78611	-0.217603	AT1G10770	-	0.0333208	0.101631	1.1113	AT1G10770	-	0.0577467	0.164085	0.990893	AT1G10770	-	0	0
AT1G10780		F-box/RNI-like superfamily protein			N/A	N/A	1257	8.41412	6.77082	7.29834	6.01557	6.81548	5.3485	5.82989	6.49574	6.00571	3.87854	6.61231	4.50877	.	7.49443	6.05985	6.11045	4.99987	0.00321499	0.0104856	0.402359	AT1G10780	-	0.119704	0.267042	0.212489	AT1G10780	-	0.0873753	0.222346	0.233437	AT1G10780	-	0	0
AT1G10790		BEST Arabidopsis thaliana protein match is: hydroxyproline-rich glycoprotein family protein (TAIR:AT3G56590.2); Has 78 Blast hits to 78 proteins in 11 species: Archae - 0; Bacteria - 0; Metazoa - 0; Fungi - 0; Plants - 78; Viruses - 0; Other Eukaryotes - 0 (source: NCBI BLink).			N/A	N/A	1011	1.71355	0.815639	0.747731	1.35017	0.655272	0.778845	1.24663	0.830219	0.608069	1.04621	1.03258	0.788738	.	1.09231	0.928096	0.894973	0.955843	0.85793	0.91247	0.0610255	AT1G10790	-	0.859366	0.927444	-0.0604022	AT1G10790	-	0.834276	0.917787	-0.0713245	AT1G10790	-	1	0
AT1G10800		unknown protein; FUNCTIONS IN: molecular_function unknown; INVOLVED IN: biological_process unknown; LOCATED IN: endomembrane system; EXPRESSED IN: inflorescence meristem, hypocotyl, root, flower; EXPRESSED DURING: petal differentiation and expansion stage; Has 23 Blast hits to 23 proteins in 9 species: Archae - 0; Bacteria - 0; Metazoa - 0; Fungi - 0; Plants - 22; Viruses - 0; Other Eukaryotes - …			N/A	N/A	357	0.326389	0.71995	1.88701	2.54343	1.06439	2.30846	1.28971	0.605891	1.00655	2.53635	3.04828	1.01786	.	0.977783	1.97209	0.967384	2.20083	NA	NA	NA	AT1G10800	-	NA	NA	NA	AT1G10800	-	NA	NA	NA	AT1G10800	-	0	0
AT1G10810		NAD(P)-linked oxidoreductase superfamily protein			N/A	N/A	1035	1.0985	0.44936	1.0335	1.02861	0.892179	0.330812	1.26256	0.756523	0.360072	0.656502	0.641244	0.794092	.	0.860453	0.750534	0.793052	0.697279	0.780675	0.85944	0.11242	AT1G10810	-	0.96347	0.982245	-0.0184919	AT1G10810	-	0.956229	0.979156	0.0221606	AT1G10810	-	1	0
AT1G10820		Protein of unknown function (DUF3755)			N/A	N/A	777	12.7692	13.937	14.4895	14.7638	14.5133	14.0968	10.2229	12.877	13.5937	12.3783	11.8665	12.3541	.	13.7319	14.458	12.2312	12.1996	0.395876	0.548925	0.081902	AT1G10820	-	0.0647546	0.169406	0.178171	AT1G10820	-	0.994393	0.996853	-0.000677915	AT1G10820	-	1	0
AT1G10830	Z-ISO, Z-ISO1.1	15-cis-zeta-carotene isomerase			N/A	N/A	1095.72	31.4848	32.9449	26.8507	31.9409	29.7297	30.6154	28.4253	25.9513	31.5864	28.4319	30.7131	28.2116	.	30.4268	30.762	28.6543	29.1189	0.711947	0.811301	0.0229115	AT1G10830	-	0.388731	0.59011	0.0534821	AT1G10830	-	0.96149	0.98191	0.00299602	AT1G10830	-	1	0
AT1G10840	TIF3H1	translation initiation factor 3 subunit H1			N/A	N/A	1014	61.0393	62.0515	60.536	57.2237	59.3014	54.0981	57.8804	60.1093	61.9805	65.3844	58.7579	63.2969	.	61.2089	56.8744	59.9901	62.4797	0.323022	0.473669	-0.0453815	AT1G10840	-	0.0618708	0.163564	-0.0857434	AT1G10840	-	0.443551	0.652852	-0.0351847	AT1G10840	-	1	0
AT1G10850		Leucine-rich repeat protein kinase family protein			N/A	N/A	1992	10.2664	9.7189	10.2607	9.33237	9.48929	9.18285	8.48928	8.0545	9.1151	8.23789	7.87665	7.52053	.	10.082	9.33484	8.55296	7.87836	0.000343917	0.00141906	0.226523	AT1G10850	-	0.00700734	0.0283766	0.170631	AT1G10850	-	0.114778	0.270229	0.0997955	AT1G10850	-	1	0
AT1G10865		FUNCTIONS IN: molecular_function unknown; INVOLVED IN: biological_process unknown; LOCATED IN: cellular_component unknown; CONTAINS InterPro DOMAIN/s: Cytochrome c oxidase assembly protein PET191, N-terminal (InterPro:IPR018793); Has 241 Blast hits to 241 proteins in 124 species: Archae - 0; Bacteria - 0; Metazoa - 100; Fungi - 94; Plants - 38; Viruses - 0; Other Eukaryotes - 9 (source: NCBI BLin…			N/A	N/A	216	45.6504	34.4976	20.8514	30.5211	41.1099	36.1035	37.7526	34.7546	33.6605	19.194	33.0478	37.5508	.	33.6665	35.9115	35.3892	29.9309	0.757271	0.843399	0.0723581	AT1G10865	-	0.365476	0.567671	0.211872	AT1G10865	-	0.235442	0.440227	0.277771	AT1G10865	-	0	0
AT1G10870	AGD4	ARF-GAP domain 4			N/A	N/A	2328	9.30416	9.45909	8.25935	7.94679	8.25427	8.58404	6.65904	7.43964	7.87465	9.48537	8.80386	8.97969	.	9.00753	8.2617	7.32444	9.08964	0.652682	0.767278	-0.0284322	AT1G10870	-	0.21537	0.401524	-0.0782725	AT1G10870	-	0.000826654	0.00507309	-0.211247	AT1G10870	-	0	0
AT1G10880		Core-2/I-branching beta-1,6-N-acetylglucosaminyltransferase family protein			N/A	N/A	1956	0	0	0	0	0	0	0	0	0	0	0	0	.	0	0	0	0	NA	NA	NA	AT1G10880	-	NA	NA	NA	AT1G10880	-	NA	NA	NA	AT1G10880	-	0	0
AT1G10890		unknown protein; FUNCTIONS IN: molecular_function unknown; INVOLVED IN: biological_process unknown; LOCATED IN: chloroplast; EXPRESSED IN: petal, flower, leaf; EXPRESSED DURING: LP.04 four leaves visible, 4 anthesis, petal differentiation and expansion stage; BEST Arabidopsis thaliana protein match is: unknown protein (TAIR:AT5G13340.1); Has 11769 Blast hits to 8435 proteins in 698 species: Archa…			N/A	N/A	867	21.6503	18.5932	19.2653	19.7301	23.6729	21.1505	22.3087	21.1241	22.1164	23.7724	22.4613	22.4392	.	19.8363	21.5178	21.8497	22.891	0.00940436	0.0270042	-0.170124	AT1G10890	-	0.345898	0.548001	-0.0617463	AT1G10890	-	0.320864	0.535348	-0.0650288	AT1G10890	-	1	0
AT1G10900		Phosphatidylinositol-4-phosphate 5-kinase family protein			N/A	N/A	2265	23.216	20.6956	20.2973	17.4263	17.0895	16.5008	14.2249	14.8649	13.2263	16.7432	16.7969	16.6835	.	21.403	17.0055	14.1054	16.7412	2.53655e-06	1.53437e-05	0.217251	AT1G10900	-	0.494755	0.684502	0.0315253	AT1G10900	-	0.00023694	0.00172865	-0.169731	AT1G10900	-	1	0
AT1G10910		Pentatricopeptide repeat (PPR) superfamily protein			N/A	N/A	1995	15.9611	16.9882	17.5848	16.4995	17.1304	18.3842	16.2932	16.9891	17.1748	15.4667	16.9538	15.2612	.	16.8447	17.338	16.819	15.8939	0.411908	0.564766	0.0424252	AT1G10910	-	0.0496094	0.138234	0.101511	AT1G10910	-	0.177888	0.365916	0.06966	AT1G10910	-	1	0
AT1G10920	LOV1	NB-ARC domain-containing disease resistance protein			N/A	N/A	2184	1.46989	2.05757	1.78079	1.84434	2.2839	2.21966	0.97219	1.77715	2.25662	1.78627	2.33218	1.8937	.	1.76942	2.11597	1.66865	2.00405	0.479498	0.627502	-0.1521	AT1G10920	-	0.743725	0.861249	0.070322	AT1G10920	-	0.295085	0.509087	-0.225218	AT1G10920	-	0	0
AT1G10930	ATSGS1, RECQ4A, ATRECQ4A	DNA helicase (RECQl4A)			N/A	N/A	3567	6.64096	6.70498	6.78665	5.84096	5.60823	5.57709	5.5472	6.14331	6.38329	4.42553	3.59809	4.29912	.	6.71086	5.67543	6.0246	4.10758	6.5646e-15	9.1872e-14	0.47811	AT1G10930	-	1.72448e-08	2.19952e-07	0.34589	AT1G10930	-	9.13042e-11	2.06752e-09	0.397618	AT1G10930	-	0	0
AT1G10940	ASK1, SNRK2-4, SNRK2.4, SRK2A	Protein kinase superfamily protein			N/A	N/A	1092	55.1558	53.5775	49.7551	53.4115	50.139	55.0713	48.034	48.9966	52.2027	57.4425	53.8295	58.2408	.	52.8295	52.8739	49.7444	56.5043	0.0386776	0.0889105	-0.090274	AT1G10940	-	0.194362	0.374777	-0.0566628	AT1G10940	-	0.00669405	0.0299381	-0.118396	AT1G10940	-	1	0
AT1G10950	TMN1, AtTMN1	transmembrane nine 1			N/A	N/A	1770	61.5044	55.6949	59.1499	57.5864	57.8066	59.2158	57.0834	57.8114	62.6328	61.2294	61.1157	66.4999	.	58.7831	58.2029	59.1759	62.9483	0.0107575	0.0303671	-0.0905524	AT1G10950	-	0.0628804	0.165616	-0.0660389	AT1G10950	-	0.214249	0.413606	-0.0440949	AT1G10950	-	1	0
AT1G10960	ATFD1, FD1	ferredoxin 1			N/A	N/A	447	584.221	561.381	551.264	460.914	449.302	477.082	409.612	393.035	379.317	513.043	474.183	490.778	.	565.622	462.433	393.988	492.668	0.0288412	0.0696531	0.134041	AT1G10960	-	0.225005	0.413814	-0.0744107	AT1G10960	-	0.00415172	0.0200606	-0.17579	AT1G10960	-	1	0
AT1G10970	ZIP4, ATZIP4	zinc transporter 4 precursor			N/A	N/A	1227	3.44604	3.34188	2.56877	2.27251	2.0464	2.04046	2.47104	2.44242	2.37065	2.227	1.78049	2.28273	.	3.1189	2.11979	2.42804	2.09674	0.0351363	0.0821681	0.365684	AT1G10970	-	0.950372	0.974566	0.0108032	AT1G10970	-	0.316456	0.530701	0.173881	AT1G10970	-	1	0
AT1G10980		Lung seven transmembrane receptor family protein			N/A	N/A	1551	0	0.042087	0.196781	0	0.042021	0.08637	0.149787	0	0.038876	0.047435	0.095531	0.238187	.	0.0796227	0.042797	0.0628877	0.127051	NA	NA	NA	AT1G10980	-	NA	NA	NA	AT1G10980	-	NA	NA	NA	AT1G10980	-	0	0
AT1G10990		unknown protein; Has 4 Blast hits to 4 proteins in 1 species: Archae - 0; Bacteria - 0; Metazoa - 0; Fungi - 0; Plants - 4; Viruses - 0; Other Eukaryotes - 0 (source: NCBI BLink).			N/A	N/A	524.341	2.76551	2.68737	2.4465	3.30029	3.07794	3.64431	6.43919	3.66533	3.70579	4.19546	4.06217	4.51469	.	2.63313	3.34085	4.60344	4.25744	0.0222407	0.0561004	-0.482096	AT1G10990	-	0.288418	0.488004	-0.223858	AT1G10990	-	0.718966	0.852313	0.0758794	AT1G10990	-	1	0
AT1G11000	MLO4, ATMLO4	Seven transmembrane MLO family protein			N/A	N/A	1722	4.98629	3.80171	4.80743	4.59039	4.769	5.9188	5.3638	6.03424	4.61067	4.029	4.42203	6.2301	.	4.53181	5.09273	5.33624	4.89371	0.49634	0.641303	-0.0903568	AT1G11000	-	0.648647	0.799361	0.0605216	AT1G11000	-	0.47572	0.679225	0.0947326	AT1G11000	-	1	0
AT1G11020		RING/FYVE/PHD zinc finger superfamily protein			N/A	N/A	966	9.43809	9.86288	9.14078	12.8049	15.0284	10.5974	9.30911	11.3095	12.1301	13.2338	12.5432	10.0134	.	9.48058	12.8102	10.9162	11.9301	0.0232928	0.0582071	-0.240913	AT1G11020	-	0.538972	0.720576	0.0652426	AT1G11020	-	0.540235	0.730478	-0.0650396	AT1G11020	-	1	0
AT1G11040		HSP40/DnaJ peptide-binding protein			N/A	N/A	1317	0	0.041187	0	0	0	0	0	0.035038	0	0	0	0	.	0.013729	0	0.0116793	0	NA	NA	NA	AT1G11040	-	NA	NA	NA	AT1G11040	-	NA	NA	NA	AT1G11040	-	0	0
AT1G11050		Protein kinase superfamily protein			N/A	N/A	1878	3.78572	4.53096	3.47272	13.9638	15.4715	14.9476	13.6569	14.1866	13.5613	7.02383	5.90344	6.4155	.	3.9298	14.7943	13.8016	6.44759	3.5965e-13	4.41973e-12	-0.517013	AT1G11050	-	5.32192e-32	3.16431e-30	0.837318	AT1G11050	-	4.00183e-28	3.73109e-26	0.781986	AT1G11050	-	0	0
AT1G11060		WAPL (Wings apart-like protein regulation of heterochromatin) protein			N/A	N/A	2793	4.05264	3.85481	4.1855	4.78113	4.62368	4.82594	5.04708	4.33926	4.53079	4.33561	4.74974	5.02714	.	4.03098	4.74358	4.63904	4.70416	0.0247389	0.0612636	-0.170984	AT1G11060	-	0.769852	0.877337	0.0222781	AT1G11060	-	0.980935	0.990909	0.00181964	AT1G11060	-	1	0
AT1G11070		BEST Arabidopsis thaliana protein match is: Hydroxyproline-rich glycoprotein family protein (TAIR:AT1G61080.1); Has 579 Blast hits to 567 proteins in 152 species: Archae - 0; Bacteria - 68; Metazoa - 159; Fungi - 113; Plants - 172; Viruses - 0; Other Eukaryotes - 67 (source: NCBI BLink).			N/A	N/A	2292	1.45023	1.49263	1.33427	1.00706	1.01384	0.997313	0.920023	0.907728	0.791439	1.41375	1.17644	1.02071	.	1.42571	1.00607	0.873063	1.20363	0.314588	0.464478	0.154316	AT1G11070	-	0.315676	0.518401	-0.15397	AT1G11070	-	0.0484007	0.144128	-0.302886	AT1G11070	-	0	0
AT1G11080	scpl31	serine carboxypeptidase-like 31			N/A	N/A	1480.49	12.0882	9.84006	10.4998	8.11911	6.62262	7.43885	9.27169	10.6303	9.41638	17.5318	14.9109	16.0005	.	10.8094	7.39353	9.77279	16.1477	2.81772e-08	2.19182e-07	-0.423115	AT1G11080	-	3.31346e-24	1.38531e-22	-0.773471	AT1G11080	-	1.63341e-10	3.61627e-09	-0.487124	AT1G11080	-	0	0
AT1G11090		alpha/beta-Hydrolases superfamily protein			N/A	N/A	975	11.9382	12.1948	13.2468	11.607	10.9409	11.4282	10.9884	8.9238	10.2125	10.0238	9.85603	11.2633	.	12.4599	11.3254	10.0416	10.381	0.076597	0.15541	0.167707	AT1G11090	-	0.40356	0.604053	0.0791077	AT1G11090	-	0.924115	0.963701	-0.0090211	AT1G11090	-	1	0
AT1G11100		SNF2 domain-containing protein / helicase domain-containing protein / zinc finger protein-related			N/A	N/A	3799.96	0.795344	1.02044	0.807402	0.944183	0.707816	0.754202	0.879726	0.784221	0.772007	0.63412	0.622472	0.947302	.	0.874395	0.802067	0.811985	0.734631	0.285389	0.432274	0.163583	AT1G11100	-	0.453042	0.648992	0.114898	AT1G11100	-	0.422382	0.633056	0.122852	AT1G11100	-	1	0
AT1G11110		LisH and RanBPM domains containing protein			N/A	N/A	834	0	0	0	0	0	0.073833	0	0	0	0	0	0	.	0	0.024611	0	0	NA	NA	NA	AT1G11110	-	NA	NA	NA	AT1G11110	-	NA	NA	NA	AT1G11110	-	0	0
AT1G11112		unknown protein; FUNCTIONS IN: molecular_function unknown; INVOLVED IN: biological_process unknown; LOCATED IN: cellular_component unknown; Has 30201 Blast hits to 17322 proteins in 780 species: Archae - 12; Bacteria - 1396; Metazoa - 17338; Fungi - 3422; Plants - 5037; Viruses - 0; Other Eukaryotes - 2996 (source: NCBI BLink).			N/A	N/A	237	5.71181	1.83987	0.981244	0	0	2.87275	0.749023	0	0.846086	3.15635	0	0	.	2.84431	0.957583	0.531703	1.05212	NA	NA	NA	AT1G11112	-	NA	NA	NA	AT1G11112	-	NA	NA	NA	AT1G11112	-	0	0
AT1G11120		unknown protein; BEST Arabidopsis thaliana protein match is: unknown protein (TAIR:AT1G09812.1); Has 270 Blast hits to 255 proteins in 62 species: Archae - 0; Bacteria - 2; Metazoa - 93; Fungi - 14; Plants - 126; Viruses - 0; Other Eukaryotes - 35 (source: NCBI BLink).			N/A	N/A	486	2.89496	2.96704	2.86196	3.41527	4.79895	2.93852	2.80881	5.84976	3.86651	2.59588	2.63217	3.46744	.	2.90799	3.71758	4.17503	2.8985	0.98112	0.988988	0.00590519	AT1G11120	-	0.407982	0.607263	0.206474	AT1G11120	-	0.310049	0.523978	0.253303	AT1G11120	-	0	0
AT1G11125		unknown protein; BEST Arabidopsis thaliana protein match is: unknown protein (TAIR:AT1G61170.1).			N/A	N/A	798	0.998524	1.24176	1.83626	1.12448	1.84396	1.38948	1.40921	1.50999	1.80648	2.14026	2.13365	1.58777	.	1.35885	1.45264	1.57523	1.95389	0.105459	0.201837	-0.396492	AT1G11125	-	0.215439	0.401565	-0.303379	AT1G11125	-	0.461399	0.666782	-0.180386	AT1G11125	-	1	0
AT1G11130	SUB, SCM, SRF9	Leucine-rich repeat protein kinase family protein			N/A	N/A	2307	8.63435	8.54246	9.52261	8.87452	9.61506	9.27182	7.82953	8.87389	8.93696	8.25245	6.92361	8.08875	.	8.89981	9.2538	8.54679	7.75494	0.0511865	0.112111	0.117002	AT1G11130	-	0.00133141	0.00689092	0.192559	AT1G11130	-	0.0634129	0.175981	0.111384	AT1G11130	-	1	0
AT1G11145		Protein of unknown function (DUF674)			N/A	N/A	489	0	0	0	0	0	0	0	0	0	0	0	0	.	0	0	0	0	NA	NA	NA	AT1G11145	-	NA	NA	NA	AT1G11145	-	NA	NA	NA	AT1G11145	-	0	0
AT1G11160		Transducin/WD40 repeat-like superfamily protein			N/A	N/A	3066	1.91067	1.83059	1.73003	1.15792	1.9043	1.38974	1.25849	1.27173	1.69161	1.03216	1.18203	1.51604	.	1.82376	1.48399	1.40728	1.24341	0.0109321	0.0308075	0.371815	AT1G11160	-	0.203655	0.387443	0.185729	AT1G11160	-	0.340704	0.555662	0.139204	AT1G11160	-	1	0
AT1G11170		Protein of unknown function (DUF707)			N/A	N/A	1317	2.45513	3.03841	2.09813	3.46015	2.90154	2.77393	3.00274	2.21689	3.20276	2.63951	0.858783	1.60642	.	2.53056	3.04521	2.80746	1.70157	0.0739684	0.151187	0.423599	AT1G11170	-	0.0112	0.0419344	0.601303	AT1G11170	-	0.0182947	0.0678863	0.55939	AT1G11170	-	0	0
AT1G11180		Secretory carrier membrane protein (SCAMP) family protein			N/A	N/A	876	8.20617	9.59341	9.96744	10.1378	10.7407	12.7381	12.1623	12.7288	11.5238	11.15	12.4182	9.75449	.	9.25567	11.2055	12.1383	11.1076	0.107736	0.205353	-0.158361	AT1G11180	-	0.905999	0.952474	0.0116263	AT1G11180	-	0.226385	0.428887	0.119104	AT1G11180	-	1	0
AT1G11190	BFN1, ENDO1	bifunctional nuclease i			N/A	N/A	918	4.61135	4.60883	5.59235	5.59189	3.59224	4.89178	5.26688	4.66136	5.33891	6.53817	5.76526	7.75282	.	4.93751	4.69197	5.08905	6.68542	0.0309911	0.0739459	-0.315991	AT1G11190	-	0.0158231	0.0558237	-0.353459	AT1G11190	-	0.0780017	0.205276	-0.258161	AT1G11190	-	0	0
AT1G11200		Protein of unknown function (DUF300)			N/A	N/A	888	12.7506	13.1022	11.7832	13.7855	12.9419	13.5729	12.627	14.2865	12.3963	13.3024	10.6949	13.9173	.	12.5453	13.4334	13.1033	12.6382	0.875424	0.923423	-0.015021	AT1G11200	-	0.469345	0.663018	0.0693256	AT1G11200	-	0.514612	0.710094	0.0624393	AT1G11200	-	1	0
AT1G11210		Protein of unknown function (DUF761)			N/A	N/A	927	4.71703	4.36028	4.68298	17.8212	18.2287	19.3043	14.7211	16.362	17.105	2.03259	1.51456	2.02336	.	4.58676	18.4514	16.0627	1.85684	4.23021e-12	4.76505e-11	0.883579	AT1G11210	-	1.90815e-71	4.7967e-69	2.27908	AT1G11210	1	1.06477e-65	4.59682e-63	2.18296	AT1G11210	1	0	2
AT1G11220		Protein of unknown function (DUF761)			N/A	N/A	933	4.92025	3.55419	4.46275	4.23395	4.6409	3.77136	3.77805	5.52987	3.97239	2.55265	3.05004	3.23044	.	4.3124	4.2154	4.42677	2.94438	0.0150806	0.0405123	0.361753	AT1G11220	-	0.0212869	0.0711198	0.342764	AT1G11220	-	0.00294267	0.0150266	0.442608	AT1G11220	-	0	0
AT1G11230		Protein of unknown function (DUF761)			N/A	N/A	966	0	0.213393	0	0	0	0	0	0	0	0	0	0	.	0.071131	0	0	0	NA	NA	NA	AT1G11230	-	NA	NA	NA	AT1G11230	-	NA	NA	NA	AT1G11230	-	0	0
AT1G11240		CONTAINS InterPro DOMAIN/s: Nucleolar protein 12 (InterPro:IPR019186); Has 2484 Blast hits to 1934 proteins in 262 species: Archae - 0; Bacteria - 90; Metazoa - 921; Fungi - 378; Plants - 144; Viruses - 18; Other Eukaryotes - 933 (source: NCBI BLink).			N/A	N/A	603	38.1254	30.4745	36.0292	30.8793	29.4017	29.7021	32.6403	32.2561	36.7187	32.5589	32.2929	28.2395	.	34.8764	29.9944	33.8717	31.0304	0.250914	0.392694	0.0839893	AT1G11240	-	0.647858	0.798999	-0.0334118	AT1G11240	-	0.167733	0.351151	0.100916	AT1G11240	-	1	0
AT1G11250	SYP125, ATSYP125	syntaxin of plants 125			N/A	N/A	897	0.123999	0.068469	0	0	0	0.071307	0	0	0.192216	0.078424	0.07721	0.064991	.	0.064156	0.023769	0.064072	0.0735417	NA	NA	NA	AT1G11250	-	NA	NA	NA	AT1G11250	-	NA	NA	NA	AT1G11250	-	0	0
AT1G11260	STP1, ATSTP1	sugar transporter 1			N/A	N/A	1569	30.8246	27.5362	30.1575	86.939	80.8641	83.5829	148.304	142.437	153.995	336.47	323.588	349.758	.	29.5061	83.7953	148.245	336.605	0	0	-2.45377	AT1G11260	2	4.20353e-125	2.98135e-122	-1.39973	AT1G11260	2	6.74443e-39	1.04639e-36	-0.767545	AT1G11260	-	0	4
AT1G11270		F-box and associated interaction domains-containing protein			N/A	N/A	939	3.85571	3.50896	3.78051	3.53483	3.75802	4.87413	2.99275	3.4418	6.30613	3.65333	5.30717	4.55716	.	3.71506	4.05566	4.24689	4.50589	0.220644	0.356734	-0.205856	AT1G11270	-	0.682219	0.822049	-0.0688145	AT1G11270	-	0.798675	0.898735	-0.0428686	AT1G11270	-	1	0
AT1G11280		S-locus lectin protein kinase family protein			N/A	N/A	2493	8.05467	7.50128	8.25461	7.09863	6.70608	7.10607	7.216	7.07657	8.06677	9.2089	7.9548	8.81629	.	7.93685	6.97026	7.45311	8.66	0.0982694	0.190468	-0.103676	AT1G11280	-	0.00174157	0.00866381	-0.196347	AT1G11280	-	0.0234512	0.0823115	-0.142098	AT1G11280	-	1	0
AT1G11290	CRR22	Pentatricopeptide repeat (PPR) superfamily protein			N/A	N/A	2430	1.79772	2.06737	2.53575	3.43136	2.45229	3.12106	2.76316	2.76261	2.91166	1.99521	2.87457	2.10116	.	2.13361	3.00157	2.81248	2.32365	0.438129	0.588608	-0.102009	AT1G11290	-	0.0371912	0.1105	0.274136	AT1G11290	-	0.105555	0.254426	0.212937	AT1G11290	-	0	0
AT1G11300		protein serine/threonine kinases;protein kinases;ATP binding;sugar binding;kinases;carbohydrate binding			N/A	N/A	4953	1.57261	1.563	1.37183	1.69062	1.3754	1.545	1.2536	1.30319	1.30321	1.43388	1.15778	1.2284	.	1.50248	1.53701	1.28667	1.27335	0.126472	0.233136	0.145792	AT1G11300	-	0.0353408	0.106419	0.20077	AT1G11300	-	0.803789	0.901179	0.0237027	AT1G11300	-	1	0
AT1G11310	MLO2, ATMLO2, PMR2	Seven transmembrane MLO family protein					1722	48.0026	47.057	43.0698	64.0542	62.5031	64.946	58.27	65.0264	67.2445	51.4644	45.0747	52.2273	.	46.0431	63.8344	63.5136	49.5888	0.0617122	0.13028	-0.0956989	AT1G11310	-	4.69727e-07	4.89418e-06	0.258065	AT1G11310	-	4.00691e-07	5.48781e-06	0.259619	AT1G11310	-	0	0
AT1G11320		unknown protein; FUNCTIONS IN: molecular_function unknown; INVOLVED IN: biological_process unknown; LOCATED IN: mitochondrion, plastid; EXPRESSED IN: 7 plant structures; EXPRESSED DURING: C globular stage, F mature embryo stage, petal differentiation and expansion stage, E expanded cotyledon stage, D bilateral stage; Has 46 Blast hits to 46 proteins in 14 species: Archae - 0; Bacteria - 2; Metazo…			N/A	N/A	1275	2.5373	2.46176	2.60887	2.33906	2.79498	1.9424	1.75967	2.02143	2.1919	1.44346	1.61858	2.66817	.	2.53598	2.35881	1.991	1.91007	0.0769236	0.155944	0.288211	AT1G11320	-	0.142084	0.300622	0.239207	AT1G11320	-	0.640812	0.801826	0.0760215	AT1G11320	-	1	0
AT1G11330		S-locus lectin protein kinase family protein			N/A	N/A	2529	3.06647	3.43251	2.85833	3.78056	3.12497	3.04139	3.40489	3.28766	3.55887	2.83635	4.8948	3.58751	.	3.1191	3.31564	3.41714	3.77289	0.153748	0.270059	-0.186021	AT1G11330	-	0.47208	0.66518	-0.0937789	AT1G11330	-	0.603238	0.775636	-0.0677815	AT1G11330	-	1	0
AT1G11340		S-locus lectin protein kinase family protein				Y	2706	0.745767	0.665551	0.746204	0.71244	0.614814	0.796228	0.710722	0.651246	0.667846	0.74029	0.855016	0.632478	.	0.719174	0.707827	0.676605	0.742595	0.787924	0.864592	-0.0467734	AT1G11340	-	0.854226	0.92495	-0.0319457	AT1G11340	-	0.682428	0.827361	-0.071141	AT1G11340	-	1	0
AT1G11350	CBRLK1, SD1-13, RKS2	S-domain-1 13			N/A	N/A	2493	5.66833	5.58656	5.85609	7.28238	5.68203	6.01609	6.16194	7.77041	7.13103	6.66849	6.71374	7.24666	.	5.70366	6.32683	7.02113	6.8763	0.00579013	0.0176603	-0.20851	AT1G11350	-	0.30278	0.504228	-0.0778666	AT1G11350	-	0.699785	0.839153	0.0291378	AT1G11350	-	1	0
AT1G11360		Adenine nucleotide alpha hydrolases-like superfamily protein			N/A	N/A	729	24.8534	27.0346	29.594	29.4648	30.8303	29.1631	27.6279	29.5944	26.5597	31.944	30.9786	31.5567	.	27.1607	29.8194	27.9273	31.4931	0.0182127	0.047559	-0.164637	AT1G11360	-	0.383028	0.58476	-0.0608226	AT1G11360	-	0.169536	0.35362	-0.0957799	AT1G11360	-	1	0
AT1G11362		Plant invertase/pectin methylesterase inhibitor superfamily protein			N/A	N/A	555	0	0	0	0	0	0.156696	0.861708	0.403168	0.288296	0.693704	0	0	.	0	0.052232	0.517724	0.231235	NA	NA	NA	AT1G11362	-	NA	NA	NA	AT1G11362	-	NA	NA	NA	AT1G11362	-	0	0
AT1G11370		Pectin lyase-like superfamily protein			N/A	N/A	867	0	0	0	0	0	0.0799	0	0	0	0	0.087494	0	.	0	0.0266333	0	0.0291647	NA	NA	NA	AT1G11370	-	NA	NA	NA	AT1G11370	-	NA	NA	NA	AT1G11370	-	0	0
AT1G11380		PLAC8 family protein			N/A	N/A	765	10.8216	12.2838	7.92015	19.2173	15.3161	14.2341	26.4848	29.9111	23.9885	41.4823	43.0458	40.9206	.	10.3418	16.2558	26.7948	41.8162	7.14983e-31	2.10665e-29	-1.4369	AT1G11380	2	1.99863e-14	4.68052e-13	-0.951577	AT1G11380	-	0.000656296	0.00417745	-0.423781	AT1G11380	-	0	2
AT1G11390		Protein kinase superfamily protein			N/A	N/A	1875	8.65975	7.51786	7.42738	7.86955	7.174	6.21542	7.01066	6.91448	8.74094	7.83479	7.62086	8.57631	.	7.86833	7.08632	7.55536	8.01065	0.638205	0.756754	-0.0390441	AT1G11390	-	0.167009	0.33819	-0.114745	AT1G11390	-	0.562912	0.746535	-0.0480378	AT1G11390	-	1	0
AT1G11400	PYM	partner of Y14-MAGO			N/A	N/A	615	20.5543	18.8109	18.012	22.1667	18.0338	26.7025	21.2372	25.0277	23.7898	27.62	25.9299	26.5772	.	19.1257	22.301	23.3516	26.709	1.77862e-05	9.42665e-05	-0.358248	AT1G11400	-	0.0247352	0.080094	-0.187473	AT1G11400	-	0.1513	0.326949	-0.119802	AT1G11400	-	1	0
AT1G11410		S-locus lectin protein kinase family protein					2538	6.21053	5.64951	6.31102	5.97406	5.23349	5.11524	4.96927	4.20036	4.39235	3.72814	4.0037	3.78875	.	6.05702	5.44093	4.52066	3.8402	1.68931e-09	1.48929e-08	0.432897	AT1G11410	-	5.39163e-07	5.55355e-06	0.36009	AT1G11410	-	0.0172891	0.0649291	0.171034	AT1G11410	-	1	0
AT1G11420	ATDUF2, DUF2	DOMAIN OF UNKNOWN FUNCTION 724 2			N/A	N/A	1815	2.3286	2.00792	2.01421	2.1258	2.2249	2.18744	2.62644	2.06468	1.88966	2.34488	2.0251	2.1158	.	2.11691	2.17938	2.19359	2.16193	0.727483	0.821931	-0.0442346	AT1G11420	-	0.839454	0.916527	0.0257166	AT1G11420	-	0.852044	0.927164	0.0236753	AT1G11420	-	1	0
AT1G11430		plastid developmental protein DAG, putative			N/A	N/A	699	155.043	170.938	140.326	157.442	150.745	159.679	146.216	158.06	170.86	125.391	112.446	125.723	.	155.436	155.955	158.379	121.187	3.2484e-08	2.5033e-07	0.228743	AT1G11430	-	9.56098e-10	1.43516e-08	0.253121	AT1G11430	-	1.75655e-12	4.81813e-11	0.291855	AT1G11430	-	0	0
AT1G11440		BEST Arabidopsis thaliana protein match is: glycine-rich protein (TAIR:AT3G29075.1); Has 19337 Blast hits to 8589 proteins in 488 species: Archae - 26; Bacteria - 641; Metazoa - 7852; Fungi - 2167; Plants - 955; Viruses - 616; Other Eukaryotes - 7080 (source: NCBI BLink).			N/A	N/A	1092	7.53154	8.93764	8.2655	12.6085	12.8884	12.6644	10.934	13.2061	12.9325	13.2075	17.0389	13.3739	.	8.24489	12.7204	12.3575	14.5401	2.27198e-09	1.97979e-08	-0.574846	AT1G11440	-	0.207782	0.392313	-0.121151	AT1G11440	-	0.102501	0.249335	-0.157039	AT1G11440	-	1	0
AT1G11450		nodulin MtN21 /EamA-like transporter family protein					906	14.9779	13.9443	14.1164	14.2187	15.1159	13.9169	11.5178	13.048	14.8604	15.5523	13.315	15.6345	.	14.3462	14.4172	13.1421	14.8339	0.629767	0.750829	-0.0472982	AT1G11450	-	0.849206	0.922761	-0.0186554	AT1G11450	-	0.22703	0.429562	-0.118531	AT1G11450	-	1	0
AT1G11460		nodulin MtN21 /EamA-like transporter family protein			N/A	N/A	1014	3.79716	4.50827	3.22112	3.88762	2.8257	2.85958	3.55268	2.7681	3.74772	4.46381	4.45571	3.47432	.	3.84218	3.19097	3.35617	4.13128	0.58615	0.715449	-0.0906426	AT1G11460	-	0.133988	0.288378	-0.249499	AT1G11460	-	0.239223	0.445366	-0.195951	AT1G11460	-	1	0
AT1G11470		Pentatricopeptide repeat (PPR) superfamily protein			N/A	N/A	453	0	0	0	0	0	0	0	0	0	0	0	0	.	0	0	0	0	NA	NA	NA	AT1G11470	-	NA	NA	NA	AT1G11470	-	NA	NA	NA	AT1G11470	-	0	0
AT1G11475	NRPB10, NRPD10, NRPE10	RNA polymerases N / 8 kDa subunit			N/A	N/A	216	43.6215	42.5471	50.2887	38.1514	29.9991	27.9541	36.5149	48.6564	46.2832	28.1512	35.4083	25.7491	.	45.4858	32.0349	43.8182	29.7695	0.03177	0.0755231	0.389244	AT1G11475	-	0.692855	0.82868	0.0715996	AT1G11475	-	0.0104249	0.0430143	0.464312	AT1G11475	-	0	0
AT1G11480		eukaryotic translation initiation factor-related			N/A	N/A	1737	25.1633	25.68	24.2117	25.4892	25.5694	25.4403	25.0355	25.4426	25.5752	29.4033	29.9409	27.5924	.	25.0183	25.4996	25.3511	28.9789	0.000132032	0.000596727	-0.168618	AT1G11480	-	0.00778747	0.0310794	-0.117384	AT1G11480	-	0.00645841	0.0290899	-0.120137	AT1G11480	-	1	0
AT1G11490		zinc finger (C2H2 type) family protein			N/A	N/A	1098	0.294113	0.324773	0.074954	0.406536	0.259645	0.136439	0.078511	0.217631	0.120041	0.299284	0.149918	0.186452	.	0.23128	0.26754	0.138728	0.211885	NA	NA	NA	AT1G11490	-	NA	NA	NA	AT1G11490	-	NA	NA	NA	AT1G11490	-	0	0
AT1G11500		Protein of unknown function (DUF1218)			N/A	N/A	555	0.278035	0.463401	1.41915	0.802104	0.481608	0.783478	1.18799	0.671947	1.00904	0.173426	0.967828	0.737855	.	0.720195	0.689063	0.956326	0.62637	0.900722	0.939038	0.0700075	AT1G11500	-	0.658074	0.805392	0.248366	AT1G11500	-	0.350351	0.565844	0.524096	AT1G11500	-	0	0
AT1G11510		DNA-binding storekeeper protein-related transcriptional regulator			N/A	N/A	1059	0	0	0	0	0	0	0	0	0	0	0	0	.	0	0	0	0	NA	NA	NA	AT1G11510	-	NA	NA	NA	AT1G11510	-	NA	NA	NA	AT1G11510	-	0	0
AT1G11520		pliceosome associated protein-related			N/A	N/A	591	0	0	0	0	0	0	0	0	0	0	0	0	.	0	0	0	0	NA	NA	NA	AT1G11520	-	NA	NA	NA	AT1G11520	-	NA	NA	NA	AT1G11520	-	0	0
AT1G11530	ATCXXS1, CXXS1	C-terminal cysteine residue is changed to a serine 1			N/A	N/A	357	45.3681	59.0359	45.6656	88.6565	81.6035	98.8791	64.163	73.9187	84.5503	51.5725	48.3914	47.8395	.	50.0232	89.713	74.2107	49.2678	0.985623	0.991866	0.00148556	AT1G11530	-	1.84762e-12	3.65458e-11	0.580819	AT1G11530	-	3.2092e-09	5.95065e-08	0.488076	AT1G11530	-	0	0
AT1G11540		Sulfite exporter TauE/SafE family protein			N/A	N/A	1104	1.66791	1.46103	1.77727	1.94534	1.2677	1.57819	1.22483	1.18711	1.42912	1.58256	1.0653	1.3225	.	1.6354	1.59708	1.28035	1.32345	0.389008	0.542432	0.195804	AT1G11540	-	0.406658	0.606521	0.188615	AT1G11540	-	0.964979	0.983444	-0.00998027	AT1G11540	-	1	0
AT1G11545	XTH8	xyloglucan endotransglucosylase/hydrolase 8			N/A	N/A	918	24.0645	25.1195	26.3679	22.2729	22.6437	20.6216	22.9751	23.7724	19.7124	24.5068	20.8056	23.346	.	25.184	21.8461	22.1533	22.8861	0.31024	0.459986	0.0821845	AT1G11545	-	0.592316	0.758622	-0.04337	AT1G11545	-	0.911981	0.958319	0.00895288	AT1G11545	-	1	0
AT1G11560		Oligosaccharyltransferase complex/magnesium transporter family protein			N/A	N/A	1032	0	0	0	0.072912	0	0	0	0	0.065125	0.081444	0.080911	0	.	0	0.024304	0.0217083	0.0541183	NA	NA	NA	AT1G11560	-	NA	NA	NA	AT1G11560	-	NA	NA	NA	AT1G11560	-	0	0
AT1G11570	NTL	NTF2-like			N/A	N/A	399	1.90007	1.84284	2.06889	0.800502	3.4926	2.43539	0.785267	1.13201	0.491046	2.09273	3.00568	1.28006	.	1.93727	2.24283	0.802774	2.12616	0.938773	0.963913	-0.035728	AT1G11570	-	0.92361	0.96046	-0.0446006	AT1G11570	-	0.0844481	0.217069	-0.802566	AT1G11570	-	0	0
AT1G11572		Plant thionin family protein			N/A	N/A	270	0	0	0	0	0	0	0	0	0	0	0	0	.	0	0	0	0	NA	NA	NA	AT1G11572	-	NA	NA	NA	AT1G11572	-	NA	NA	NA	AT1G11572	-	0	0
AT1G11580	ATPMEPCRA, PMEPCRA	methylesterase PCR A			N/A	N/A	1674	42.7446	41.1535	41.7469	36.8876	35.3905	36.7178	42.4208	39.5247	41.0271	65.3422	62.0615	67.5684	.	41.8817	36.332	40.9909	64.9907	4.45247e-33	1.41701e-31	-0.455764	AT1G11580	-	1.46762e-52	1.81027e-50	-0.58039	AT1G11580	-	1.86923e-30	2.03961e-28	-0.43631	AT1G11580	-	0	0
AT1G11590		Plant invertase/pectin methylesterase inhibitor superfamily			N/A	N/A	1575	0	0	0	0	0	0	0	0	0	0	0	0	.	0	0	0	0	NA	NA	NA	AT1G11590	-	NA	NA	NA	AT1G11590	-	NA	NA	NA	AT1G11590	-	0	0
AT1G11593		Plant invertase/pectin methylesterase inhibitor superfamily protein			N/A	N/A	570	0	0	0	0	0	0	0	0	0	0	0	0	.	0	0	0	0	NA	NA	NA	AT1G11593	-	NA	NA	NA	AT1G11593	-	NA	NA	NA	AT1G11593	-	0	0
AT1G11600	CYP77B1	cytochrome P450, family 77, subfamily B, polypeptide 1			N/A	N/A	1533	15.7697	15.6099	14.6912	13.9352	13.87	11.5263	11.9492	11.8954	13.1694	7.56584	8.25287	7.8901	.	15.3569	13.1105	12.338	7.90294	1.42896e-24	3.3113e-23	0.643199	AT1G11600	-	3.26523e-15	8.07525e-14	0.495381	AT1G11600	-	2.35936e-14	8.02304e-13	0.479604	AT1G11600	-	0	0
AT1G11608		F-box associated ubiquitination effector family protein			N/A	N/A	255	0	0	0	0	0	0	0	0	0	0	0	0	.	0	0	0	0	NA	NA	NA	AT1G11608	-	NA	NA	NA	AT1G11608	-	NA	NA	NA	AT1G11608	-	0	0
AT1G11610	CYP71A18	cytochrome P450, family 71, subfamily A, polypeptide 18			N/A	N/A	1504.5	0	0	0	0	0	0	0	0	0	0	0	0	.	0	0	0	0	NA	NA	NA	AT1G11610	-	NA	NA	NA	AT1G11610	-	NA	NA	NA	AT1G11610	-	0	0
AT1G11620		F-box and associated interaction domains-containing protein			N/A	N/A	1092	0	0	0	0	0	0	0	0	0	0	0	0	.	0	0	0	0	NA	NA	NA	AT1G11620	-	NA	NA	NA	AT1G11620	-	NA	NA	NA	AT1G11620	-	0	0
AT1G11630		Tetratricopeptide repeat (TPR)-like superfamily protein			N/A	N/A	1218	5.89849	4.55542	5.26013	5.28173	4.78584	5.50283	4.62596	4.52075	5.21717	5.98151	5.75258	5.9775	.	5.23801	5.19013	4.78796	5.90386	0.244262	0.384727	-0.137435	AT1G11630	-	0.287121	0.486514	-0.125639	AT1G11630	-	0.102218	0.248828	-0.192886	AT1G11630	-	1	0
AT1G11650	ATRBP45B, RBP45B	RNA-binding (RRM/RBD/RNP motifs) family protein			N/A	N/A	1218	138.065	133.037	134.608	137.22	137.331	134.028	127.956	135.56	138.209	137.036	127.315	145.584	.	135.237	136.193	133.908	136.645	0.440928	0.590996	-0.0257778	AT1G11650	-	0.928178	0.962726	0.00301512	AT1G11650	-	0.681481	0.826789	0.0137295	AT1G11650	-	1	0
AT1G11655		unknown protein; BEST Arabidopsis thaliana protein match is: unknown protein (TAIR:AT4G21902.1); Has 22 Blast hits to 22 proteins in 6 species: Archae - 0; Bacteria - 0; Metazoa - 0; Fungi - 0; Plants - 22; Viruses - 0; Other Eukaryotes - 0 (source: NCBI BLink).			N/A	N/A	342	2.52638	1.5922	1.66312	1.60421	0.387348	1.68985	1.75131	1.67045	1.85333	1.39251	0.834335	1.49798	.	1.92723	1.22714	1.75836	1.24161	NA	NA	NA	AT1G11655	-	NA	NA	NA	AT1G11655	-	NA	NA	NA	AT1G11655	-	0	0
AT1G11660		heat shock protein 70 (Hsp 70) family protein			N/A	N/A	2292	15.0691	14.0573	14.7651	16.5276	16.4067	17.3003	17.3246	16.3571	16.8513	16.24	14.936	16.5505	.	14.6305	16.7449	16.8443	15.9088	0.028674	0.069359	-0.105455	AT1G11660	-	0.181986	0.358609	0.0643286	AT1G11660	-	0.191242	0.384633	0.0629911	AT1G11660	-	1	0
AT1G11670		MATE efflux family protein			N/A	N/A	1512	21.811	23.5116	24.1692	18.4485	18.1749	20.2488	20.5895	21.0055	19.45	23.3747	21.1544	22.5094	.	23.1639	18.9574	20.3483	22.3462	0.72004	0.817102	0.0193406	AT1G11670	-	0.00190469	0.0093766	-0.167539	AT1G11670	-	0.27876	0.490645	-0.0584477	AT1G11670	-	1	0
AT1G11680	CYP51G1, EMB1738, CYP51A2, CYP51	CYTOCHROME P450 51G1			N/A	N/A	1467	53.1866	54.2246	52.4387	47.3995	46.1476	44.3134	48.0944	48.9304	50.1923	49.4975	45.9569	52.8037	.	53.2833	45.9535	49.0724	49.4194	0.136722	0.247012	0.0586764	AT1G11680	-	0.0729323	0.185664	-0.0707083	AT1G11680	-	0.830721	0.916221	0.00842926	AT1G11680	-	1	0
AT1G11684		unknown protein; Has 30201 Blast hits to 17322 proteins in 780 species: Archae - 12; Bacteria - 1396; Metazoa - 17338; Fungi - 3422; Plants - 5037; Viruses - 0; Other Eukaryotes - 2996 (source: NCBI BLink).			N/A	N/A	198	0	0	0	0	0	0	0	0	0	0	0	0	.	0	0	0	0	NA	NA	NA	AT1G11684	-	NA	NA	NA	AT1G11684	-	NA	NA	NA	AT1G11684	-	0	0
AT1G11690		unknown protein; BEST Arabidopsis thaliana protein match is: unknown protein (TAIR:AT3G20350.1); Has 5959 Blast hits to 4807 proteins in 476 species: Archae - 156; Bacteria - 436; Metazoa - 2789; Fungi - 309; Plants - 336; Viruses - 9; Other Eukaryotes - 1924 (source: NCBI BLink).			N/A	N/A	744	0	0	0	0	0	0	0	0.075066	0.166204	0	0	0.085422	.	0	0	0.0804233	0.028474	NA	NA	NA	AT1G11690	-	NA	NA	NA	AT1G11690	-	NA	NA	NA	AT1G11690	-	0	0
AT1G11700		Protein of unknown function, DUF584			N/A	N/A	606	25.0855	25.4439	29.5595	12.1685	12.998	10.0732	11.6222	8.106	9.60348	10.826	10.3582	6.87692	.	26.6963	11.7466	9.77723	9.35371	9.35182e-08	6.86065e-07	1.03569	AT1G11700	1	0.251301	0.445151	0.222543	AT1G11700	-	0.58468	0.763088	0.106027	AT1G11700	-	1	1
AT1G11710		Pentatricopeptide repeat (PPR) superfamily protein			N/A	N/A	1974	1.09374	1.66087	1.80701	0.671647	1.39306	1.1182	0.699134	0.755697	0.806159	1.17399	1.08947	1.18444	.	1.52054	1.06097	0.753663	1.1493	0.217949	0.353269	0.238953	AT1G11710	-	0.58451	0.753606	-0.106057	AT1G11710	-	0.0375792	0.118703	-0.403314	AT1G11710	-	0	0
AT1G11720	ATSS3, SS3	starch synthase 3			N/A	N/A	3278.03	18.875	20.7036	17.7629	17.3017	17.1713	18.005	15.2362	16.1568	17.2277	18.9914	19.443	19.3743	.	19.1138	17.4927	16.2069	19.2696	0.493672	0.639102	-0.0339975	AT1G11720	-	0.100893	0.236528	-0.0814841	AT1G11720	-	0.00095357	0.00572731	-0.1641	AT1G11720	-	1	0
AT1G11730		Galactosyltransferase family protein			N/A	N/A	1155	1.99471	1.26495	1.54196	1.42412	1.56282	2.16897	1.86741	1.79184	0.856265	2.06559	1.6473	1.11445	.	1.60054	1.71864	1.50517	1.60911	0.985027	0.991467	-0.00471161	AT1G11730	-	0.727304	0.850266	0.0875449	AT1G11730	-	0.773079	0.885283	-0.0723903	AT1G11730	-	1	0
AT1G11740		ankyrin repeat family protein			N/A	N/A	1935	0.531827	0.533071	0.429824	0.163519	0.270056	0.360455	0.56323	0.454016	0.398249	0.579676	0.917347	1.09106	.	0.498241	0.264677	0.471832	0.862694	0.0489962	0.107993	-0.525711	AT1G11740	-	1.4617e-05	0.00011995	-1.15748	AT1G11740	2	0.0509479	0.149649	-0.52125	AT1G11740	-	0	2
AT1G11750	CLPP6, NCLPP1, NCLPP6	CLP protease proteolytic subunit 6			N/A	N/A	816	101.416	104.785	101.297	93.6175	95.8948	100.704	93.4184	97.0878	95.6359	88.3835	81.1899	82.8616	.	102.499	96.7388	95.3807	84.145	3.7063e-05	0.000186211	0.173135	AT1G11750	-	0.000303066	0.00187905	0.151629	AT1G11750	-	0.00304631	0.0154802	0.124363	AT1G11750	-	1	0
AT1G11755	LEW1	Undecaprenyl pyrophosphate synthetase family protein			N/A	N/A	765	8.14917	9.08725	8.19282	8.61015	6.48046	7.77932	6.02508	7.29671	7.46305	7.70386	6.84352	7.10298	.	8.47641	7.62331	6.92828	7.21679	0.311258	0.461037	0.134769	AT1G11755	-	0.679531	0.820103	0.0549814	AT1G11755	-	0.725503	0.856585	-0.0467309	AT1G11755	-	1	0
AT1G11760	MED32	MED32; Has 41 Blast hits to 40 proteins in 14 species: Archae - 0; Bacteria - 0; Metazoa - 0; Fungi - 0; Plants - 41; Viruses - 0; Other Eukaryotes - 0 (source: NCBI BLink).			N/A	N/A	456	11.5645	6.5262	4.72617	9.4074	8.29006	8.99101	9.0734	7.77703	7.29556	7.29204	8.63964	9.16155	.	7.60562	8.89616	8.04866	8.36441	0.359858	0.512624	-0.178362	AT1G11760	-	0.709702	0.840177	0.0725139	AT1G11760	-	0.863399	0.933485	-0.0335143	AT1G11760	-	1	0
AT1G11765		Plant self-incompatibility protein S1 family			N/A	N/A	414	0	0	0	0	0	0	0	0	0	0	0	0	.	0	0	0	0	NA	NA	NA	AT1G11765	-	NA	NA	NA	AT1G11765	-	NA	NA	NA	AT1G11765	-	0	0
AT1G11770		FAD-binding Berberine family protein		plant-type cell wall	N/A	N/A	1611	0	0	0	0	0	0	0	0	0	0	0	0	.	0	0	0	0	NA	NA	NA	AT1G11770	-	NA	NA	NA	AT1G11770	-	NA	NA	NA	AT1G11770	-	0	0
AT1G11780		oxidoreductase, 2OG-Fe(II) oxygenase family protein			N/A	N/A	1038	11.1325	8.51723	8.9215	9.41153	7.40831	11.3783	7.8718	8.15683	9.28657	8.85691	7.69632	10.1466	.	9.52374	9.39938	8.4384	8.89994	0.630091	0.751124	0.0547592	AT1G11780	-	0.638928	0.792978	0.0533492	AT1G11780	-	0.774909	0.886377	-0.0325145	AT1G11780	-	1	0
AT1G11785		unknown protein; FUNCTIONS IN: molecular_function unknown; INVOLVED IN: biological_process unknown; LOCATED IN: cellular_component unknown; Has 2 Blast hits to 2 proteins in 1 species: Archae - 0; Bacteria - 0; Metazoa - 0; Fungi - 0; Plants - 2; Viruses - 0; Other Eukaryotes - 0 (source: NCBI BLink).			N/A	N/A	141	0	0	0	0	0	0	0	0	2.78	0	0	0	.	0	0	0.926667	0	NA	NA	NA	AT1G11785	-	NA	NA	NA	AT1G11785	-	NA	NA	NA	AT1G11785	-	0	0
AT1G11790	ADT1	arogenate dehydratase 1			N/A	N/A	1179	19.7922	23.7352	19.99	19.7528	21.8533	22.2878	18.7807	17.6674	20.2728	17.1496	14.4054	18.0283	.	21.1725	21.298	18.907	16.5278	0.000815403	0.00310391	0.230118	AT1G11790	-	0.000188512	0.00122823	0.256682	AT1G11790	-	0.0251872	0.0870505	0.153883	AT1G11790	-	1	0
AT1G11800		endonuclease/exonuclease/phosphatase family protein			N/A	N/A	1326	4.78732	4.16936	4.8009	4.52625	4.26457	5.5956	3.24371	3.97265	4.46258	3.87092	4.74092	4.91846	.	4.58586	4.79547	3.89298	4.5101	0.964001	0.979045	0.0050577	AT1G11800	-	0.600411	0.764429	0.0586982	AT1G11800	-	0.249595	0.456789	-0.129019	AT1G11800	-	1	0
AT1G11810		F-box associated ubiquitination effector family protein			N/A	N/A	1134	0	0	0	0	0	0	0	0.051936	0	0	0	0	.	0	0	0.017312	0	NA	NA	NA	AT1G11810	-	NA	NA	NA	AT1G11810	-	NA	NA	NA	AT1G11810	-	0	0
AT1G11820		O-Glycosyl hydrolases family 17 protein			N/A	N/A	1536	23.1842	26.8944	24.8835	17.2782	18.2698	22.0096	22.5105	20.9081	21.4123	21.5	19.5005	19.9267	.	24.9874	19.1859	21.6103	20.3091	0.00340884	0.0110615	0.188276	AT1G11820	-	0.327541	0.530904	-0.0629514	AT1G11820	-	0.247101	0.453739	0.074418	AT1G11820	-	1	0
AT1G11840	ATGLX1, GLX1	glyoxalase I homolog			N/A	N/A	964.297	522.251	536.889	533.833	449.301	451.372	457.704	522.475	498.016	497.574	438.136	471.646	470.328	.	530.991	452.792	506.022	460.037	0.000235296	0.00100467	0.109954	AT1G11840	-	0.79661	0.893425	-0.00770555	AT1G11840	-	0.00656622	0.0294819	0.0812623	AT1G11840	-	1	0
AT1G11850		unknown protein; FUNCTIONS IN: molecular_function unknown; INVOLVED IN: biological_process unknown; LOCATED IN: endomembrane system; EXPRESSED IN: 19 plant structures; EXPRESSED DURING: 12 growth stages; Has 38777 Blast hits to 8185 proteins in 741 species: Archae - 46; Bacteria - 14846; Metazoa - 13013; Fungi - 1392; Plants - 5894; Viruses - 543; Other Eukaryotes - 3043 (source: NCBI BLink).				Y	327	43.1251	48.2643	80.8589	47.6746	70.7062	46.2387	85.0437	47.7938	45.0221	38.0005	45.1064	48.3808	.	57.4161	54.8732	59.2865	43.8292	0.470977	0.619618	0.219822	AT1G11850	-	0.514278	0.700668	0.198874	AT1G11850	-	0.231812	0.435515	0.364608	AT1G11850	-	0	0
AT1G11860		Glycine cleavage T-protein family			N/A	N/A	1227	949.444	932.755	905.467	833.066	811.007	861.832	774.789	812.409	799.061	854.065	927.949	830.39	.	929.222	835.302	795.42	870.801	0.290063	0.437118	0.0381878	AT1G11860	-	0.323344	0.526464	-0.0356477	AT1G11860	-	0.0242541	0.0845466	-0.0813247	AT1G11860	-	1	0
AT1G11870	ATSRS, OVA7, SRS	Seryl-tRNA synthetase			N/A	N/A	1544.43	19.0558	19.849	18.0995	16.0493	18.494	17.3497	15.3248	16.433	18.9231	15.7827	14.276	16.8136	.	19.0014	17.2977	16.8936	15.6241	0.00422925	0.0133761	0.174567	AT1G11870	-	0.0788608	0.196993	0.107243	AT1G11870	-	0.143403	0.315794	0.0892954	AT1G11870	-	1	0
AT1G11880		transferases, transferring hexosyl groups			N/A	N/A	1470	2.74999	2.87962	2.38578	2.81907	2.42227	3.34768	2.24686	2.62293	3.15457	2.42681	2.01544	2.68671	.	2.6718	2.86301	2.67479	2.37632	0.467972	0.616767	0.1085	AT1G11880	-	0.21621	0.402485	0.184874	AT1G11880	-	0.361071	0.576141	0.136537	AT1G11880	-	1	0
AT1G11890	SEC22, ATSEC22	Synaptobrevin family protein			N/A	N/A	657	32.3605	36.1659	39.6078	33.3707	38.192	33.5783	36.5835	36.8843	34.9621	35.1169	36.0063	39.6125	.	36.0447	35.047	36.1433	36.9119	0.527148	0.667533	-0.0434106	AT1G11890	-	0.532103	0.71471	-0.0428911	AT1G11890	-	0.982295	0.991767	-0.00152339	AT1G11890	-	1	0
AT1G11900		Tetratricopeptide repeat (TPR)-like superfamily protein			N/A	N/A	1104	2.25668	1.90084	1.8136	1.67537	2.22811	2.74726	2.94121	1.81119	2.94539	3.19407	2.86179	3.16564	.	1.99037	2.21691	2.56593	3.07383	0.0130241	0.0357641	-0.449002	AT1G11900	-	0.0642422	0.168421	-0.334612	AT1G11900	-	0.275751	0.487288	-0.197081	AT1G11900	-	1	0
AT1G11905		B-cell receptor-associated protein 31-like			N/A	N/A	666	13.8216	10.1697	12.6662	9.93597	10.7791	11.484	14.7019	12.3362	10.1738	15.1908	14.471	15.0822	.	12.2192	10.733	12.404	14.9147	0.0612778	0.129536	-0.226027	AT1G11905	-	0.00611802	0.0253914	-0.331089	AT1G11905	-	0.156859	0.335205	-0.170982	AT1G11905	-	1	0
AT1G11910	APA1, ATAPA1	aspartic proteinase A1			N/A	N/A	1521	256.782	261.763	248.568	248.529	231.811	240.463	223.48	212.985	228.016	232.716	249.572	243.83	.	255.704	240.268	221.494	242.039	0.35044	0.502521	0.0314129	AT1G11910	-	0.950925	0.974909	-0.0020705	AT1G11910	-	0.027925	0.0942813	-0.0739569	AT1G11910	-	1	0
AT1G11915		unknown protein; FUNCTIONS IN: molecular_function unknown; INVOLVED IN: biological_process unknown; LOCATED IN: endomembrane system; EXPRESSED IN: root; BEST Arabidopsis thaliana protein match is: unknown protein (TAIR:AT3G17350.1); Has 261 Blast hits to 261 proteins in 13 species: Archae - 0; Bacteria - 0; Metazoa - 0; Fungi - 0; Plants - 261; Viruses - 0; Other Eukaryotes - 0 (source: NCBI BLin…			N/A	N/A	990	0.736519	1.11656	1.17709	1.21205	0.894957	0.856613	0.592984	1.00528	1.17848	0.849806	1.01585	1.06012	.	1.01006	0.987873	0.925581	0.975259	0.980807	0.988824	0.00742053	AT1G11915	-	0.982809	0.990954	0.00664635	AT1G11915	-	0.840177	0.920339	-0.0622054	AT1G11915	-	1	0
AT1G11920		Pectin lyase-like superfamily protein			N/A	N/A	1155	0	0.11652	0	0.175919	0	0	0.066105	0	0	0	0.065301	0.055633	.	0.03884	0.0586397	0.022035	0.0403113	NA	NA	NA	AT1G11920	-	NA	NA	NA	AT1G11920	-	NA	NA	NA	AT1G11920	-	0	0
AT1G11925		Stigma-specific Stig1 family protein			N/A	N/A	423	0	0	0	0	0	0	0	0	0	0	0	0	.	0	0	0	0	NA	NA	NA	AT1G11925	-	NA	NA	NA	AT1G11925	-	NA	NA	NA	AT1G11925	-	0	0
[truncated: 26,140 more rows]

## Sheet: DEGs_B1vsWT_seedlings
gene_ID	SB1	SWT	AVG	pval	qval	b	SB1 vs SWT
AT1G02340	2.85467	10.9796	6.91715	3.40991e-18	5.83268e-17	-1.35674	2
[truncated: 667 more rows]

## Sheet: DEGs_B2vsWT_seedlings
gene_ID	SB2	SWT	AVG	pval	qval	b	SB2 vs SWT
[truncated: 288 more rows]

[truncated: 7 more sheets: DEGs_BBvsWT_seedlings, GOs4DEGs_BBvsWT_seedlings, GOs4DEGs_B2vsWT_seedlings, GOs4DEGs_B1vsWT_seedlings, cellwall_seedlings, stomata_seedlings, stomata_genes]
