# Supplementary material for: Exocyst subunits EXO70B1 and B2 contribute to stomatal dynamics and cell wall modifications
Source: Front Plant Sci. 2025 Dec 17;16:1694769. doi: 10.3389/fpls.2025.1694769 (PMC12753983; doi:10.3389/fpls.2025.1694769)
Supplement: Supplementary Table 3 — A list of significantly up- and down-regulated genes, and significant gene enrichment within GO categories for exo70B1, B2 and double mutant B1xB2 lines in comparison to WT, in the adult stage, mock and chitosan treated. [file Table3.xlsx]

## Sheet: sample list
directory	sample	group	B1	B2	chito
4Tamara	B2_10	B2	no	yes	no
4Tamara	B2_11	B2	no	yes	no
4Tamara	B2_9	B2	no	yes	no
4Tamara	BB_13	BB	yes	yes	no
4Tamara	BB_14	BB	yes	yes	no
4Tamara	BB_15	BB	yes	yes	no
4Tamara	CB1_22	CB1	yes	no	yes
4Tamara	CB1_21	CB1	yes	no	yes
4Tamara	CB1_24a	CB1	yes	no	yes
4Tamara	CB2_26	CB2	no	yes	yes
4Tamara	CB2_27	CB2	no	yes	yes
4Tamara	CB2_28	CB2	no	yes	yes
4Tamara	CBB_29	CBB	yes	yes	yes
4Tamara	CBB_30	CBB	yes	yes	yes
4Tamara	W_1	W	no	no	no
4Tamara	W_3	W	no	no	no
4Tamara	W_4	W	no	no	no
4Tamara	B1_7	B1	yes	no	no
4Tamara	B1_6a	B1	yes	no	no
4Tamara	CBB_31a	CBB	yes	yes	yes
4Tamara	CW_19a	CW	no	no	yes
4Tamara	CW_20	CW	no	no	yes
4Tamara	CW_18a	CW	no	no	yes
4Tamara	B1_rep	B1	yes	no	no

## Sheet: statistical criteria
Criteria for significant change
qval	0.05
log2(fold-change)	1
stability criterium (log2FCh)	0.2
B1 vs WT	885
B2 vs WT	1759
BB vs WT	1547
CB1 vs CW	1778
CB2 vs CW	2105
CBB vs CW	1910
Note: Columns labelled as name of comparison now includes values reflecting upregulated (1), downregulated (2) or no significantly different (-). Stringency of determination is set here - qval, log2(FCh)

## Sheet: TPMs_genes
gene_ID	symbols	description	stomatal movement	plant-type cell wall	Known stomatal gene	Contained within Module #76 of AtGGM2014	eff_length	B1_7	B1_6a	B1_rep	B2_10	B2_11	B2_9	BB_13	BB_14	BB_15	W_1	W_3	W_4	CB1_22	CB1_21	CB1_24a	CB2_26	CB2_27	CB2_28	CBB_29	CBB_30	CBB_31a	CW_19a	CW_20	CW_18a	TPMs	B1	B2	BB	WT	CB1	CB2	CBB	C_WT	MEANs	pval	qval	b	gene_ID	B1 vs WT	pval	qval	b
AT1G01010	ANAC001, NAC001	NAC domain containing protein 1			N/A	N/A	1290	4.04843	3.24367	4.96594	6.14616	7.3372	5.87254	2.48478	2.79022	1.70957	1.41466	1.58352	2.14903	11.1194	12.1736	13.4165	10.565	9.46866	10.425	9.06057	11.0462	7.83524	3.60603	3.54024	3.20588	.	4.08601	6.45197	2.32819	1.71574	12.2365	10.1529	9.314	3.45072		0.000371367	0.00180618	0.773488	AT1G01010	-	1.46303e-09	8.79834e-09	1.31428
AT1G01020	ARV1	Arv1-like protein			N/A	N/A	738	27.1398	19.6151	25.016	19.9266	22.7895	14.3533	21.0059	23.8681	24.0847	16.216	21.2834	19.6841	29.263	27.9115	27.5671	42.0535	30.9013	42.8425	23.5946	32.3533	27.2201	24.7359	26.7548	22.8412	.	23.9236	19.0231	22.9862	19.0612	28.2472	38.5991	27.7227	24.7773		0.0533199	0.127201	0.262957	AT1G01020	-	0.695521	0.780174	0.0532595
AT1G01030	NGA3	AP2/B3-like transcriptional factor family protein			N/A	N/A	1077	9.72996	8.49432	7.44049	6.15312	3.86905	6.35244	4.18798	2.31983	1.91524	1.41059	0.955708	2.00835	1.77509	0.408553	1.26359	1.29902	1.53999	1.74156	3.15516	1.63248	2.61209	0.788558	2.10241	1.03278	.	8.55492	5.4582	2.80768	1.45822	1.14908	1.52686	2.46658	1.30792		2.02556e-13	3.20456e-12	1.74443	AT1G01030	1	4.16065e-08	2.16114e-07	1.30205
AT1G01040	DCL1, CAF, SUS1, SIN1, ASU1, EMB76, EMB60, ATDCL1	dicer-like 1			N/A	N/A	5731.08	11.8388	11.4152	9.84934	7.48074	8.79824	8.50029	8.33504	8.19667	8.18764	9.0229	9.71938	9.28444	12.0165	12.7166	11.3484	15.4721	14.5667	15.7875	12.6406	11.5429	12.7489	10.928	8.57312	8.71662	.	11.0344	8.25976	8.23978	9.34224	12.0272	15.2754	12.3108	9.40591		0.0519092	0.124526	0.117387	AT1G01040	-	0.0307103	0.0602148	-0.130487
AT1G01050	AtPPa1, PPa1	pyrophosphorylase 1			N/A	N/A	639	55.6663	51.806	51.1712	35.8205	41.427	46.3657	42.9389	44.0783	41.5311	62.2673	66.1348	67.4327	73.5473	78.4402	72.8104	63.5967	62.9556	58.7204	60.8651	47.5456	58.4583	89.9652	65.7125	79.6353	.	52.8812	41.2044	42.8494	65.2783	74.9326	61.7576	55.623	78.4377		0.0254074	0.0695484	-0.208362	AT1G01050	-	1.82034e-06	7.82102e-06	-0.444887
AT1G01060	LHY, LHY1	Homeodomain-like superfamily protein			N/A	N/A	1936.57	66.4007	60.7297	67.3677	21.3139	24.1975	20.0562	12.2894	10.9483	13.4621	113.379	108.372	121.061	77.2412	70.4078	72.2038	41.7414	41.5303	44.484	14.9395	11.1767	11.9655	114.13	109.303	100.386	.	64.8327	21.8559	12.2333	114.271	73.2843	42.5852	12.6939	107.94		2.52166e-27	9.16868e-26	-0.701979	AT1G01060	-	7.28084e-149	1.2707e-146	-1.68454
AT1G01070		nodulin MtN21 /EamA-like transporter family protein			N/A	N/A	1098	1.82135	1.82539	1.3599	1.78227	1.56891	1.94779	1.40557	1.41681	3.30322	5.72213	3.49253	2.72947	7.43707	4.62054	6.20218	4.98609	5.65957	6.00394	2.15109	3.75493	3.88785	2.47784	2.71344	3.24348	.	1.66888	1.76632	2.04187	3.98138	6.0866	5.54987	3.26462	2.81159		0.0176936	0.0516571	-0.76634	AT1G01070	-	0.0364527	0.0699521	-0.675836
AT1G01073		unknown protein; FUNCTIONS IN: molecular_function unknown; INVOLVED IN: biological_process unknown; LOCATED IN: endomembrane system; Has 0 Blast hits to 0 proteins in 0 species (source: NCBI BLink).			N/A	N/A	111	0	0	0	0	0	0	0	0	0	0	0	0	0	0	0	0	0	0	0	0	0	0	0	0	.	0	0	0	0	0	0	0	0		NA	NA	NA	AT1G01073	-	NA	NA	NA
AT1G01080		RNA-binding (RRM/RBD/RNP motifs) family protein			N/A	N/A	882.107	60.1219	61.6354	55.2167	62.7856	57.2607	57.8354	68.6989	59.9108	63.8006	80.7005	67.0748	80.5262	34.8654	43.6872	35.8095	40.9781	39.4108	39.8874	43.946	38.6263	50.4811	66.7579	67.6824	56.4485	.	58.9913	59.2939	64.1368	76.1005	38.1207	40.0921	44.3511	63.6296		0.000437012	0.00208989	-0.242758	AT1G01080	-	0.000579674	0.00168851	-0.237532
AT1G01090	PDH-E1 ALPHA	pyruvate dehydrogenase E1 alpha			N/A	N/A	1287	123.37	121.284	120.955	110.476	107.631	111.536	121.185	110.445	110.039	137.22	144.497	142.353	81.3963	80.2412	83.9989	81.2901	79.0148	81.7775	89.2932	90.5999	96.9231	139.884	132.332	131.183	.	121.87	109.881	113.89	141.357	81.8788	80.6941	92.2721	134.466		0.000617868	0.00284326	-0.159001	AT1G01090	-	1.24845e-07	6.17707e-07	-0.245504
AT1G01100		60S acidic ribosomal protein family			N/A	N/A	337.616	231.078	212.547	292.373	148.009	177.247	150.669	142.351	161.613	147.138	224.45	295.579	212.399	249.491	243.533	242.052	245.854	237.855	196.998	191.403	222.348	217.342	232.602	226.234	220.167	.	245.333	158.642	150.367	244.143	245.025	226.902	210.364	226.334		0.39908	0.572432	0.136946	AT1G01100	-	0.0650879	0.116113	-0.299572
AT1G01110	IQD18	IQ-domain 18			N/A	N/A	1584	2.21066	2.09668	2.54136	2.01802	1.87081	2.25937	3.24646	2.27134	1.33123	0.834435	1.11788	0.795535	2.0021	1.68098	3.36596	2.1673	2.08868	1.09319	1.41944	2.13722	2.49934	1.70367	1.90703	1.22658	.	2.2829	2.0494	2.28301	0.91595	2.34968	1.78306	2.01867	1.61243		0.00135209	0.00569989	0.827324	AT1G01110	-	0.00319421	0.00799759	0.761161
AT1G01115		unknown protein; FUNCTIONS IN: molecular_function unknown; INVOLVED IN: biological_process unknown; LOCATED IN: endomembrane system; Has 0 Blast hits to 0 proteins in 0 species (source: NCBI BLink).			N/A	N/A	117	0	0	0	0	0	0	0	0	0	0	0	0	0	0	0	0	0	0	0	0	0	0	0	0	.	0	0	0	0	0	0	0	0		NA	NA	NA	AT1G01115	-	NA	NA	NA
AT1G01120	KCS1	3-ketoacyl-CoA synthase 1			N/A	N/A	1587	75.6351	72.7367	73.1983	125.638	112.135	123.024	62.9932	65.1933	65.7772	54.6641	53.7376	45.363	58.0209	57.5371	55.7502	79.4178	78.2417	81.0004	41.0763	30.0209	34.1392	28.1995	22.371	24.1611	.	73.8567	120.266	64.6546	51.2549	57.1027	79.5533	35.0788	24.9105		1.94922e-09	2.14453e-08	0.348476	AT1G01120	-	7.59456e-48	2.74331e-46	0.843732
AT1G01130		CONTAINS InterPro DOMAIN/s: CBL-interacting protein kinase (InterPro:IPR020660), Calcium/calmodulin-dependent protein kinase-like (InterPro:IPR020636); BEST Arabidopsis thaliana protein match is: unknown protein (TAIR:AT5G47170.1); Has 176 Blast hits to 176 proteins in 20 species: Archae - 0; Bacteria - 0; Metazoa - 0; Fungi - 0; Plants - 176; Viruses - 0; Other Eukaryotes - 0 (source: NCBI BLink…			N/A	N/A	375	2.6329	3.09648	2.03944	0.851968	1.45237	1.65865	0.733183	0	1.43734	3.43359	0.981745	3.38793	0	3.48268	0	0	2.79807	2.73567	0	1.65951	0	1.46325	0	1.80976	.	2.58961	1.321	0.723508	2.60109	1.16089	1.84458	0.55317	1.091		NA	NA	NA	AT1G01130	-	NA	NA	NA
AT1G01140	CIPK9, SnRK3.12, PKS6	CBL-interacting protein kinase 9			N/A	N/A	1344.07	62.2177	60.7085	53.1368	75.7834	73.027	75.2711	100.478	96.188	88.8957	84.4762	79.9023	82.2239	98.0446	104.87	98.6494	101.571	103.506	102.585	106.561	103.392	106.832	83.7728	88.2121	74.07	.	58.6877	74.6938	95.1872	82.2008	100.521	102.554	105.595	82.0183		5.26658e-14	8.76705e-13	-0.388672	AT1G01140	-	0.0538709	0.098814	-0.0995743
AT1G01150		Homeodomain-like protein with RING/FYVE/PHD-type zinc finger domain			N/A	N/A	1038	0	0	0	0	0	0	0	0	0	0	0	0	0	0	0	0	0	0	0	0	0	0	0	0	.	0	0	0	0	0	0	0	0		NA	NA	NA	AT1G01150	-	NA	NA	NA
AT1G01160	GIF2	GRF1-interacting factor 2			N/A	N/A	588	24.3311	25.4487	26.1101	20.8403	28.7031	16.8822	18.4004	21.9948	22.7772	24.1315	22.4478	29.0236	38.2148	44.0675	30.9435	40.136	46.9991	46.4799	39.1131	34.1365	38.9078	26.6401	32.9836	29.6125	.	25.2966	22.1419	21.0575	25.201	37.7419	44.5383	37.3858	29.7454		0.805178	0.887387	0.0351402	AT1G01160	-	0.321791	0.437606	-0.141156
AT1G01170		Protein of unknown function (DUF1138)			N/A	N/A	252	127.051	114.078	160.79	121.877	162.608	145.651	154.599	143.33	215.568	80.2556	124.01	86.7038	169.348	140.297	135.265	204.26	170.94	148.168	153.906	158.241	160.048	119.662	109.673	186.581	.	133.973	143.379	171.166	96.9898	148.303	174.456	157.398	138.639		0.026308	0.0716069	0.448245	AT1G01170	-	0.0110839	0.0244734	0.512488
AT1G01180		S-adenosyl-L-methionine-dependent methyltransferases superfamily protein			N/A	N/A	924	16.4006	16.0601	14.1621	25.8405	21.1648	23.1244	20.199	21.1438	21.1328	16.9575	16.4723	15.6037	23.3821	30.3047	33.5482	34.2026	30.9858	39.5357	23.5102	24.7395	25.9093	16.1554	21.7835	12.3262	.	15.5409	23.3766	20.8252	16.3445	29.0783	34.908	24.7197	16.755		0.842924	0.910705	0.0210019	AT1G01180	-	0.000511732	0.00150997	0.368258
AT1G01190	CYP78A8	cytochrome P450, family 78, subfamily A, polypeptide 8			N/A	N/A	1608	0	0.510473	0	0.328833	0.095758	0.43224	0.193122	0	0.095345	0.070003	0.130357	0.066679	0.077191	0.126451	0	0	0.233273	0	0	0.614634	0.079264	0.187543	0	0.309959	.	0.170158	0.28561	0.0961557	0.089013	0.0678807	0.0777577	0.231299	0.165834		NA	NA	NA	AT1G01190	-	NA	NA	NA
AT1G01200	ATRABA3, ATRAB-A3, RABA3	RAB GTPase homolog A3			N/A	N/A	714	1.87443	0.506292	0.319949	0.57882	0.508283	0.382442	1.02283	0.231709	0.749433	0.76032	1.0265	1.07888	0.760008	0	0	0.56819	0.404469	0	0.618381	1.2552	0.201057	0.499515	0.269201	0.791675	.	0.900224	0.489848	0.667991	0.955233	0.253336	0.32422	0.691546	0.52013		NA	NA	NA	AT1G01200	-	NA	NA	NA
AT1G01210		DNA-directed RNA polymerase, subunit M, archaeal			N/A	N/A	321	26.3493	9.96831	24.0434	6.16255	25.9565	8.9975	6.8623	7.13165	18.1965	21.532	16.3796	20.8089	26.9612	24.9988	22.8914	37.6221	33.8467	37.2942	27.1584	23.2281	27.5448	25.8435	22.8676	21.7474	.	20.1203	13.7055	10.7302	19.5735	24.9505	36.2543	25.9771	23.4862		0.840085	0.909535	0.0842841	AT1G01210	-	0.345261	0.461997	-0.394228
AT1G01220	FKGP, AtFKGP	L-fucokinase/GDP-L-fucose pyrophosphorylase			N/A	N/A	3168	8.40695	6.08734	6.99737	7.69426	6.6563	7.82166	7.02909	6.35625	5.86548	5.28589	5.29003	6.56679	7.06321	8.87526	8.45661	12.081	11.7767	12.7735	8.57596	6.74943	9.97054	4.98311	5.9242	5.44289	.	7.16389	7.39074	6.41694	5.71424	8.13169	12.2104	8.43198	5.45007		0.140512	0.271875	0.140415	AT1G01220	-	0.00912539	0.0205597	0.248396
AT1G01225		NC domain-containing protein-related			N/A	N/A	783	4.16777	0.551753	1.15438	2.85568	2.21198	2.52184	2.23975	2.00159	4.72148	2.22353	1.71777	0.950943	2.87269	3.97253	3.71309	1.58685	2.04413	1.89319	2.71995	0.347986	0.455867	2.51019	2.33858	2.37177	.	1.95797	2.52983	2.98761	1.63075	3.51944	1.84139	1.1746	2.40685		0.892369	0.940829	-0.0601796	AT1G01225	-	0.302825	0.417221	0.45828
AT1G01230		ORMDL family protein			N/A	N/A	474	38.0593	26.7504	24.7369	39.916	42.5158	36.7431	36.2718	48.5645	27.9769	21.4442	22.9861	23.3497	34.4361	36.8009	53.8946	43.8309	55.7448	42.7432	39.7275	41.9618	50.2185	22.7727	36.1638	23.6068	.	29.8489	39.725	37.6044	22.5933	41.7105	47.4396	43.9693	27.5144		0.0679014	0.153484	0.254284	AT1G01230	-	5.53436e-05	0.00019253	0.561567
AT1G01240		unknown protein; INVOLVED IN: N-terminal protein myristoylation; EXPRESSED IN: 17 plant structures; EXPRESSED DURING: 11 growth stages; BEST Arabidopsis thaliana protein match is: unknown protein (TAIR:AT2G46550.1); Has 95 Blast hits to 78 proteins in 16 species: Archae - 0; Bacteria - 2; Metazoa - 11; Fungi - 0; Plants - 80; Viruses - 0; Other Eukaryotes - 2 (source: NCBI BLink).			N/A	N/A	996	38.4548	29.4169	35.872	45.4469	62.3506	52.3271	65.1794	63.6961	62.7685	16.4492	14.1103	16.5536	82.5906	71.8568	79.7036	102.447	107.652	88.7125	97.1165	83.7451	93.9072	25.2173	25.0654	24.8076	.	34.5812	53.3749	63.8813	15.7044	78.0503	99.6038	91.5896	25.0301		1.09419e-18	2.51619e-17	0.755339	AT1G01240	-	6.19431e-46	2.1576e-44	1.21773
AT1G01250		Integrase-type DNA-binding superfamily protein					579	7.1316	2.77938	2.54047	2.39418	2.81917	3.11723	5.39432	2.53866	3.99445	7.91882	10.5496	9.49155	5.21291	9.60912	1.94384	4.63443	4.69322	2.24623	2.12574	2.46653	1.36672	7.86835	11.1048	3.8189	.	4.15048	2.77686	3.97581	9.31999	5.58862	3.85796	1.98633	7.59735		0.014242	0.043145	-0.778231	AT1G01250	-	0.000391722	0.00117958	-1.12574
AT1G01260		basic helix-loop-helix (bHLH) DNA-binding superfamily protein			N/A	N/A	1773	20.61	17.4357	18.5264	17.0452	12.7884	13.1299	13.9695	13.3226	15.5186	6.76145	5.95719	6.06417	15.8816	17.6583	21.2	19.7896	20.36	23.1741	21.0489	19.4026	18.7885	9.69963	8.36017	9.07847	.	18.8574	14.3212	14.2702	6.26094	18.2466	21.1079	19.7467	9.04609		3.00539e-27	1.08798e-25	0.989363	AT1G01260	-	3.45458e-18	3.95014e-17	0.795653
AT1G01280	CYP703A2, CYP703	cytochrome P450, family 703, subfamily A, polypeptide 2			N/A	N/A	1533	0	0	0	0	0	0	0	0	0	0	0	0	0	0	0	0	0	0	0	0	0	0	0	0	.	0	0	0	0	0	0	0	0		NA	NA	NA	AT1G01280	-	NA	NA	NA
AT1G01290	CNX3	cofactor of nitrate reductase and xanthine dehydrogenase 3			N/A	N/A	813	18.6976	14.6981	8.80452	10.8712	11.5515	13.2012	12.3762	12.7059	12.3764	13.2905	18.3765	17.6581	19.8787	17.4953	21.5922	23.1531	21.7252	30.6866	22.083	17.7821	22.4083	15.4935	16.8533	13.7483	.	14.0667	11.8746	12.4862	16.4417	19.6554	25.1883	20.7578	15.365		0.238388	0.40245	-0.192051	AT1G01290	-	0.0663715	0.118156	-0.299049
AT1G01300		Eukaryotic aspartyl protease family protein		plant-type cell wall	N/A	N/A	1458	18.4112	16.6564	19.421	17.7921	14.3202	19.3541	27.697	27.7189	22.2084	24.0826	24.8012	22.5632	11.322	10.7639	8.84363	16.563	18.4782	17.6856	23.3832	18.4675	22.935	18.6629	16.0365	17.8707	.	18.1629	17.1555	25.8748	23.8157	10.3098	17.5756	21.5952	17.5234		0.0183777	0.0532975	-0.2556	AT1G01300	-	0.00134542	0.00364971	-0.347545
AT1G01305		unknown protein; FUNCTIONS IN: molecular_function unknown; INVOLVED IN: biological_process unknown; LOCATED IN: endomembrane system; Has 30201 Blast hits to 17322 proteins in 780 species: Archae - 12; Bacteria - 1396; Metazoa - 17338; Fungi - 3422; Plants - 5037; Viruses - 0; Other Eukaryotes - 2996 (source: NCBI BLink).			N/A	N/A	426	0	0	0	0	0	0	0	0	0	0	0	0	0	0	0	0	0	0	0	0	0	0	0	0	.	0	0	0	0	0	0	0	0		NA	NA	NA	AT1G01305	-	NA	NA	NA
AT1G01310		CAP (Cysteine-rich secretory proteins, Antigen 5, and Pathogenesis-related 1 protein) superfamily protein			N/A	N/A	726	0	0	0	0	0	0	0	0	0	0	0	0	0	0	0	0	0	0	0	0	0	0	0	0	.	0	0	0	0	0	0	0	0		NA	NA	NA	AT1G01310	-	NA	NA	NA
AT1G01320		Tetratricopeptide repeat (TPR)-like superfamily protein			N/A	N/A	5382.55	46.9416	47.0771	39.6898	27.4003	27.0328	26.5199	33.3734	32.034	29.339	49.0416	55.8635	55.8053	52.8032	47.4482	54.3613	52.3561	52.3845	48.2681	41.4768	33.5564	40.8057	61.4065	62.7942	57.2548	.	44.5695	26.9843	31.5821	53.5701	51.5376	51.0029	38.613	60.4852		3.30324e-08	3.14938e-07	-0.270107	AT1G01320	-	1.7273e-46	6.09333e-45	-0.699961
AT1G01340	ATCNGC10, CNGC10, ACBK1	cyclic nucleotide gated channel 10			N/A	N/A	2136	7.51326	6.9438	7.7992	12.7011	13.483	13.0723	8.00429	9.96612	6.22284	2.05212	2.56264	2.40628	13.9982	13.0463	13.5114	16.3315	14.3247	16.2045	15.4997	18.0864	15.8048	3.00029	3.1165	2.64527	.	7.41875	13.0855	8.06442	2.34035	13.5186	15.6202	16.4636	2.92069		1.27785e-19	3.14343e-18	1.06212	AT1G01340	1	9.92132e-48	3.57599e-46	1.70104
AT1G01350		Zinc finger (CCCH-type/C3HC4-type RING finger) family protein			N/A	N/A	1032	12.3869	14.8277	13.775	11.3042	14.2675	16.2772	10.8337	11.0196	10.9214	13.0287	12.4046	12.6727	16.0985	19.9936	20.7172	16.3386	19.5312	19.2725	14.9278	17.622	14.3695	11.2367	15.0955	13.9028	.	13.6632	13.9496	10.9249	12.702	18.9364	18.3808	15.6398	13.4117		0.598474	0.741995	0.0612219	AT1G01350	-	0.425329	0.541624	0.0926834
AT1G01355		Putative endonuclease or glycosyl hydrolase			N/A	N/A	687	0	0.682136	0	0	0	0.735363	0.656687	0.297399	0.319339	0.247644	0.441905	0.23251	1.47956	0	0	0.367592	0	2.11224	0	0.395412	0.536667	0	0.35342	0.79346	.	0.227379	0.245121	0.424475	0.307353	0.493187	0.826611	0.310693	0.382293		NA	NA	NA	AT1G01355	-	NA	NA	NA
AT1G01360	RCAR1, PYL9	regulatory component of ABA receptor 1			N/A	N/A	564	35.0252	47.4524	32.9488	29.502	28.2501	30.4234	37.0805	30.3754	39.2908	27.5245	27.4818	24.6686	45.8646	39.8837	47.7411	63.1978	52.8334	69.9689	32.0638	52.161	39.4256	34.0317	26.6502	22.8253	.	38.4755	29.3918	35.5822	26.5583	44.4965	62	41.2168	27.8357		0.0167311	0.0493101	0.281619	AT1G01360	-	0.616625	0.714039	0.0589283
AT1G01370	HTR12, CENH3	Histone superfamily protein			N/A	N/A	537	0	1.93785	1.92352	0.510681	1.65	2.34958	2.1148	1.17281	3.66988	1.2739	1.21286	2.44093	2.90238	1.56957	2.71571	2.40306	3.87946	1.25465	1.53265	0	2.63924	2.5192	3.85618	1.09127	.	1.28712	1.50342	2.31916	1.64256	2.39589	2.51239	1.39063	2.48888		NA	NA	NA	AT1G01370	-	NA	NA	NA
AT1G01380	ETC1	Homeodomain-like superfamily protein			N/A	N/A	252	2.54102	0	0	2.10133	0	4.28386	0	1.76951	0	0	0	0	1.4599	0	0	0	4.57874	0	0	2.19779	1.49577	0	2.28724	0	.	0.847007	2.1284	0.589837	0	0.486633	1.52625	1.23119	0.762413		NA	NA	NA	AT1G01380	-	NA	NA	NA
AT1G01390		UDP-Glycosyltransferase superfamily protein			N/A	N/A	1443	4.42044	4.29911	4.55572	4.2168	2.8059	2.96843	2.45054	3.0409	3.48644	7.99211	8.0153	7.87992	4.08436	3.18748	3.46876	3.25269	3.46964	3.64032	1.43654	2.21885	1.98041	4.28703	7.33186	6.81182	.	4.42509	3.33038	2.99263	7.96244	3.5802	3.45422	1.8786	6.14357		0.000708366	0.00321488	-0.596964	AT1G01390	-	6.80264e-07	3.07911e-06	-0.875603
AT1G01400		unknown protein; Has 21 Blast hits to 21 proteins in 8 species: Archae - 0; Bacteria - 2; Metazoa - 2; Fungi - 1; Plants - 13; Viruses - 0; Other Eukaryotes - 3 (source: NCBI BLink).			N/A	N/A	615	0	0	0	0	0	0	0	0	0	0	0	0	0	0	0	0	0.271831	0	0	0	0	0	0	0	.	0	0	0	0	0	0.0906103	0	0		NA	NA	NA	AT1G01400	-	NA	NA	NA
AT1G01410	APUM22, PUM22	pumilio 22			N/A	N/A	1086	0	0	0	0	0	0	0	0	0	0	0	0	0	0	0	0	0	0	0	0	0	0	0	0	.	0	0	0	0	0	0	0	0		NA	NA	NA	AT1G01410	-	NA	NA	NA
AT1G01420	UGT72B3	UDP-glucosyl transferase 72B3			N/A	N/A	1446	8.54639	7.18582	12.4106	7.91831	8.47577	6.58335	7.26749	7.38233	8.7683	18.0462	13.54	17.0771	8.4218	12.1178	8.22222	13.032	9.70598	9.84093	10.8251	7.21448	9.5945	16.2315	14.5013	13.323	.	9.38094	7.65914	7.80604	16.2211	9.58727	10.8596	9.21136	14.6853		0.000214304	0.00110039	-0.589049	AT1G01420	-	2.3945e-06	1.01485e-05	-0.750634
AT1G01430	TBL25	TRICHOME BIREFRINGENCE-LIKE 25			N/A	N/A	1371	24.2247	23.3672	26.5465	18.9709	17.9983	19.4611	24.1538	25.3675	21.5608	44.5946	37.5573	42.9837	16.1375	23.1945	17.3504	14.2141	18.8812	16.2728	20.962	18.1634	19.0739	39.1219	30.5963	31.4626	.	24.7128	18.8101	23.694	41.7119	18.8941	16.456	19.3998	33.7269		6.17045e-13	9.41178e-12	-0.556128	AT1G01430	-	1.03166e-24	1.66877e-23	-0.793101
AT1G01440		Protein of unknown function (DUF3133)			N/A	N/A	1995	13.9529	12.7894	13.8589	11.145	9.09919	9.96834	6.37461	6.83223	7.41701	8.39936	7.90188	8.38529	13.2955	12.9176	15.3937	12.8385	11.776	11.712	10.2408	9.92888	10.236	10.1638	10.2726	11.0947	.	13.5337	10.0708	6.87462	8.22884	13.8689	12.1088	10.1352	10.5104		3.11337e-05	0.000189221	0.389216	AT1G01440	-	0.0585117	0.106048	0.176791
AT1G01450		Protein kinase superfamily protein			N/A	N/A	1413	0.289821	0	0	0	0.113459	0	0.113369	0	0.113242	0	0.076607	0.077609	0.093153	0.147824	0.100936	0	0	0.310467	0	0	0	0.112121	0	0.091218	.	0.096607	0.0378197	0.075537	0.0514053	0.113971	0.103489	0	0.0677797		NA	NA	NA	AT1G01450	-	NA	NA	NA
AT1G01453		unknown protein; FUNCTIONS IN: molecular_function unknown; INVOLVED IN: biological_process unknown; LOCATED IN: cellular_component unknown; BEST Arabidopsis thaliana protein match is: unknown protein (TAIR:AT4G01110.1); Has 30201 Blast hits to 17322 proteins in 780 species: Archae - 12; Bacteria - 1396; Metazoa - 17338; Fungi - 3422; Plants - 5037; Viruses - 0; Other Eukaryotes - 2996 (source: NC…			N/A	N/A	837	0	0	0	0	0	0	0	0	0	0	0	0	0.173153	0.305035	0.383084	0	0	0	0	0	0	0	0	0	.	0	0	0	0	0.287091	0	0	0		NA	NA	NA	AT1G01453	-	NA	NA	NA
AT1G01460	ATPIPK11, PIPK11	Phosphatidylinositol-4-phosphate 5-kinase, core			N/A	N/A	1284	0	0	0	0	0	0	0	0	0	0	0	0	0	0	0	0	0	0	0	0	0	0	0	0	.	0	0	0	0	0	0	0	0		NA	NA	NA	AT1G01460	-	NA	NA	NA
AT1G01470	LEA14, LSR3	Late embryogenesis abundant protein			N/A	N/A	456	173.731	191.67	183.226	272.817	259.191	280.235	246.941	225.986	255.672	75.2745	88.4446	65.1785	151.531	150.325	151.906	192.026	225.118	220.989	237.86	236.58	233.642	79.1199	83.6643	94.7614	.	182.876	270.748	242.866	76.2992	151.254	212.711	236.027	85.8485		1.62838e-23	4.93574e-22	0.916745	AT1G01470	-	8.37921e-43	2.69239e-41	1.25804
AT1G01471		unknown protein; Has 30201 Blast hits to 17322 proteins in 780 species: Archae - 12; Bacteria - 1396; Metazoa - 17338; Fungi - 3422; Plants - 5037; Viruses - 0; Other Eukaryotes - 2996 (source: NCBI BLink).			N/A	N/A	216	0	0	0	0	0	0	0	0	0	0	0	0	0	0	0	0	0	0	0	0	0	0	0	0	.	0	0	0	0	0	0	0	0		NA	NA	NA	AT1G01471	-	NA	NA	NA
AT1G01480	ACS2, AT-ACC2	1-amino-cyclopropane-1-carboxylate synthase 2			N/A	N/A	1491	0	0.435853	0.4056	0.345727	0.715975	0	0	0.092248	0.285675	0	0	0	0.921038	0.943018	0.736591	0.242573	0.230642	0.193611	1.61737	1.43662	0.819567	0.288982	0.157141	0	.	0.280484	0.353901	0.125974	0	0.866882	0.222275	1.29119	0.148708		NA	NA	NA	AT1G01480	-	NA	NA	NA
AT1G01490		Heavy metal transport/detoxification superfamily protein			N/A	N/A	534	141.808	118.122	116.86	148.931	175.12	157.404	129.838	128.465	122.703	155.977	146.342	176.085	189.883	174.951	217.543	237.637	220.162	240.901	186.689	174.61	196.812	195.63	182.079	175.774	.	125.597	160.485	127.002	159.468	194.126	232.9	186.037	184.494		0.013672	0.0416849	-0.144035	AT1G01490	-	0.049069	0.0911046	0.114958
AT1G01500		Erythronate-4-phosphate dehydrogenase family protein			N/A	N/A	984	22.9117	25.6107	22.9894	19.2699	17.6798	20.4833	20.2002	24.4493	20.2885	22.5483	21.6814	23.29	19.8944	22.0632	20.413	27.8379	23.5712	28.9752	27.1364	20.7961	22.2951	18.8658	22.1118	19.6365	.	23.8373	19.1443	21.646	22.5066	20.7902	26.7948	23.4092	20.2047		0.407279	0.57963	0.0871825	AT1G01500	-	0.194325	0.292714	-0.136545
AT1G01510	AN	NAD(P)-binding Rossmann-fold superfamily protein			N/A	N/A	1911	12.6114	15.0212	11.1094	9.36713	11.6868	10.2217	14.3673	12.7315	15.4597	12.6263	11.483	13.1108	11.3383	13.3362	13.6413	15.3714	16.8233	16.4731	16.7812	15.1724	15.6816	15.4165	15.9117	13.8277	.	12.914	10.4252	14.1862	12.4067	12.7719	16.2226	15.8784	15.052		0.496844	0.6597	-0.0606264	AT1G01510	-	0.0256181	0.0513105	-0.19915
AT1G01520		Homeodomain-like superfamily protein			N/A	N/A	864	1.44758	3.61816	3.53804	0.523727	0.455808	0.693209	0.232312	0.831894	0.466798	6.00589	3.13319	5.78535	1.17764	4.07738	3.90873	1.08244	1.31664	0.634636	0.281782	0	0.578488	4.74522	3.92433	3.35531	.	2.86793	0.557581	0.510335	4.97481	3.05458	1.01124	0.286757	4.00829		0.226331	0.388103	-0.63004	AT1G01520	-	0.000103399	0.000343834	-2.02181
AT1G01530	AGL28	AGAMOUS-like 28			N/A	N/A	744	0	0	0	0	0	0	0	0	0	0	0	0	0.2181	0.345818	0	0	0.433592	0.359658	0	0.32733	0.430491	0	0	0	.	0	0	0	0	0.187973	0.264417	0.252607	0		NA	NA	NA	AT1G01530	-	NA	NA	NA
AT1G01540		Protein kinase superfamily protein			N/A	N/A	1419	42.7432	32.7923	40.6557	22.0688	24.2397	22.6906	22.5433	22.02	22.0886	39.429	42.7712	46.8186	34.4081	30.4764	29.1039	26.5709	27.3822	22.906	29.4799	23.4958	22.355	37.8003	39.1027	39.0192	.	38.7304	22.9997	22.2173	43.0063	31.3295	25.6197	25.1102	38.6407		0.168293	0.311591	-0.105387	AT1G01540	-	5.07366e-15	4.71267e-14	-0.598573
AT1G01550	BPS1	Protein of unknown function (DUF793)			N/A	N/A	1050	129.224	117.589	121.006	135.866	140.453	144.004	120.591	129.884	111.315	95.8821	84.1378	97.3129	150.717	165.586	159.194	174.971	173.419	171.224	160.703	155.139	150.618	110.435	105.826	102.078	.	122.606	140.108	120.597	92.4443	158.499	173.205	155.487	106.113		1.02646e-07	9.1253e-07	0.273621	AT1G01550	-	2.10524e-16	2.15196e-15	0.422409
AT1G01560	ATMPK11, MPK11	MAP kinase 11			N/A	N/A	1110	21.5702	23.345	21.3096	8.38078	3.63483	6.8138	3.67131	1.85454	3.36455	4.31215	3.15026	2.86087	29.321	36.3704	31.6945	11.3325	10.3409	10.1459	10.2349	10.5198	10.5175	6.39933	7.65002	6.05476	.	22.0749	6.27647	2.96347	3.44109	32.462	10.6064	10.4241	6.70137		1.00165e-13	1.62817e-12	1.78265	AT1G01560	1	0.0179805	0.0376695	0.566854
AT1G01570		Protein of unknown function (DUF604)			N/A	N/A	1437	0.653289	0.771059	1.04678	0.717201	1.15075	1.09175	0.628042	0.758661	0.311499	0.52627	0.553467	0.357834	0.59084	0.959864	0.857284	1.11101	0.856867	2.6273	1.42681	0.813484	0.435186	0.610559	0.444797	0	.	0.823709	0.986567	0.566067	0.47919	0.802663	1.53173	0.891827	0.351785		0.249581	0.415723	0.471564	AT1G01570	-	0.108746	0.180608	0.656887
AT1G01580	FRO2, FRD1, ATFRO2	ferric reduction oxidase 2			N/A	N/A	2178	0.521763	0.243172	0.484777	1.1089	0.390454	0.224722	0.383649	0.414302	0.472908	0.809009	0.753829	0.613323	0.540052	1.02577	0.937605	1.04419	0.510699	1.10733	0.676575	0.207988	0.193052	0.590994	0.413842	0.723781	.	0.416571	0.574692	0.42362	0.725387	0.834476	0.887406	0.359205	0.576206		0.175721	0.321905	-0.66225	AT1G01580	-	0.379481	0.496119	-0.429838
AT1G01590	FRO1, ATFRO1	ferric reduction oxidase 1			N/A	N/A	2115	0.212257	0.25758	0.12479	0.08842	0.07993	0.172697	0.236531	0.212281	0.081025	0.220673	0.155324	0.421032	0	0	0.073798	0.193181	0.0656	0.342039	0	0.106709	0.264017	0.300724	0.168976	0.439914	.	0.198209	0.113682	0.176612	0.265676	0.0245993	0.200273	0.123575	0.303205		NA	NA	NA	AT1G01590	-	NA	NA	NA
AT1G01600	CYP86A4	cytochrome P450, family 86, subfamily A, polypeptide 4			N/A	N/A	1665	0.111993	0	0	0.516161	0	0.338985	0.365441	0.164082	0.267879	0.196739	0.059739	0.37251	0.211788	0.234331	0.237851	0.207844	0.291552	0	0.221554	0.115208	0.07364	0	0	0	.	0.037331	0.285049	0.265801	0.209663	0.22799	0.166465	0.136801	0		NA	NA	NA	AT1G01600	-	NA	NA	NA
AT1G01610	ATGPAT4, GPAT4	glycerol-3-phosphate acyltransferase 4			Y		1512	21.8932	20.6718	21.8066	34.0673	28.2127	33.6032	28.476	27.6702	22.7034	38.5247	40.8414	37.6587	15.6532	19.4151	14.9957	19.1352	21.3602	24.5026	19.8668	17.9431	20.0531	28.1406	20.8921	22.2281	.	21.4572	31.9611	26.2832	39.0083	16.688	21.666	19.2877	23.7536		3.36583e-19	8.04112e-18	-0.64784	AT1G01610	-	0.00256748	0.00655914	-0.218112
AT1G01620	PIP1C, TMP-B, PIP1;3	plasma membrane intrinsic protein 1C			N/A	N/A	861	180.648	178.058	209.241	135.895	160.419	150.38	162.291	147.316	149.175	164.761	149.986	158.409	109.066	120.861	98.65	92.0179	100.063	84.5685	106.311	96.0822	106.869	171.188	139.091	159.5	.	189.316	148.898	152.927	157.719	109.526	92.2165	103.087	156.593		0.00628938	0.0215272	0.222959	AT1G01620	-	0.698008	0.78238	-0.0316621
AT1G01630		Sec14p-like phosphatidylinositol transfer family protein					768	43.6943	48.2503	51.3618	46.7871	40.4753	49.3631	60.1279	53.1968	48.6622	53.9187	58.0403	59.0664	57.885	49.1686	56.7754	61.5643	66.8069	70.4193	74.1121	65.3974	72.0032	47.9205	51.8592	45.4509	.	47.7688	45.5418	53.9956	57.0085	54.6097	66.2635	70.5042	48.4102		0.0302635	0.0804503	-0.162926	AT1G01630	-	0.00380307	0.00937897	-0.217628
AT1G01640		BTB/POZ domain-containing protein			N/A	N/A	624	1.36972	0.368843	2.54696	0.417773	0.746677	0.55536	2.26492	1.3346	0.730226	1.66046	0.982281	2.05901	4.54492	1.9201	3.71062	0.845408	1.1791	2.42559	1.80899	5.43075	4.18241	1.49221	2.72182	1.7563	.	1.42851	0.57327	1.44325	1.56725	3.39188	1.48337	3.80738	1.99011		NA	NA	NA	AT1G01640	-	NA	NA	NA
AT1G01650	SPPL4, ATSPPL4	SIGNAL PEPTIDE PEPTIDASE-LIKE 4			N/A	N/A	1438.41	29.1038	33.1922	27.3847	40.1592	39.1167	38.5934	34.774	30.1207	32.0767	9.92123	10.892	11.6169	48.3836	42.9542	45.5132	57.7577	52.7597	56.7328	50.7914	53.1862	46.7776	17.8216	21.5389	17.7036	.	29.8936	39.2898	32.3238	10.81	45.617	55.7501	50.2517	19.0214		1.44002e-32	6.31627e-31	0.999384	AT1G01650	-	9.58836e-55	4.22806e-53	1.31044
AT1G01660		RING/U-box superfamily protein			N/A	N/A	1707	1.26243	0.310051	0.889287	0.16091	0.62864	0.794871	0.569234	0.830699	0.564911	0.303952	0.37787	0.529317	1.85418	1.97615	1.66775	1.68412	1.82869	1.30792	2.30935	1.22638	1.54782	0.879062	0.60161	0.589854	.	0.820589	0.52814	0.654948	0.403713	1.83269	1.60691	1.69452	0.690175		0.273536	0.442462	0.499272	AT1G01660	-	0.832218	0.885166	0.0966018
AT1G01670		RING/U-box superfamily protein			N/A	N/A	1098	3.3159	1.53496	2.46533	1.93043	3.37367	1.69738	1.13599	2.68872	1.70432	1.89698	1.25103	1.00933	6.37203	3.8727	6.60682	5.87513	3.3573	4.88419	4.64954	2.79679	4.9996	1.66538	2.33157	2.00694	.	2.43873	2.33383	1.84301	1.38578	5.61718	4.70554	4.14864	2.0013		0.103012	0.213596	0.497267	AT1G01670	-	0.0921347	0.156902	0.513681
AT1G01680	ATPUB54, PUB54	plant U-box 54			N/A	N/A	927	0.229699	0	0.290599	0.206929	1.29279	2.05496	1.12118	0.498535	0.733458	0	0.122224	0	44.8351	44.7663	38.1305	8.72641	13.173	9.13269	35.6254	40.8138	39.8441	1.29661	0.422725	0.765847	.	0.173433	1.18489	0.784391	0.0407413	42.5773	10.344	38.7611	0.828394		NA	NA	NA	AT1G01680	-	NA	NA	NA
AT1G01690	ATPRD3, PRD3	putative recombination initiation defects 3			N/A	N/A	1350	1.98137	0.477512	1.71333	0.64638	1.93958	1.44902	1.2616	1.22718	1.70773	0.657656	0.614353	0.779704	1.56374	1.30557	2.28995	1.33141	2.74562	2.45395	2.23686	2.58139	1.58432	1.68073	0.998315	1.37838	.	1.39074	1.34499	1.39884	0.683904	1.71975	2.17699	2.13419	1.35248		0.20341	0.358666	0.490899	AT1G01690	-	0.152807	0.240019	0.551799
AT1G01695		Phosphatidylinositol N-acetyglucosaminlytransferase subunit P-related			N/A	N/A	1302	1.17051	0.454395	0.470312	0.487442	0.443159	0.319221	0.147277	0.130577	0.146491	0.204052	0.192615	0.293343	0	0.392495	0.528279	0.724369	0.728902	0.208677	0	0.773711	0	0.146155	0	0.115373	.	0.698406	0.416607	0.141448	0.230003	0.306925	0.553983	0.257904	0.087176		NA	NA	NA	AT1G01695	-	NA	NA	NA
AT1G01700	ATROPGEF2, ROPGEF2	RHO guanyl-nucleotide exchange factor 2			N/A	N/A	1458	0.771058	1.11315	0.74161	0.397594	0.482176	0.174594	0.239089	0.212112	0.35812	0.216869	0.312388	0.47415	0.613532	0.929437	0.532795	0.28916	0.490764	0.500594	0.590441	0.310137	0.393005	0.812884	0.524195	0.659812	.	0.875273	0.351455	0.269774	0.334469	0.691921	0.426839	0.431194	0.66563		NA	NA	NA	AT1G01700	-	NA	NA	NA
AT1G01710		Acyl-CoA thioesterase family protein			N/A	N/A	1284	20.2851	19.8337	16.7733	20.1599	19.8681	20.7168	15.9556	19.5825	18.4481	16.7535	16.6463	17.0333	25.5731	22.423	24.2254	28.0172	28.458	30.7551	25.6637	28.004	27.8193	21.9928	22.0112	21.703	.	18.964	20.2483	17.9954	16.811	24.0738	29.0768	27.1623	21.9023		0.394975	0.568924	0.077158	AT1G01710	-	0.0296179	0.0583576	0.197302
AT1G01720	ATAF1, ANAC002	NAC (No Apical Meristem) domain transcriptional regulator superfamily protein			N/A	N/A	870	56.286	56.3744	60.9792	41.3737	38.1843	34.942	34.4214	33.7215	37.1508	45.1829	41.8814	50.9503	59.0223	46.0268	51.5826	68.9533	57.7395	62.1541	38.831	36.2012	46.013	68.5506	74.5188	75.0264	.	57.8799	38.1667	35.0979	46.0049	52.2106	62.949	40.3484	72.6986		0.000749467	0.00337576	0.269712	AT1G01720	-	0.0222632	0.0453692	-0.1829
AT1G01725		unknown protein; FUNCTIONS IN: molecular_function unknown; INVOLVED IN: biological_process unknown; LOCATED IN: endomembrane system; EXPRESSED IN: 23 plant structures; EXPRESSED DURING: 14 growth stages; BEST Arabidopsis thaliana protein match is: unknown protein (TAIR:AT4G00530.1); Has 20 Blast hits to 20 proteins in 7 species: Archae - 0; Bacteria - 0; Metazoa - 0; Fungi - 0; Plants - 20; Virus…			N/A	N/A	189	49.8793	74.7623	48.237	56.0792	26.4854	53.3579	50.6187	45.2139	50.7568	71.3383	12.9651	33.6306	66.0722	71.3475	97.0454	129.765	109.89	155.263	74.131	57.1426	79.0765	31.7233	27.2182	31.3582	.	57.6262	45.3075	48.8631	39.3113	78.155	131.639	70.1167	30.0999		0.11782	0.237329	0.590238	AT1G01725	-	0.33274	0.448756	0.365546
AT1G01730		unknown protein; FUNCTIONS IN: molecular_function unknown; INVOLVED IN: biological_process unknown; LOCATED IN: chloroplast; EXPRESSED IN: 23 plant structures; EXPRESSED DURING: 13 growth stages; Has 42 Blast hits to 42 proteins in 17 species: Archae - 0; Bacteria - 2; Metazoa - 5; Fungi - 1; Plants - 34; Viruses - 0; Other Eukaryotes - 0 (source: NCBI BLink).			N/A	N/A	675	20.9034	26.144	27.0894	27.32	31.9003	30.3833	36.8938	28.8819	35.2383	20.9878	21.8944	19.1861	46.8036	54.2114	64.8852	57.8416	65.0745	69.5427	52.4696	55.2591	55.4263	26.4376	34.1035	22.9721	.	24.7123	29.8679	33.6713	20.6894	55.3001	64.1529	54.385	27.8377		0.0602868	0.140328	0.220155	AT1G01730	-	0.0008154	0.00231139	0.392279
AT1G01740		Protein kinase protein with tetratricopeptide repeat domain			N/A	N/A	1452	4.82151	2.02975	3.55036	2.98964	2.55556	2.98548	2.43654	2.99105	3.4633	4.37967	4.79487	2.93129	3.68864	3.81028	5.14574	6.20809	6.06203	6.12314	4.57241	6.27054	5.87846	4.71429	4.54995	4.55737	.	3.46721	2.84356	2.96363	4.03528	4.21489	6.13109	5.5738	4.6072		0.256263	0.423196	-0.245173	AT1G01740	-	0.128365	0.207497	-0.328385
AT1G01750	ADF11	actin depolymerizing factor 11			N/A	N/A	423	0	0.629577	0	0	0	0	0	0	0	0	0	0	0	0	0	0	0	0	0	0	0	0	0	0	.	0.209859	0	0	0	0	0	0	0		NA	NA	NA	AT1G01750	-	NA	NA	NA
AT1G01760		adenosine deaminases;RNA binding;RNA binding;adenosine deaminases			N/A	N/A	1263	2.47288	1.621	1.9555	1.39474	1.41509	1.50551	0.943748	1.68268	1.8738	1.81226	1.69532	2.13911	0.80253	1.49395	2.5701	1.15493	1.94392	1.1019	1.75487	2.67925	1.84068	1.86851	2.4259	2.22911	.	2.01646	1.43845	1.50008	1.88223	1.62219	1.40025	2.0916	2.17451		0.993272	0.997149	-0.00280631	AT1G01760	-	0.458469	0.573302	-0.246746
AT1G01770		unknown protein; CONTAINS InterPro DOMAIN/s: Protein of unknown function DUF1446 (InterPro:IPR010839); Has 1597 Blast hits to 1509 proteins in 306 species: Archae - 4; Bacteria - 843; Metazoa - 22; Fungi - 131; Plants - 31; Viruses - 0; Other Eukaryotes - 566 (source: NCBI BLink).			N/A	N/A	1899	6.3738	4.97607	3.78278	5.31122	5.44985	5.21925	7.45229	9.04661	7.61766	3.75808	4.2568	3.91905	7.24626	7.00619	5.95405	10.1055	12.3958	8.30118	10.9153	8.69618	9.76423	4.71931	5.69355	5.43368	.	5.04422	5.32677	8.03885	3.97798	6.7355	10.2675	9.7919	5.28218		0.487072	0.652367	0.0941342	AT1G01770	-	0.0321368	0.0626709	0.290229
AT1G01780		GATA type zinc finger transcription factor family protein			N/A	N/A	618	11.687	7.33336	5.1747	7.74187	7.88895	5.78874	9.5874	8.09363	7.48842	5.30366	4.88178	5.28814	13.1516	10.8676	9.7653	13.6094	11.7923	16.5964	8.87374	10.9206	10.4539	8.26504	7.15965	6.55814	.	8.06502	7.13985	8.38982	5.15786	11.2615	13.9994	10.0827	7.32761		0.0306731	0.0813956	0.456314	AT1G01780	-	0.0810645	0.140635	0.368326
AT1G01790	KEA1, ATKEA1	K+ efflux antiporter 1			N/A	N/A	3582	41.8974	39.9162	34.2257	43.5109	43.476	45.444	40.1503	43.1062	36.9813	51.6185	47.3269	49.945	26.4146	24.7491	25.3608	28.288	28.6919	29.3609	27.9802	22.7616	26.5138	41.9917	46.2016	39.0823	.	38.6798	44.1436	40.0793	49.6301	25.5082	28.7803	25.7519	42.4252		2.02832e-10	2.49662e-09	-0.323864	AT1G01790	-	0.012397	0.0270274	-0.127354
AT1G01800		NAD(P)-binding Rossmann-fold superfamily protein			N/A	N/A	888	64.8815	64.1746	64.0486	70.0474	86.2479	83.9945	85.1078	75.5562	78.6891	69.9086	74.5928	74.1481	99.4087	114.277	110.851	110.592	120.621	112.749	108.015	124.333	103.103	86.7514	82.1887	81.9902	.	64.3682	80.0966	79.7844	72.8832	108.179	114.654	111.817	83.6434		0.072021	0.160714	-0.113791	AT1G01800	-	0.0542501	0.0993886	0.121752
AT1G01810		unknown protein; Has 12 Blast hits to 12 proteins in 5 species: Archae - 0; Bacteria - 0; Metazoa - 5; Fungi - 0; Plants - 7; Viruses - 0; Other Eukaryotes - 0 (source: NCBI BLink).			N/A	N/A	483	0	0	0.506137	0	0	0	0	0	0.392145	0.835058	0	0.51473	0.276767	0	0.94389	0.788902	0.591601	0.999133	1.33544	1.42318	0	0	2.4341	0	.	0.168712	0	0.130715	0.449929	0.406886	0.793212	0.91954	0.811367		NA	NA	NA	AT1G01810	-	NA	NA	NA
AT1G01820	PEX11C	peroxin 11c			N/A	N/A	708	56.0773	54.8836	42.1252	68.5948	67.8219	79.1736	77.1612	77.9485	80.9182	45.078	44.8287	46.6944	86.5378	78.1252	88.6836	112.388	123.959	123.885	113.962	124.471	113.284	53.5409	63.0888	57.1174	.	51.0287	71.8634	78.676	45.5337	84.4489	120.077	117.239	57.9157		0.0265203	0.0720593	0.177277	AT1G01820	-	4.22524e-10	2.68202e-09	0.499065
AT1G01830		ARM repeat superfamily protein			N/A	N/A	1725	7.06637	7.44995	8.99152	15.0855	12.5997	11.0636	10.9827	11.9837	11.9772	8.92484	7.60593	6.89636	20.0711	16.9364	20.2142	28.1265	26.9256	27.3194	23.3979	18.7298	18.2219	13.7144	10.5901	10.9996	.	7.83595	12.9163	11.6479	7.80904	19.0739	27.4572	20.1165	11.768		0.959242	0.978421	0.00616384	AT1G01830	-	5.10983e-05	0.000178812	0.488546
AT1G01840		unknown protein; Has 23 Blast hits to 23 proteins in 9 species: Archae - 0; Bacteria - 0; Metazoa - 0; Fungi - 0; Plants - 23; Viruses - 0; Other Eukaryotes - 0 (source: NCBI BLink).			N/A	N/A	459	1.63005	0.995195	0.619845	1.10651	0	0.364327	0.483307	0	0.472729	2.33216	1.51127	0.317497	1.32103	0	2.65057	0.953998	1.43307	1.79459	0.54016	0	0.727454	1.36906	1.91044	0	.	1.0817	0.490279	0.318679	1.38698	1.32387	1.39389	0.422538	1.09317		NA	NA	NA	AT1G01840	-	NA	NA	NA
AT1G01860	PFC1	Ribosomal RNA adenine dimethylase family protein			N/A	N/A	1032	8.07973	11.0689	10.4389	7.41728	7.85692	4.73532	9.54186	10.9236	9.31269	10.9319	9.72259	11.2082	4.96161	8.78617	8.64857	7.09936	5.90995	6.77629	10.3376	6.2413	7.84892	14.3918	13.2674	9.32214	.	9.86251	6.66984	9.92605	10.6209	7.46545	6.5952	8.14261	12.3271		0.671095	0.796721	-0.0667042	AT1G01860	-	0.00449661	0.0109108	-0.446277
AT1G01880		5'-3' exonuclease family protein			N/A	N/A	1800	0.622343	0.606739	1.25206	1.03741	0.373176	0.476154	0.470019	0.586947	0.670546	0.592239	0.557903	0.94226	0.738601	0.122493	0.339354	0.457581	0.305989	0.657157	0.348679	0.3679	0.234259	0.360539	0.70581	0.372568	.	0.827047	0.628913	0.575837	0.697467	0.400149	0.473576	0.316946	0.479639		0.912738	0.95223	0.0433948	AT1G01880	-	0.754804	0.827352	-0.123671
AT1G01900	ATSBT1.1, SBTI1.1	subtilase family protein					2325	1.23505	1.96759	1.17638	1.26516	1.20786	1.1932	1.31436	1.54612	1.46972	1.17891	1.95035	1.41946	0.997876	0.489968	1.15946	0.83526	0.925776	1.07916	1.0211	1.26328	0.937867	0.81657	0.527114	1.19366	.	1.45967	1.22207	1.4434	1.51624	0.882435	0.946732	1.07408	0.845781		0.552803	0.7058	-0.133585	AT1G01900	-	0.312709	0.428135	-0.227206
AT1G01910		P-loop containing nucleoside triphosphate hydrolases superfamily protein			N/A	N/A	1062	25.7757	25.8981	20.068	30.2062	23.1997	30.0956	25.6001	29.1087	21.9976	26.0533	25.1727	27.6608	32.1852	42.0616	31.3378	34.48	31.7106	30.1122	41.6328	28.8406	39.6411	26.2579	28.7455	25.8391	.	23.9139	27.8338	25.5688	26.2956	35.1949	32.1009	36.7048	26.9475		0.369418	0.544796	-0.0824788	AT1G01910	-	0.329541	0.445478	0.0895981
AT1G01920		SET domain-containing protein			N/A	N/A	1644	7.14636	6.04986	5.50706	4.96995	6.15552	5.74163	5.77137	4.13498	6.05973	7.45882	10.0908	9.09866	8.09756	8.08515	8.09706	10.2417	8.78797	8.05839	9.57913	9.14158	10.3118	11.12	12.892	10.6411	.	6.23443	5.62237	5.32203	8.88276	8.09326	9.02935	9.6775	11.551		0.00603489	0.0207806	-0.350823	AT1G01920	-	0.000929833	0.00260636	-0.423017
AT1G01930		zinc finger protein-related			N/A	N/A	1743	6.47615	7.46969	6.39986	6.31691	5.4285	4.31649	6.50418	5.46807	4.05782	4.64685	4.99413	5.56375	4.69487	7.85191	6.73634	7.7161	6.09728	6.92845	6.26975	6.19489	5.82664	5.99926	7.06783	5.2257	.	6.7819	5.35397	5.34336	5.06824	6.42771	6.91394	6.09709	6.0976		0.0908962	0.193659	0.218056	AT1G01930	-	0.753912	0.82682	0.0404316
AT1G01940		Cyclophilin-like peptidyl-prolyl cis-trans isomerase family protein			N/A	N/A	483	5.24262	11.9192	7.76092	19.9314	13.5599	11.2886	11.5274	11.3611	10.2544	11.0683	9.54775	9.40245	14.1012	7.22579	16.2105	9.81877	17.5109	15.1506	14.8475	16.3469	15.1859	19.0603	9.235	13.8176	.	8.30758	14.9266	11.0476	10.0062	12.5125	14.1601	15.4601	14.0376		0.178852	0.32615	-0.262472	AT1G01940	-	0.0711745	0.12558	0.352298
AT1G01950	ARK2	armadillo repeat kinesin 2			N/A	N/A	2685	6.79791	7.84475	8.05372	3.91301	3.21235	4.6028	6.57602	4.26242	3.94877	8.91735	7.60845	8.36331	5.79934	6.55257	6.52019	7.07074	7.3011	6.65438	5.30248	4.78396	6.37754	7.11943	8.23656	7.95593	.	7.56546	3.90939	4.92907	8.29637	6.2907	7.00874	5.48799	7.77064		0.204365	0.359699	-0.180417	AT1G01950	-	4.46096e-08	2.30989e-07	-0.777773
AT1G01960	EDA10	SEC7-like guanine nucleotide exchange family protein			N/A	N/A	5253	10.6454	9.59916	7.71575	12.9556	12.1198	10.8038	11.0643	10.7244	10.8507	8.73524	8.45225	9.30098	12.5506	13.7188	12.9478	16.8831	18.6511	16.6258	17.3877	11.8718	16.2801	12.3703	10.491	10.0212	.	9.3201	11.9597	10.8798	8.82949	13.0724	17.3867	15.1799	10.9608		0.767507	0.863366	-0.0202321	AT1G01960	-	2.99027e-05	0.00010825	0.285664
AT1G01970		Tetratricopeptide repeat (TPR)-like superfamily protein			N/A	N/A	1230	21.4879	23.4607	21.218	23.3091	18.2021	17.1148	13.476	15.9434	14.6511	27.2418	26.2838	26.9564	15.4044	9.9171	12.4448	15.5458	12.3517	12.6424	10.484	13.9545	13.5588	24.1941	29.8245	24.7584	.	22.0555	19.542	14.6902	26.8273	12.5888	13.5133	12.6658	26.259		0.0077746	0.0258271	-0.24754	AT1G01970	-	0.000343256	0.0010456	-0.332966
AT1G01980		FAD-binding Berberine family protein		plant-type cell wall	N/A	N/A	1626	0	0	0	0	0	0	0	0	0	0	0	0	0	0	0	0	0	0	0	0	0	0	0	0	.	0	0	0	0	0	0	0	0		NA	NA	NA	AT1G01980	-	NA	NA	NA
AT1G01990		unknown protein; Has 32 Blast hits to 32 proteins in 6 species: Archae - 0; Bacteria - 0; Metazoa - 0; Fungi - 0; Plants - 32; Viruses - 0; Other Eukaryotes - 0 (source: NCBI BLink).			N/A	N/A	738	32.2366	21.5909	22.665	25.7321	28.2075	19.1109	27.8044	22.1241	25.5917	25.2716	18.5046	27.7617	26.3622	28.4126	29.3936	36.3996	28.8571	34.5023	33.3684	25.5188	31.2101	28.2565	24.4559	27.6073	.	25.4975	24.3502	25.1734	23.846	28.0561	33.253	30.0324	26.7732		0.476315	0.642579	0.0988464	AT1G01990	-	0.786494	0.850902	0.0375914
AT1G02000	GAE2	UDP-D-glucuronate 4-epimerase 2			N/A	N/A	1305	4.74952	8.01332	5.18243	6.75575	4.01524	5.83223	7.045	5.50608	4.67256	7.28573	5.21179	5.6313	3.56608	5.0433	5.25855	6.52015	6.8963	5.02757	5.87507	4.99041	2.99885	5.54988	5.54827	4.78429	.	5.98176	5.53441	5.74121	6.04294	4.62264	6.14801	4.62144	5.29415		0.83464	0.906355	-0.0379628	AT1G02000	-	0.534126	0.64305	-0.113062
AT1G02010	SEC1A	secretory 1A			N/A	N/A	2022	5.75502	4.28864	4.07563	4.55602	4.54106	3.90847	3.48963	4.14798	3.85569	6.08022	5.19528	6.79969	3.84249	3.18987	3.55348	5.23917	4.47226	5.83685	4.24215	4.31926	3.78739	4.20755	6.05883	5.3954	.	4.70643	4.33518	3.8311	6.02506	3.52861	5.18276	4.11627	5.22059		0.00512891	0.0180661	-0.35283	AT1G02010	-	0.00641851	0.0150415	-0.343599
AT1G02020		nitroreductase family protein			N/A	N/A	1929	6.51166	9.4922	6.59908	7.57712	7.63745	6.28921	5.83897	7.123	5.69576	7.67297	6.39358	8.02646	10.1214	8.36493	10.0472	9.9428	9.00449	8.15046	8.06998	6.75391	8.70682	8.17703	9.37901	7.15539	.	7.53431	7.16793	6.21924	7.36434	9.51118	9.03258	7.84357	8.23714		0.877614	0.931552	-0.0198928	AT1G02020	-	0.901136	0.934153	-0.0160475
AT1G02030		C2H2-like zinc finger protein			N/A	N/A	804	0	0	0.617308	0	0	0	0	0.384879	0	0	0	0	0	0	0	0	0	0	0	0	0	0.211929	0	0	.	0.205769	0	0.128293	0	0	0	0	0.070643		NA	NA	NA	AT1G02030	-	NA	NA	NA
AT1G02040		C2H2-type zinc finger family protein			N/A	N/A	975	0	0	0	0	0	0	0	0	0	0	0	0	0	0	0	0	0	0	0	0	0	0	0	0	.	0	0	0	0	0	0	0	0		NA	NA	NA	AT1G02040	-	NA	NA	NA
AT1G02050	LAP6	Chalcone and stilbene synthase family protein			N/A	N/A	1188	4.0829	5.10227	6.99447	4.06615	3.63603	4.20979	5.24439	5.32801	3.25476	3.36599	4.59562	5.02905	5.82949	3.83731	6.0812	7.90834	6.91611	6.7558	6.25916	4.61028	6.62709	4.97408	4.48167	4.71076	.	5.39321	3.97066	4.60905	4.33022	5.24933	7.19342	5.83218	4.72217		0.248795	0.41499	0.217304	AT1G02050	-	0.73094	0.808441	-0.0647938
AT1G02060		Tetratricopeptide repeat (TPR)-like superfamily protein			N/A	N/A	2133	2.50293	2.56458	1.72899	1.88994	2.92259	1.89687	2.85199	1.94772	2.22227	2.24466	3.19539	3.2251	2.43389	2.58985	3.19096	2.88419	4.21273	2.88923	3.71688	3.21658	4.40793	4.30258	3.86715	3.36478	.	2.2655	2.23647	2.34066	2.88838	2.73823	3.32872	3.78046	3.84484		0.0510383	0.122854	-0.369981	AT1G02060	-	0.133536	0.214206	-0.284489
AT1G02065	SPL8	squamosa promoter binding protein-like 8			N/A	N/A	741	0	0	0	0.328752	0	0	0	0	0	0	0	0	0	0	0	0	0	0	0.366491	0	0	0	0	0	.	0	0.109584	0	0	0	0	0.122164	0		NA	NA	NA	AT1G02065	-	NA	NA	NA
AT1G02070		unknown protein; BEST Arabidopsis thaliana protein match is: unknown protein (TAIR:AT3G60520.1); Has 98 Blast hits to 98 proteins in 13 species: Archae - 0; Bacteria - 0; Metazoa - 0; Fungi - 0; Plants - 98; Viruses - 0; Other Eukaryotes - 0 (source: NCBI BLink).			N/A	N/A	396	0	0	0.968615	0	0.74643	0	0	0	0	0	0	0	0.514762	0	0	0	0.556744	0	0	0	0.552983	0.781504	0	1.14389	.	0.322872	0.24881	0	0	0.171587	0.185581	0.184328	0.641798		NA	NA	NA	AT1G02070	-	NA	NA	NA
AT1G02074		unknown protein; Has 30201 Blast hits to 17322 proteins in 780 species: Archae - 12; Bacteria - 1396; Metazoa - 17338; Fungi - 3422; Plants - 5037; Viruses - 0; Other Eukaryotes - 2996 (source: NCBI BLink).			N/A	N/A	147	0	0	0	0	0	0	0	0	0	0	0	0	0	0	0	0	0	0	0	0	0	0	0	0	.	0	0	0	0	0	0	0	0		NA	NA	NA	AT1G02074	-	NA	NA	NA
AT1G02080		transcription regulators			N/A	N/A	7192.46	10.3483	11.1033	9.64142	11.681	10.5101	11.2449	11.1538	11.3696	9.2659	11.5533	11.4958	11.0974	13.3266	13.7825	13.0352	17.7493	19.155	17.9787	16.5037	13.8383	15.1856	12.8668	11.4057	12.4183	.	10.3643	11.1453	10.5964	11.3822	13.3814	18.2943	15.1759	12.2303		0.00545746	0.0190294	-0.156528	AT1G02080	-	0.571712	0.67596	-0.031857
AT1G02090	FUS5, CSN7, COP15, ATCSN7	Proteasome component (PCI) domain protein			N/A	N/A	777.795	32.2048	27.3725	30.8	28.0183	30.203	27.4826	23.7948	22.6011	27.8578	29.7537	34.458	29.0001	33.3414	24.8146	31.1175	33.08	33.7451	34.8092	27.2828	29.5173	23.2868	26.0914	30.244	30.229	.	30.1258	28.568	24.7512	31.0706	29.7578	33.8781	26.6956	28.8548		0.230956	0.393713	0.135182	AT1G02090	-	0.96954	0.980301	-0.00430922
AT1G02100		Leucine carboxyl methyltransferase			N/A	N/A	995.157	31.5582	35.5655	25.4096	34.8497	32.342	28.5815	32.4976	33.5073	34.7913	33.1678	25.6552	27.9078	41.8852	45.6933	48.5033	54.4606	57.9456	61.5008	45.8338	52.0668	55.1892	35.0018	34.4485	33.2897	.	30.8444	31.9244	33.5987	28.9103	45.3606	57.969	51.0299	34.2467		0.735092	0.841991	0.031984	AT1G02100	-	0.20745	0.308615	0.119161
AT1G02110		Protein of unknown function (DUF630 and DUF632)			N/A	N/A	2112	11.8592	10.2622	14.0083	7.16858	6.66731	7.75789	9.56302	7.8435	7.68175	9.93812	10.733	10.3287	7.23958	5.39888	7.67533	5.26154	6.25598	7.03986	6.13282	6.40558	7.61943	11.7693	11.1148	11.2253	.	12.0432	7.19793	8.36276	10.3333	6.77126	6.18579	6.71928	11.3698		0.502484	0.664422	0.0691145	AT1G02110	-	0.00021548	0.00067831	-0.381357
AT1G02120	VAD1	GRAM domain family protein			N/A	N/A	1797	39.3129	41.3694	38.9946	54.1898	54.3322	50.4149	49.6444	53.1646	46.0195	30.0921	34.8623	32.8139	72.0016	65.8774	80.7831	88.2592	81.1606	89.7877	75.8093	76.8303	80.9009	41.2614	39.5739	40.1909	.	39.8923	52.979	49.6095	32.5894	72.8874	86.4025	77.8468	40.3421		0.0270473	0.0732274	0.12092	AT1G02120	-	5.9973e-19	7.18983e-18	0.486346
AT1G02130	ATRAB1B, ARA5, ARA-5, ATRABD2A, RABD2A, RA-5	RAS 5			N/A	N/A	612	49.9519	43.6844	45.327	43.3955	42.9501	46.8481	44.1855	45.0792	39.6998	50.8168	47.0102	42.3538	54.1278	57.9102	48.9427	52.2548	69.5958	58.5565	54.2102	49.7784	64.9682	53.7195	33.5513	41.668	.	46.3211	44.3979	42.9882	46.7269	53.6602	60.1357	56.3189	42.9796		0.547178	0.701587	-0.0607352	AT1G02130	-	0.508846	0.619933	-0.0666516
AT1G02140	MEE63, MAGO, HAP1	mago nashi family protein			N/A	N/A	453	113.867	114.464	111.994	130.294	116.747	128.3	116.722	132.242	126.885	158.883	137.331	158.695	137.904	168.104	135.019	155.021	168.862	179.539	151.899	150.758	144.313	126.526	158.635	139.093	.	113.442	125.114	125.283	151.636	147.009	167.807	148.99	141.418		0.00246062	0.00959706	-0.209342	AT1G02140	-	0.017771	0.0372778	-0.163868
AT1G02145	ALG12, EBS4	homolog of asparagine-linked glycosylation 12			N/A	N/A	1449.47	16.2004	12.5949	12.523	12.5292	14.8215	11.6045	15.2216	14.2165	12.5599	14.1648	14.6782	14.5059	19.3275	20.4311	20.0404	22.5761	24.4598	23.3318	20.0421	17.0884	21.2931	17.7235	13.589	17.9013	.	13.7728	12.9851	13.9993	14.4496	19.933	23.4559	19.4745	16.4046		0.516785	0.675679	-0.069942	AT1G02145	-	0.376005	0.493047	-0.0955075
AT1G02150		Tetratricopeptide repeat (TPR)-like superfamily protein			N/A	N/A	1575	54.9667	50.0983	47.8967	46.806	40.0948	41.1019	55.8712	51.7557	51.3306	53.9623	57.828	56.1694	34.7472	28.7549	35.2527	37.8801	35.2999	29.9604	48.406	35.7897	49.6461	51.1486	48.8835	49.3702	.	50.9872	42.6676	52.9858	55.9866	32.9183	34.3801	44.6139	49.8008		0.0104543	0.0332309	-0.136619	AT1G02150	-	2.04935e-07	9.88314e-07	-0.277183
AT1G02160		Cox19 family protein (CHCH motif)			N/A	N/A	222.216	104.908	83.0063	65.3749	80.2599	87.1891	86.2028	122.046	98.3749	111.119	58.6132	76.8749	71.4028	127.149	151.102	128.036	144.025	120.5	171.822	114.732	168.673	152.213	95.8828	97.7923	96.2518	.	84.4297	84.5506	110.513	68.9636	135.429	145.449	145.206	96.6423		0.0896672	0.191558	0.299829	AT1G02160	-	0.0722365	0.127264	0.317578
AT1G02170	LOL3, ATMCPB1, MCP1B, ATMC1, MC1	metacaspase 1			N/A	N/A	1104	30.2644	25.99	28.8088	58.1062	43.1902	50.6987	34.687	31.1042	31.2689	20.5701	16.1821	19.8611	52.6744	41.469	46.73	59.8868	61.1203	58.7233	52.5088	43.9705	51.0679	23.9845	23.5781	21.5304	.	28.3544	50.665	32.3534	18.8711	46.9578	59.9101	49.1824	23.031		1.2174e-07	1.07364e-06	0.444426	AT1G02170	-	4.76897e-33	1.09212e-31	1.00594
AT1G02180		ferredoxin-related			N/A	N/A	681	4.54618	0.921513	4.90485	1.40522	0.924633	1.38979	1.25552	1.96475	3.91854	3.5067	2.69542	3.34715	1.37158	2.3771	2.02842	1.02574	3.41043	2.39615	2.98419	1.47726	1.72218	3.09955	2.69333	3.6162	.	3.45751	1.23988	2.3796	3.18309	1.9257	2.27744	2.06121	3.13636		0.891486	0.940497	-0.0610163	AT1G02180	-	0.055273	0.101073	-0.857267
AT1G02190		Fatty acid hydroxylase superfamily			N/A	N/A	1872	0	0	0	0.173428	0	0.056212	0	0	0	0	0	0	0	0	0	0	0	0	0	0	0	0.07165	0	0	.	0	0.0765467	0	0	0	0	0	0.0238833		NA	NA	NA	AT1G02190	-	NA	NA	NA
AT1G02205	CER1	Fatty acid hydroxylase superfamily			N/A	N/A	1878	1.40885	0.367998	0.697819	1.58482	1.63515	2.36407	0.932941	1.54455	1.34393	0.739141	0.409345	0.709869	0	0.427127	0.694298	0	0.089718	0.302612	0.962155	0.707216	0.461113	0	0	0.557738	.	0.824889	1.86135	1.27381	0.619452	0.373808	0.130777	0.710161	0.185913		0.642571	0.775049	0.171283	AT1G02205	-	0.00508657	0.0121942	1.03392
AT1G02210		NAC (No Apical Meristem) domain transcriptional regulator superfamily protein			N/A	N/A	264	0	0	0	0	0	0	0	0	0	0	0	0	0	0	0	0	0	0	0	0	0	0	0	0	.	0	0	0	0	0	0	0	0		NA	NA	NA	AT1G02210	-	NA	NA	NA
AT1G02220	ANAC003, NAC003	NAC domain containing protein 3			N/A	N/A	1185	3.31267	2.63778	1.84456	3.50778	4.53208	3.14978	0.984219	2.35797	1.14762	2.85376	2.06858	2.92801	11.7223	16.6538	13.1051	4.29186	7.19319	6.54288	6.04602	5.79175	5.0292	4.18989	4.69609	6.69568	.	2.59834	3.72988	1.4966	2.61678	13.8271	6.00931	5.62232	5.19389		0.735059	0.841991	-0.0929266	AT1G02220	-	0.200988	0.300587	0.351147
AT1G02230	ANAC004, NAC004	NAC domain containing protein 4			N/A	N/A	1080	0.462606	0.191734	0.286031	0.814868	1.62752	1.89287	0.727841	1.29682	0.182503	1.59984	1.22942	1.25632	3.52036	5.82951	5.11416	1.71809	1.0281	1.48684	1.3367	2.06869	1.77899	2.52378	3.01952	2.21017	.	0.313457	1.44509	0.735721	1.36186	4.82134	1.41101	1.72813	2.58449		0.0243798	0.0672799	-1.35826	AT1G02230	-	0.970961	0.981259	0.0219647
AT1G02250	anac005, NAC005	NAC domain containing protein 5			N/A	N/A	1089	0	0.381331	0	0	0	0	0	0	0	0	0	0	0.15105	0	0	0	0	0	0	0.225608	0.294769	0	0	0	.	0.12711	0	0	0	0.05035	0	0.173459	0		NA	NA	NA	AT1G02250	-	NA	NA	NA
AT1G02260		Divalent ion symporter			N/A	N/A	1509	12.205	8.08023	10.6355	10.4304	12.1632	11.5807	9.16463	10.4167	12.3216	7.56272	5.7978	7.29117	19.9485	18.9102	18.9054	23.5865	20.1782	21.1806	18.486	19.5481	22.9938	7.30829	7.41929	7.66085	.	10.3069	11.3914	10.6343	6.8839	19.2547	21.6484	20.3426	7.46281		0.00329108	0.0123929	0.366179	AT1G02260	-	5.00597e-05	0.000175325	0.505241
AT1G02270		Calcium-binding endonuclease/exonuclease/phosphatase family			N/A	N/A	1455	10.777	13.3681	15.8863	16.65	15.9386	16.7177	15.1587	16.7274	15.0683	11.6723	5.37807	9.1139	21.9453	24.3661	24.3053	23.7504	20.3599	25.1905	22.9314	22.2929	22.4444	11.2737	10.9924	14.1074	.	13.3438	16.4354	15.6515	8.72142	23.5389	23.1003	22.5562	12.1245		0.0392915	0.0999848	0.389739	AT1G02270	-	0.000360616	0.00109446	0.674552
AT1G02280	TOC33, ATTOC33, PPI1	translocon at the outer envelope membrane of chloroplasts 33			N/A	N/A	894	52.3303	44.3969	60.9525	30.8416	36.2595	29.9377	34.0041	38.8828	31.8598	58.0395	56.6057	58.3948	32.468	37.4558	36.8264	22.1955	23.4585	29.4371	39.3794	31.7557	31.0859	62.0383	62.3257	53.274	.	52.5599	32.3463	34.9156	57.68	35.5834	25.0304	34.0737	59.2127		0.272893	0.441723	-0.101951	AT1G02280	-	4.00972e-09	2.31239e-08	-0.547107
AT1G02290		unknown protein; BEST Arabidopsis thaliana protein match is: unknown protein (TAIR:AT3G45830.1); Has 134 Blast hits to 134 proteins in 37 species: Archae - 0; Bacteria - 0; Metazoa - 54; Fungi - 0; Plants - 78; Viruses - 0; Other Eukaryotes - 2 (source: NCBI BLink).			N/A	N/A	1332	2.89205	3.2343	2.79101	3.53583	3.26573	3.79071	4.65767	5.31851	4.3076	3.82416	4.52411	3.89916	6.03875	5.24734	4.39939	7.69244	8.82206	6.10634	5.31959	6.33537	6.84016	3.2189	3.53585	2.65896	.	2.97245	3.53076	4.76126	4.08248	5.22849	7.54028	6.16504	3.1379		0.0550582	0.130428	-0.395244	AT1G02290	-	0.461508	0.576363	-0.151711
AT1G02300		Cysteine proteinases superfamily protein			N/A	N/A	1140	11.7229	16.0447	15.5908	15.4366	16.4624	16.1419	24.1892	29.0998	23.677	8.36315	7.98462	6.07073	38.1772	33.8393	38.7562	43.6352	37.3571	44.9325	39.8608	40.8054	35.0356	10.0424	12.7256	13.2958	.	14.4528	16.0136	25.6553	7.47283	36.9242	41.9749	38.5673	12.0213		3.45999e-08	3.29126e-07	0.634977	AT1G02300	-	5.16149e-12	3.83928e-11	0.79436
AT1G02305		Cysteine proteinases superfamily protein			N/A	N/A	1089	47.1213	48.93	41.1031	45.5047	46.973	48.1466	54.7714	60.7848	55.8443	40.7437	43.7771	40.1881	100.004	94.6194	106.618	99.1343	102.972	107.342	99.3159	98.0558	96.6568	52.171	51.2792	56.537	.	45.7181	46.8748	57.1335	41.5696	100.414	103.149	98.0095	53.3291		0.233074	0.396305	0.0823325	AT1G02305	-	0.034249	0.0662291	0.146173
AT1G02310	MAN1	Glycosyl hydrolase superfamily protein			N/A	N/A	1236	0.162994	0	0	0	0	0	0	0	0	0	0	0	0	0	0.11337	0	0.104028	0	0.471832	0	0	0	0	0	.	0.0543313	0	0	0	0.03779	0.034676	0.157277	0		NA	NA	NA	AT1G02310	-	NA	NA	NA
AT1G02320		unknown protein; Has 0 Blast hits to 0 proteins in 0 species (source: NCBI BLink).			N/A	N/A	147	0	0	0	0	0	0	0	0	0	0	0	0	0	0	0	0	0	0	0	0	0	0	0	0	.	0	0	0	0	0	0	0	0		NA	NA	NA	AT1G02320	-	NA	NA	NA
AT1G02330		CONTAINS InterPro DOMAIN/s: Hepatocellular carcinoma-associated antigen 59 (InterPro:IPR010756); Has 1239 Blast hits to 998 proteins in 204 species: Archae - 4; Bacteria - 71; Metazoa - 421; Fungi - 109; Plants - 87; Viruses - 5; Other Eukaryotes - 542 (source: NCBI BLink).			N/A	N/A	840	18.4621	17.7821	15.9037	16.807	22.2157	25.7293	22.495	20.5503	21.3967	20.0741	22.0887	14.4467	28.7587	24.4936	34.7986	31.8004	35.6639	38.8209	25.9222	30.6108	29.7149	22.8887	21.964	21.0239	.	17.3826	21.584	21.4807	18.8698	29.3503	35.4284	28.7493	21.9589		0.542085	0.697134	-0.0780131	AT1G02330	-	0.276862	0.389069	0.139144
AT1G02335	GL22	germin-like protein subfamily 2 member 2 precursor			N/A	N/A	660	0.784299	0.603598	0.395738	1.41199	0.62579	1.1715	0.631559	0.280657	0.605163	0.479528	2.94255	1.13474	0.693993	0.810322	2.04886	0	0.246863	0	0	1.14293	0.490949	0.644851	1.76818	0.238632	.	0.594545	1.06976	0.505793	1.51894	1.18439	0.0822877	0.544626	0.883888		NA	NA	NA	AT1G02335	-	NA	NA	NA
AT1G02340	HFR1, RSF1, FBI1, REP1	basic helix-loop-helix (bHLH) DNA-binding superfamily protein			N/A	N/A	879	7.82324	6.69635	6.50209	10.437	8.28037	6.37404	11.1487	10.32	10.0114	2.47839	1.92436	3.13371	13.8072	8.34292	9.26747	18.3231	15.9737	18.2588	5.57565	6.80216	9.05566	2.42908	2.93917	3.53395	.	7.00723	8.3638	10.4934	2.51215	10.4725	17.5185	7.14449	2.9674		1.50174e-07	1.3084e-06	1.00266	AT1G02340	1	3.06623e-10	1.9697e-09	1.20177
AT1G02350		protoporphyrinogen oxidase-related			N/A	N/A	423	2.4193	1.88873	3.40297	5.60354	1.94778	4.60379	4.56157	6.26825	4.22973	2.09819	2.8764	2.53922	4.5205	6.795	5.22454	8.71808	6.32302	13.3307	6.28596	5.12819	5.31039	4.74343	0.810065	4.99664	.	2.57033	4.0517	5.01985	2.5046	5.51335	9.45727	5.57485	3.51671		0.85933	0.920808	0.0926817	AT1G02350	-	0.390266	0.507141	0.449287
AT1G02360		Chitinase family protein			N/A	N/A	819	21.0876	26.0008	20.7371	38.8217	31.0917	38.1285	21.7671	22.0523	23.4159	1.23602	1.56228	0.866275	31.804	43.9043	32.8764	28.995	28.1116	29.3786	14.2927	15.3743	19.0342	9.72086	4.45507	5.00159	.	22.6085	36.014	22.4118	1.22152	36.1949	28.8284	16.2337	6.39251		9.71398e-61	9.25619e-59	2.89917	AT1G02360	1	1.20084e-79	8.65646e-78	3.33229
AT1G02370		Tetratricopeptide repeat (TPR)-like superfamily protein			N/A	N/A	1614	2.77459	1.8192	3.05918	1.2892	1.14533	0.615576	1.6665	0.556689	1.87818	5.11459	3.62934	3.39058	3.18787	3.10258	4.43304	3.67842	4.19252	6.10767	4.07069	3.27758	3.94901	4.95423	4.29953	4.11974	.	2.55099	1.0167	1.36712	4.04484	3.5745	4.65954	3.76576	4.45783		0.120006	0.240759	-0.514677	AT1G02370	-	3.10809e-05	0.000112344	-1.3789
AT1G02380		unknown protein; BEST Arabidopsis thaliana protein match is: unknown protein (TAIR:AT4G01960.1); Has 66 Blast hits to 66 proteins in 11 species: Archae - 0; Bacteria - 0; Metazoa - 0; Fungi - 0; Plants - 66; Viruses - 0; Other Eukaryotes - 0 (source: NCBI BLink).			N/A	N/A	696	3.86032	4.37784	6.15878	0.893432	3.83527	0.392177	1.32138	1.64704	0.259875	5.54291	7.14686	5.83991	3.30469	2.97173	2.02522	0.295689	1.23832	1.36648	1.24457	0.314333	1.0564	2.10634	3.39104	3.19414	.	4.79898	1.70696	1.0761	6.17656	2.76721	0.96683	0.871768	2.89717		0.639654	0.773106	-0.25989	AT1G02380	-	0.00542816	0.0129439	-1.54345
AT1G02390	ATGPAT2, GPAT2	glycerol-3-phosphate acyltransferase 2			N/A	N/A	1593	2.8685	2.67263	4.07584	1.63014	0.719892	1.21913	0.514702	0.460176	0.722233	1.24652	0.893688	0.5588	3.82154	4.27691	4.84385	3.35613	1.90975	2.98167	1.50381	1.1942	1.5271	1.11325	1.74821	0.811199	.	3.20566	1.18972	0.565704	0.899669	4.3141	2.74918	1.40837	1.22422		0.000130398	0.000698546	1.21015	AT1G02390	1	0.419269	0.535512	0.255489
AT1G02391		unknown protein; Has 30201 Blast hits to 17322 proteins in 780 species: Archae - 12; Bacteria - 1396; Metazoa - 17338; Fungi - 3422; Plants - 5037; Viruses - 0; Other Eukaryotes - 2996 (source: NCBI BLink).			N/A	N/A	156	0	0	0	0	0	0	0	0	0	0	0	0	0	0	0	0	0	0	0	0	0	0	0	0	.	0	0	0	0	0	0	0	0		NA	NA	NA	AT1G02391	-	NA	NA	NA
AT1G02400	ATGA2OX4, ATGA2OX6, DTA1, GA2OX6	gibberellin 2-oxidase 6			N/A	N/A	990	21.5113	16.9623	14.5195	19.4235	22.132	20.0153	11.6186	10.7313	9.31745	1.06929	0.238362	0.501981	11.6955	16.1896	14.2331	6.49798	9.81769	12.311	4.54446	8.19521	7.26989	2.98411	3.4828	2.85272	.	17.6644	20.5236	10.5558	0.603211	14.0394	9.54222	6.66985	3.10654		3.23486e-37	1.67084e-35	3.37074	AT1G02400	1	4.03248e-41	1.22228e-39	3.55132
AT1G02405		proline-rich family protein			N/A	N/A	405	4.09839	2.05062	0.898285	3.05193	2.60424	1.49103	0.663771	1.84003	0	5.53735	0.419057	1.45556	2.9328	5.70414	5.1413	1.48802	2.12029	0.855443	3.21351	2.39759	2.10964	5.93284	0.718222	3.26726	.	2.3491	2.3824	0.8346	2.47066	4.59275	1.48792	2.57358	3.30611		NA	NA	NA	AT1G02405	-	NA	NA	NA
AT1G02410		cytochrome c oxidase assembly protein CtaG / Cox11 family			N/A	N/A	864	21.7119	25.4657	25.7987	27.6269	33.5144	25.1541	23.4108	18.9211	20.0553	18.714	19.607	21.4055	32.7719	35.3256	36.2428	29.6717	30.7515	35.7479	23.2376	33.8369	30.7904	26.9109	21.9004	24.0424	.	24.3254	28.7651	20.7957	19.9088	34.7801	32.057	29.2883	24.2846		0.0582888	0.136559	0.192073	AT1G02410	-	0.000184619	0.000588425	0.379292
AT1G02420		Pentatricopeptide repeat (PPR) superfamily protein			N/A	N/A	1476	1.97014	1.67059	2.99919	2.11361	3.76514	2.86366	3.78556	1.79519	2.76097	3.14822	2.70875	2.07402	2.0247	4.06689	3.83627	4.81426	3.36025	5.36734	2.91873	3.01796	3.90166	3.69952	2.22499	3.05576	.	2.21331	2.91414	2.78057	2.64366	3.30929	4.51395	3.27945	2.99342		0.283837	0.45381	-0.251921	AT1G02420	-	0.707156	0.789645	0.088306
AT1G02430	ATARFD1B, ARFD1B	ADP-ribosylation factor D1B			N/A	N/A	573	0	0	0.586727	0.483032	0.409422	0	0	0	0	0	0	0	2.61095	1.49024	1.72282	3.3386	0.688272	1.66453	4.58054	3.07241	1.67421	0	0	0	.	0.195576	0.297485	0	0	1.94134	1.89713	3.10905	0		NA	NA	NA	AT1G02430	-	NA	NA	NA
AT1G02440	ATARFD1A, ARFD1A	ADP-ribosylation factor D1A			N/A	N/A	573	0	0	0	0	0.409422	0.906428	0	0	0	0.280614	0	0	1.82765	1.98698	1.62176	0.458692	0.639733	1.03804	0.495048	1.43511	0.628279	0	0	0.638616	.	0	0.438617	0	0.093538	1.81213	0.712155	0.852812	0.212872		NA	NA	NA	AT1G02440	-	NA	NA	NA
AT1G02450	NIMIN1, NIMIN-1	NIM1-interacting 1			N/A	N/A	429	5.23346	7.29185	5.48927	5.15818	4.34425	4.559	1.01867	2.76304	0.49795	3.6555	3.88813	2.40946	46.7321	51.6568	45.9682	6.78735	4.84984	5.61174	25.4759	23.9556	16.015	10.4175	6.85813	7.39647	.	6.00486	4.68714	1.42655	3.3177	48.119	5.74964	21.8155	8.22403		0.187797	0.338701	0.582662	AT1G02450	-	0.448577	0.563739	0.335227
AT1G02460		Pectin lyase-like superfamily protein			N/A	N/A	1476	1.38158	1.51292	0.486981	0.860355	1.85254	1.53538	0.761834	1.38003	0.21753	1.10364	1.24217	1.04607	0.890876	0.565927	0.790626	1.80962	1.68402	0.753907	2.02675	2.38806	2.67733	1.06721	0.233254	0.708572	.	1.12716	1.41609	0.786465	1.13063	0.749143	1.41585	2.36405	0.669679		0.739905	0.844782	-0.1465	AT1G02460	-	0.693188	0.778293	0.174104
AT1G02470		Polyketide cyclase/dehydrase and lipid transport superfamily protein			N/A	N/A	663	4.3757	2.04233	1.83619	1.91941	2.03195	2.55305	0.830254	1.53406	0.4253	0.551585	0	0.256504	30.5378	45.211	32.5763	32.3088	38.4586	33.4135	25.2561	25.617	24.5923	7.40941	8.52587	5.19147	.	2.75141	2.16814	0.929871	0.269363	36.1084	34.727	25.1551	7.04225		NA	NA	NA	AT1G02470	-	NA	NA	NA
AT1G02475		Polyketide cyclase/dehydrase and lipid transport superfamily protein			N/A	N/A	660	70.9835	80.1452	79.8184	103.38	101.597	100.554	103.782	103.967	97.735	94.3695	97.2504	84.9029	122.397	119.416	111.371	147.29	170.446	156.86	104.055	117.88	116.691	127.812	81.3833	122.359	.	76.9824	101.844	101.828	92.1743	117.728	158.199	112.875	110.518		0.00298103	0.0113588	-0.22436	AT1G02475	-	0.531365	0.640683	0.0472886
AT1G02490		unknown protein; Has 0 Blast hits to 0 proteins in 0 species (source: NCBI BLink).			N/A	N/A	117	0	0	0	0	0	0	0	0	0	0	0	0	0	0	0	0	0	0	0	0	0	0	0	0	.	0	0	0	0	0	0	0	0		NA	NA	NA	AT1G02490	-	NA	NA	NA
AT1G02500	SAM1, SAM-1, MAT1, AtSAM1	S-adenosylmethionine synthetase 1		plant-type cell wall	N/A	N/A	1182	139.291	145.058	167.971	147.128	142.379	141.259	141.555	150.261	152.068	164.744	165.228	173.194	241.525	210.585	240.517	235.295	229.323	254.981	262.154	247.781	265.81	194.035	187.446	205.865	.	150.773	143.589	147.961	167.722	230.876	239.866	258.582	195.782		0.0623474	0.143792	-0.121296	AT1G02500	-	0.0166018	0.0350871	-0.155892
AT1G02510	KCO4, ATKCO4, ATTPK4, TPK4	Outward rectifying potassium channel protein			N/A	N/A	855	0	0	0	0	0	0	0	0	0	0	0	0	0	0	0	0	0	0	0	0	0	0	0	0	.	0	0	0	0	0	0	0	0		NA	NA	NA	AT1G02510	-	NA	NA	NA
AT1G02520	PGP11	P-glycoprotein 11					3837	0	0	0.152197	0.077571	0.034028	0.102357	0	0.122923	0.069385	0.121975	0.046388	0.138907	1.25697	1.08618	1.41467	0.512993	1.01741	1.08367	1.12646	1.4188	0.702578	0.687164	0.71776	0.948499	.	0.0507323	0.0713187	0.0641027	0.102423	1.25261	0.871358	1.08261	0.784474		NA	NA	NA	AT1G02520	-	NA	NA	NA
AT1G02530	PGP12	P-glycoprotein 12			N/A	N/A	3822	0.043395	0	0	0.077737	0	0	0	0	0	0.073426	0.02327	0	0	0.043407	0	0	0	0.047138	0	0	0	0.065521	0.035852	0	.	0.014465	0.0259123	0	0.032232	0.014469	0.0157127	0	0.033791		NA	NA	NA	AT1G02530	-	NA	NA	NA
AT1G02540		unknown protein; Has 3327 Blast hits to 2216 proteins in 265 species: Archae - 18; Bacteria - 202; Metazoa - 802; Fungi - 283; Plants - 84; Viruses - 187; Other Eukaryotes - 1751 (source: NCBI BLink).			N/A	N/A	873	0	0	0	0	0	0	0	0	0	0	0	0	0	0	0	0	0	0	0	0	0	0	0	0	.	0	0	0	0	0	0	0	0		NA	NA	NA	AT1G02540	-	NA	NA	NA
AT1G02550		Plant invertase/pectin methylesterase inhibitor superfamily protein			N/A	N/A	729	0	0	0	0	0	0	0	0	0	0	0	0	0	0	0	0	0	0	0	0	0	0	0	0	.	0	0	0	0	0	0	0	0		NA	NA	NA	AT1G02550	-	NA	NA	NA
AT1G02560	CLPP5, NCLPP5, NCLPP1	nuclear encoded CLP protease 5			N/A	N/A	897	200.422	203.386	195.859	213.759	221.91	204.928	221.417	206.06	200.388	247.648	210.279	219.665	207.872	234.036	218.255	273.948	306.528	277.668	249.135	227.13	238.846	213.039	206.894	212.532	.	199.889	213.532	209.288	225.864	220.054	286.048	238.37	210.822		0.0152447	0.0456487	-0.111486	AT1G02560	-	0.863598	0.907783	-0.00789314
AT1G02570		unknown protein; BEST Arabidopsis thaliana protein match is: unknown protein (TAIR:AT1G02575.1); Has 108 Blast hits to 55 proteins in 6 species: Archae - 0; Bacteria - 0; Metazoa - 0; Fungi - 0; Plants - 108; Viruses - 0; Other Eukaryotes - 0 (source: NCBI BLink).			N/A	N/A	837	0	0	0	0	0	0	0	0	0	0	0	0	0	0	0	0	0.210994	0.347667	0	0	0	0	0	0	.	0	0	0	0	0	0.18622	0	0		NA	NA	NA	AT1G02570	-	NA	NA	NA
AT1G02575		unknown protein; BEST Arabidopsis thaliana protein match is: unknown protein (TAIR:AT1G02570.1).			N/A	N/A	831	0	0	0	0	0	0	0	0	0	0	0	0	0	0	0	0	0	0	0	0	0	0	0	0	.	0	0	0	0	0	0	0	0		NA	NA	NA	AT1G02575	-	NA	NA	NA
AT1G02580	MEA, EMB173, FIS1, SDG5	SET domain-containing protein			N/A	N/A	2070	0	0	0	0	0	0	0	0	0	0	0	0	0.733078	0.400205	0.703485	0.279784	0.062987	0	0.477723	0	0.578962	0	0	0.06179	.	0	0	0	0	0.612256	0.114257	0.352228	0.0205967		NA	NA	NA	AT1G02580	-	NA	NA	NA
AT1G02590		Aldehyde oxidase/xanthine dehydrogenase, molybdopterin binding protein			N/A	N/A	270	0	0	0	0	0	0	0	0	0	0	0	0	0	0	0	0	0	0	0	0	0	0	0	0	.	0	0	0	0	0	0	0	0		NA	NA	NA	AT1G02590	-	NA	NA	NA
AT1G02610		RING/FYVE/PHD zinc finger superfamily protein			N/A	N/A	666	12.1547	5.0412	9.15066	18.8519	15.8492	18.0135	18.6807	17.2534	21.0334	7.72219	2.79409	3.59106	25.5622	20.1484	18.3947	23.2814	19.256	13.5432	19.6998	15.7839	21.1456	34.8242	36.4287	31.2285	.	8.78219	17.5715	18.9892	4.70245	21.3684	18.6935	18.8764	34.1605		0.0564826	0.133193	0.557101	AT1G02610	-	4.98428e-06	2.01904e-05	1.33352
AT1G02620		Ras-related small GTP-binding family protein			N/A	N/A	369	0	0	0	0.922166	0.870835	1.221	0	1.5054	1.59419	0	0	0	0	0	0.615686	0	0.641466	0	1.04971	0	2.55223	0.907339	1.10047	0	.	0	1.00467	1.0332	0	0.205229	0.213822	1.20065	0.66927		NA	NA	NA	AT1G02620	-	NA	NA	NA
AT1G02630		Nucleoside transporter family protein			N/A	N/A	1104	0	0	0	0	0	0.265366	0.314817	0	0.352629	0.118487	0.122807	0.129075	0	0.619895	0	0.18413	0.142106	0	0.216232	0	0.144315	0.177594	0	0	.	0	0.0884553	0.222482	0.123456	0.206632	0.108745	0.120182	0.059198		NA	NA	NA	AT1G02630	-	NA	NA	NA
AT1G02640	BXL2, ATBXL2	beta-xylosidase 2			N/A	N/A	2307	2.82735	3.11228	2.48611	4.02065	4.03766	3.77167	8.16896	7.86277	6.96869	1.77791	2.49427	1.78712	2.41704	2.77318	2.52067	3.38261	4.15055	2.63549	4.99722	5.65068	5.0768	4.30825	6.76321	5.94837	.	2.80858	3.94333	7.66681	2.01977	2.5703	3.38955	5.24157	5.67328		0.0660345	0.150392	0.265431	AT1G02640	-	4.3019e-06	1.75982e-05	0.663689
AT1G02650		Tetratricopeptide repeat (TPR)-like superfamily protein			N/A	N/A	1542	0.135763	0.546758	0	0.119974	0.746725	0.316044	0.212528	0.669833	0.422664	0.076171	0.703952	0.144831	0.171941	0.138484	0.18859	0.251212	0.258875	0.294997	0.65427	0.826852	0.25849	0.83756	0.573872	0.5022	.	0.227507	0.394248	0.435008	0.308318	0.166338	0.268361	0.579871	0.637877		NA	NA	NA	AT1G02650	-	NA	NA	NA
AT1G02660		alpha/beta-Hydrolases superfamily protein			N/A	N/A	2142	7.15331	6.02846	6.56417	6.40434	5.87916	6.04221	13.5834	12.5358	12.9253	2.5766	2.48258	2.80369	5.05742	6.99227	6.22446	8.5227	8.42039	6.46395	11.653	10.3218	8.39163	9.26643	8.21295	7.61972	.	6.58198	6.10857	13.0148	2.62096	6.09138	7.80235	10.1221	8.36637		1.80766e-12	2.63597e-11	0.830362	AT1G02660	-	3.14507e-12	2.3887e-11	0.821233
AT1G02670		P-loop containing nucleoside triphosphate hydrolases superfamily protein			N/A	N/A	2037	0.102869	0.083718	0.255654	0.515858	0.156091	0.283436	0.310012	0.420001	0.238394	0.107975	0.202628	0.051228	0.540633	0	0.35685	0.094293	0.378545	0.218135	0.192366	0.307483	0.645719	0.073865	0	0.248192	.	0.147414	0.318462	0.322802	0.12061	0.299161	0.230324	0.381856	0.107352		NA	NA	NA	AT1G02670	-	NA	NA	NA
AT1G02680	TAF13	TBP-associated factor 13			N/A	N/A	381	13.0654	10.8745	15.7637	12.0439	21.1323	9.10803	16.8126	9.16926	17.119	15.2552	16.2589	13.4665	20.7232	40.5329	27.2548	22.8028	26.4965	19.3023	20.5957	17.1315	22.6614	26.9773	24.5578	21.0335	.	13.2345	14.0947	14.367	14.9935	29.5036	22.8672	20.1295	24.1895		0.928962	0.960416	-0.0222479	AT1G02680	-	0.951218	0.96821	-0.0152669
AT1G02690	IMPA-6	importin alpha isoform 6			N/A	N/A	1617	0.871774	0.204477	0.725988	0.33404	0.990416	0.586889	1.48221	1.06077	0.78722	1.62896	1.31469	1.27678	1.36891	2.17935	1.7584	2.3215	1.92731	2.44628	1.46397	0.634943	1.2144	1.64372	1.91573	1.49173	.	0.600746	0.637115	1.11007	1.40681	1.76889	2.2317	1.10444	1.68373		0.0250949	0.0689159	-0.942668	AT1G02690	-	0.053645	0.0984947	-0.812102
AT1G02700		unknown protein; FUNCTIONS IN: molecular_function unknown; INVOLVED IN: biological_process unknown; LOCATED IN: mitochondrion; BEST Arabidopsis thaliana protein match is: unknown protein (TAIR:AT4G02140.1); Has 49 Blast hits to 49 proteins in 21 species: Archae - 0; Bacteria - 0; Metazoa - 10; Fungi - 6; Plants - 29; Viruses - 0; Other Eukaryotes - 4 (source: NCBI BLink).			N/A	N/A	744	0.893155	0	0	0.28704	0	0	0	0	0	1.15247	0.335282	0	0.180413	0.640482	0	0	0	0	0	0	0.196967	0	0	0	.	0.297718	0.09568	0	0.495917	0.273632	0	0.0656557	0		NA	NA	NA	AT1G02700	-	NA	NA	NA
AT1G02710		glycine-rich protein			N/A	N/A	291	0	0	0	0	0	0	0	0	0	0	0	0	0	0	0	0	0	0	0	0	0	0	0	0	.	0	0	0	0	0	0	0	0		NA	NA	NA	AT1G02710	-	NA	NA	NA
AT1G02720	GATL5	galacturonosyltransferase 5			N/A	N/A	1086	8.86853	6.95452	8.16109	5.4194	7.09497	5.93177	3.91433	6.45591	5.80621	6.07797	5.06077	8.0823	5.02965	4.39172	3.60256	2.75196	4.14654	4.46823	7.47215	4.63163	5.27506	6.89819	7.31286	6.67917	.	7.99471	6.14871	5.39215	6.40701	4.34131	3.78891	5.79295	6.96341		0.138753	0.269319	0.259103	AT1G02720	-	0.900783	0.934069	-0.0218197
AT1G02730	ATCSLD5, CSLD5, SOS6	cellulose synthase-like D5			N/A	N/A	3546	0.567558	0.651165	0.705668	0.356142	0.639008	0.76148	0.830611	0.393254	0.733876	0.803432	0.912976	0.814726	0.343909	0.358104	0.335295	0.524482	0.390781	0.39272	0.790778	0.57969	0.53313	0.486862	0.460742	0.517042	.	0.641464	0.585543	0.65258	0.843711	0.345769	0.435994	0.634533	0.488215		0.151433	0.287502	-0.385714	AT1G02730	-	0.11246	0.185734	-0.426785
AT1G02740		MRG family protein			N/A	N/A	984	5.25367	3.75313	4.02625	3.56695	6.37242	4.59419	5.22048	4.97357	5.16032	3.85779	5.47288	6.52176	9.80963	11.1314	9.01646	9.13636	10.1995	13.3488	11.5767	10.4937	9.50564	5.1194	7.13606	5.88326	.	4.34435	4.84452	5.11812	5.28414	9.98583	10.8949	10.5253	6.04624		0.363851	0.539641	-0.186422	AT1G02740	-	0.694719	0.779636	-0.0805714
AT1G02750		Drought-responsive family protein			N/A	N/A	666	19.9337	11.3798	11.9431	11.091	10.467	12.591	15.3037	16.1687	13.6238	12.9622	13.7094	13.5947	21.9143	31.9425	17.3506	21.2587	14.474	26.1961	16.3488	19.9011	21.2649	16.3007	16.2767	19.7089	.	14.4189	11.383	15.0321	13.4221	23.7358	20.6429	19.1716	17.4288		0.855453	0.918912	0.0300927	AT1G02750	-	0.36914	0.486398	-0.148358
AT1G02770		Protein of unknown function (DUF626)			N/A	N/A	951	0.258388	0.213721	0.934214	0	0.20245	0.151761	0	0	0	0.312182	0.138672	0.298069	0.320086	0.263681	0.173196	0.470982	0.321482	0	0	0	0.324271	0.206248	0	0.165873	.	0.468774	0.11807	0	0.249641	0.252321	0.264155	0.10809	0.12404		NA	NA	NA	AT1G02770	-	NA	NA	NA
AT1G02780	emb2386	Ribosomal protein L19e family protein			N/A	N/A	645	538.565	555.448	563.336	459.438	457.264	458.442	461.46	431.158	462.567	597.019	560.583	584.436	638.909	650.154	644.661	710.163	673.401	652.871	623.58	639.833	657.299	615.987	698.399	609.943	.	552.45	458.381	451.728	580.679	644.575	678.812	640.237	641.443		0.881207	0.933692	0.00603462	AT1G02780	-	3.13653e-07	1.48201e-06	-0.206555
AT1G02790	PGA4	polygalacturonase 4			N/A	N/A	1269	0	0	0	0	0	0	0	0	0	0	0	0	0	0	0	0	0	0	0	0	0	0	0	0	.	0	0	0	0	0	0	0	0		NA	NA	NA	AT1G02790	-	NA	NA	NA
AT1G02800	ATCEL2, CEL2	cellulase 2			N/A	N/A	1506	0	0	0	0	0.104026	0	0.1053	0	0.105583	0	0.143085	0	0	0.137647	0	0	0.086286	0	0	0	0.089069	0.306837	0	0	.	0	0.0346753	0.0702943	0.047695	0.0458823	0.028762	0.0296897	0.102279		NA	NA	NA	AT1G02800	-	NA	NA	NA
AT1G02810		Plant invertase/pectin methylesterase inhibitor superfamily			N/A	N/A	1740	0	0	0	0	0	0	0	0	0	0.123638	0.057282	0.059054	0	0.113683	0	0	0.07148	0	0	0	0	0	0	0.068791	.	0	0	0	0.0799913	0.0378943	0.0238267	0	0.0229303		NA	NA	NA	AT1G02810	-	NA	NA	NA
AT1G02813		Protein of unknown function, DUF538			N/A	N/A	450	0	0	0	0	0	0	0	0	0	0	0	0	0	0	0	0	0	0	0	0	0	0	0	0	.	0	0	0	0	0	0	0	0		NA	NA	NA	AT1G02813	-	NA	NA	NA
AT1G02816		Protein of unknown function, DUF538			N/A	N/A	501	9.20849	16.9879	12.6764	18.0174	19.445	15.2258	7.97252	6.56012	10.6377	21.611	20.4806	19.3408	22.7453	17.9477	16.2509	16.4555	17.7756	17.0801	15.6106	17.1391	17.0369	35.0485	18.335	14.6087	.	12.9576	17.5627	8.39011	20.4775	18.9813	17.1037	16.5955	22.6641		0.010679	0.0338477	-0.487575	AT1G02816	-	0.526336	0.636359	-0.121006
AT1G02820		Late embryogenesis abundant 3 (LEA3) family protein			N/A	N/A	276	41.4382	29.5165	25.0582	8.5454	4.98751	2.3082	1.57865	1.44088	5.99414	133.306	110.148	144.814	5.8588	13.316	5.60343	1.95249	2.45895	3.86046	4.01082	7.12197	3.64968	100.159	85.5429	98.5171	.	32.0043	5.28037	3.00456	129.423	8.25941	2.7573	4.92749	94.7397		0.00428945	0.0155724	-1.26609	AT1G02820	2	6.67873e-12	4.92806e-11	-3.04298
AT1G02830		Ribosomal L22e protein family			N/A	N/A	384	0	0	0	0	0	0	0	0	0	0	0	0	0	0	0	0	0	0	0	0	0	0	0	0	.	0	0	0	0	0	0	0	0		NA	NA	NA	AT1G02830	-	NA	NA	NA
AT1G02840	SR1, ATSRP34, SRP34, SR34, At-SR34	RNA-binding (RRM/RBD/RNP motifs) family protein			N/A	N/A	906.81	82.4319	90.0557	91.6468	70.4051	66.5764	70.7674	83.4409	73.0023	76.1525	73.8584	73.8835	74.5044	99.7722	96.3206	103.801	115.41	102.183	112.994	110.307	102.948	113.982	84.2734	92.8093	100.009	.	88.0448	69.2496	77.5319	74.0821	99.9646	110.196	109.079	92.3639		0.00061301	0.00282247	0.205125	AT1G02840	-	0.668081	0.75832	-0.0256741
AT1G02850	BGLU11	beta glucosidase 11			N/A	N/A	1503.11	16.8657	17.2865	12.0422	13.8627	19.1282	18.0168	9.97872	10.7612	13.5781	12.2464	11.551	11.28	40.0742	37.8094	45.8193	58.9339	62.9266	57.1378	37.151	35.5579	40.229	35.6739	36.4288	35.2366	.	15.3981	17.0026	11.4393	11.6925	41.2343	59.6661	37.646	35.7798		0.17834	0.325361	0.176636	AT1G02850	-	0.00518106	0.0124046	0.366894
AT1G02860	NLA, BAH1	SPX (SYG1/Pho81/XPR1) domain-containing protein			N/A	N/A	1008	14.3373	7.9973	8.01383	9.301	9.85296	7.88992	11.3967	9.74957	11.5557	4.42513	4.89218	5.82721	9.97523	12.0572	12.913	11.4538	11.3159	10.7305	7.12891	7.73982	7.64499	7.9527	10.0371	6.33046	.	10.1161	9.01463	10.9007	5.04817	11.6485	11.1667	7.50457	8.10675		1.94522e-05	0.000122584	0.687919	AT1G02860	-	0.000253449	0.000790926	0.589293
AT1G02870		FUNCTIONS IN: molecular_function unknown; INVOLVED IN: biological_process unknown; EXPRESSED IN: 23 plant structures; EXPRESSED DURING: 13 growth stages; CONTAINS InterPro DOMAIN/s: Ribosome biogenesis protein Nop16 (InterPro:IPR019002); Has 104 Blast hits to 104 proteins in 57 species: Archae - 0; Bacteria - 0; Metazoa - 0; Fungi - 63; Plants - 35; Viruses - 0; Other Eukaryotes - 6 (source: NCBI…			N/A	N/A	582	27.0331	16.1852	18.2665	5.87056	8.09893	6.26479	7.31258	7.74722	8.91551	18.9492	16.7806	22.9616	28.6151	20.3666	30.1324	19.8219	21.4461	23.8905	17.171	14.6768	21.9186	30.0536	21.3583	27.2304	.	20.4949	6.74476	7.99177	19.5638	26.3714	21.7195	17.9221	26.2141		0.997637	0.998818	0.000624154	AT1G02870	-	2.34958e-07	1.12525e-06	-1.0893
AT1G02880	TPK1	thiamin pyrophosphokinase1			N/A	N/A	804	31.7502	36.1617	35.3231	21.4948	22.1692	21.0372	18.3494	18.3683	17.5934	13.0045	14.0313	13.4284	41.7867	27.2933	33.2307	39.19	40.8005	44.5332	26.8811	27.3897	35.2248	22.3556	20.9467	17.2141	.	34.4117	21.5671	18.1037	13.4881	34.1036	41.5079	29.8319	20.1721		1.7392e-10	2.16e-09	0.878079	AT1G02880	-	0.000861154	0.00242987	0.458433
AT1G02890		AAA-type ATPase family protein			N/A	N/A	3741	18.576	15.9593	12.9949	19.3012	17.92	18.7742	21.2636	19.4117	20.235	15.5872	15.0888	15.4503	17.6896	18.4895	19.5283	24.0816	25.3187	24.8447	23.6676	21.0303	23.4394	17.2961	17.648	16.931	.	15.8434	18.6651	20.3034	15.3754	18.5691	24.7483	22.7124	17.2917		0.501782	0.66397	-0.0449584	AT1G02890	-	0.00597797	0.0141109	0.183999
AT1G02900	RALFL1, RALF1, ATRALF1	rapid alkalinization factor 1			N/A	N/A	363	1.11301	0.854426	3.47029	0.949489	0.899387	2.5149	2.66867	0.781875	2.47919	1.47258	1.13079	2.14157	2.47372	1.1862	2.54117	5.07964	0.665581	1.06027	1.09238	0.99758	4.62822	3.7567	0	1.37786	.	1.81258	1.45459	1.97658	1.58165	2.06703	2.2685	2.23939	1.71152		NA	NA	NA	AT1G02900	-	NA	NA	NA
AT1G02910	LPA1	tetratricopeptide repeat (TPR)-containing protein			N/A	N/A	1362	36.3344	31.5175	32.1123	33.8813	33.4549	30.5351	33.2238	35.8827	30.2721	34.8443	31.9973	31.2928	30.355	35.3213	31.3008	33.6826	32.9909	33.5367	31.1678	29.7325	32.0102	37.1854	36.2052	33.1733	.	33.3214	32.6238	33.1262	32.7115	32.3257	33.4034	30.9702	35.5213		0.717957	0.829817	0.0251109	AT1G02910	-	0.959719	0.974173	0.00351128
AT1G02920	ATGSTF7, GST11, ATGSTF8, GSTF7, ATGST11	glutathione S-transferase 7			N/A	N/A	630	111.588	87.4083	108.96	485.339	393.414	489.129	258.37	263.059	243.657	14.1139	16.6747	18.2731	415.6	599.715	471.052	634.469	720.416	670.168	570.459	601.057	653.723	180.673	153.199	124.906	.	102.652	455.961	255.029	16.3539	495.456	675.018	608.413	152.926		7.3375e-84	1.06716e-81	1.84496	AT1G02920	1	4.88878e-268	1.97697e-265	3.32599
AT1G02930	ATGSTF6, GST1, ERD11, ATGSTF3, GSTF6, ATGST1	glutathione S-transferase 6		plant-type cell wall	N/A	N/A	627	124.086	104.808	128.961	729.784	571.582	708.693	322.916	326.691	325.499	23.5232	21.5802	18.7892	575.326	741.523	630.585	887.573	1056.74	985.006	864.536	898.121	888.462	200.75	174.975	175.165	.	119.285	670.02	325.035	21.2975	649.145	976.44	883.706	183.63		4.1017e-84	6.07198e-82	1.73561	AT1G02930	1	0	0	3.45681
AT1G02940	ATGSTF5, GSTF5	glutathione S-transferase (class phi) 5			N/A	N/A	771	0	0	0	0.29801	0	0	0	0	0.261637	0	0	0	0.205539	0	0	0.295922	0.206365	1.02251	0	0.315419	0.208508	0	1.13575	0	.	0	0.0993367	0.0872123	0	0.068513	0.508266	0.174642	0.378583		NA	NA	NA	AT1G02940	-	NA	NA	NA
AT1G02950	ATGSTF4, GST31, GSTF4	glutathione S-transferase F4			N/A	N/A	732	2.36505	0.317468	4.0476	3.17152	0.934239	1.42459	1.58039	1.08233	1.86366	3.68566	2.55667	1.50952	1.2755	1.2184	3.45655	0.366577	4.04984	2.5137	1.92866	0.786375	3.06019	2.22853	3.85817	3.27906	.	2.24337	1.84345	1.50879	2.58395	1.98348	2.31004	1.92508	3.12192		0.599098	0.742546	-0.314985	AT1G02950	-	0.606722	0.705882	-0.30843
AT1G02960		unknown protein; BEST Arabidopsis thaliana protein match is: unknown protein (TAIR:AT1G02965.1); Has 83 Blast hits to 82 proteins in 37 species: Archae - 0; Bacteria - 2; Metazoa - 20; Fungi - 7; Plants - 29; Viruses - 0; Other Eukaryotes - 25 (source: NCBI BLink).			N/A	N/A	1352.26	10.2132	6.65771	8.71473	6.71537	8.16353	9.68235	10.3333	11.3051	10.7363	11.028	7.54403	8.25652	11.7244	14.7431	10.0618	18.1107	15.3899	18.2729	18.157	18.2655	18.5831	8.46579	10.0559	7.30532	.	8.52855	8.18708	10.7916	8.94285	12.1764	17.2578	18.3352	8.609		0.475901	0.642178	-0.100286	AT1G02960	-	0.538005	0.646011	-0.0866303
AT1G02965		unknown protein; BEST Arabidopsis thaliana protein match is: unknown protein (TAIR:AT1G02960.3); Has 8 Blast hits to 8 proteins in 2 species: Archae - 0; Bacteria - 0; Metazoa - 0; Fungi - 0; Plants - 8; Viruses - 0; Other Eukaryotes - 0 (source: NCBI BLink).			N/A	N/A	489	0	0	0	0	0	0	0	0	0	0	0	0	0	0	0	0	0	0	0	0	0	0	0	0	.	0	0	0	0	0	0	0	0		NA	NA	NA	AT1G02965	-	NA	NA	NA
AT1G02970	WEE1, ATWEE1	WEE1 kinase homolog			N/A	N/A	1503	1.36366	0.607222	0	0.384564	0.346678	0.840546	0.692897	0.103065	1.03601	0.57097	0.228495	0.623066	0.394951	0.153381	0.518076	0.840413	0.75708	0.485839	0.284739	0.448845	0	0.912051	0.252966	1.09942	.	0.656961	0.523929	0.610657	0.474177	0.355469	0.694444	0.244528	0.754812		0.677117	0.800414	-0.350248	AT1G02970	-	0.918378	0.946993	0.0861969
AT1G02980	CUL2, ATCUL2	cullin 2			N/A	N/A	2229	0	0	0	0	0	0	0	0	0	0	0	0	0	0	0	0	0	0	0	0	0	0	0	0	.	0	0	0	0	0	0	0	0		NA	NA	NA	AT1G02980	-	NA	NA	NA
AT1G02990		BEST Arabidopsis thaliana protein match is: CW-type Zinc Finger (TAIR:AT3G62900.1); Has 5847 Blast hits to 4410 proteins in 438 species: Archae - 17; Bacteria - 452; Metazoa - 2463; Fungi - 354; Plants - 306; Viruses - 11; Other Eukaryotes - 2244 (source: NCBI BLink).			N/A	N/A	3837	6.09474	6.23171	4.95635	7.2702	7.15615	7.0707	6.29431	4.10627	6.28565	4.49323	4.90582	5.60727	6.84002	5.36961	8.21126	7.83078	8.7612	8.03522	7.38806	6.27559	7.78381	6.79657	5.92907	4.92086	.	5.76093	7.16568	5.56208	5.00211	6.80696	8.20907	7.14915	5.88217		0.892364	0.940829	0.0158938	AT1G02990	-	0.00405081	0.0099333	0.337599
AT1G03000	PEX6	peroxin 6			N/A	N/A	2826	9.11277	8.96759	6.99743	8.86212	10.0447	7.94017	9.09619	9.54209	7.19032	8.58383	6.59145	8.48279	13.2436	10.213	11.7621	12.5903	13.1891	11.835	11.0931	11.3563	9.42202	8.71653	8.55307	8.93798	.	8.35926	8.949	8.60953	7.88602	11.7396	12.5381	10.6238	8.73586		0.713303	0.826917	-0.0411513	AT1G03000	-	0.31886	0.434689	0.111642
AT1G03010		Phototropic-responsive NPH3 family protein			N/A	N/A	1905	0.253463	0	0.153242	0.308039	0.095042	0.202427	0.188043	0.249813	0	0.127392	0.059716	0.180151	0.169125	0.494201	0.427624	0.117223	0.621842	0.134636	0.11759	1.38947	0.234537	0.447041	0.720197	0.219699	.	0.135568	0.201836	0.145952	0.12242	0.36365	0.291234	0.580532	0.462312		NA	NA	NA	AT1G03010	-	NA	NA	NA
AT1G03020		Thioredoxin superfamily protein			N/A	N/A	309	0	0	1.62414	0	1.29088	0	1.24538	0	1.17073	0	0	1.02255	0	0	0	0	0	0	0	0	0	1.33832	0	0.977837	.	0.54138	0.430293	0.80537	0.34085	0	0	0	0.772052		NA	NA	NA	AT1G03020	-	NA	NA	NA
AT1G03022		unknown protein; Has 30201 Blast hits to 17322 proteins in 780 species: Archae - 12; Bacteria - 1396; Metazoa - 17338; Fungi - 3422; Plants - 5037; Viruses - 0; Other Eukaryotes - 2996 (source: NCBI BLink).			N/A	N/A	126	0	0	0	0	0	0	0	0	0	0	0	0	0	0	0	0	0	0	0	0	0	0	0	0	.	0	0	0	0	0	0	0	0		NA	NA	NA	AT1G03022	-	NA	NA	NA
AT1G03030		P-loop containing nucleoside triphosphate hydrolases superfamily protein			N/A	N/A	906	10.605	13.5472	12.1509	14.9592	11.9448	12.9292	13.6535	10.2426	9.98346	14.5708	11.5365	13.5307	16.9386	16.5234	17.5018	18.0608	17.7653	17.6502	8.62927	13.9502	15.0816	14.0471	13.3477	11.3322	.	12.101	13.2777	11.2932	13.2127	16.9879	17.8254	12.5537	12.909		0.518438	0.676933	-0.08845	AT1G03030	-	0.729521	0.807488	0.0473597
AT1G03040		basic helix-loop-helix (bHLH) DNA-binding superfamily protein			N/A	N/A	908.107	22.7848	20.4701	13.0083	23.8999	24.9286	26.5303	19.3778	20.6294	21.5061	20.6805	19.6746	22.014	32.2958	32.1924	32.318	48.2305	47.6934	41.3164	35.679	30.196	33.7066	24.6729	28.6553	21.4023	.	18.7544	25.1196	20.5044	20.7897	32.2687	45.7468	33.1939	24.9102		0.306264	0.478231	-0.111831	AT1G03040	-	0.0424429	0.0801576	0.221799
AT1G03050		ENTH/ANTH/VHS superfamily protein			N/A	N/A	1800	0	0	0	0	0	0	0	0	0	0	0	0	0	0	0	0	0	0	0	0	0	0	0	0	.	0	0	0	0	0	0	0	0		NA	NA	NA	AT1G03050	-	NA	NA	NA
AT1G03055		unknown protein; BEST Arabidopsis thaliana protein match is: unknown protein (TAIR:AT1G64680.1); Has 143 Blast hits to 143 proteins in 26 species: Archae - 0; Bacteria - 6; Metazoa - 0; Fungi - 0; Plants - 122; Viruses - 0; Other Eukaryotes - 15 (source: NCBI BLink).			N/A	N/A	795	10.9076	9.75766	8.37399	5.16241	5.05008	5.21207	2.15546	3.34949	3.20981	14.7317	13.6446	12.362	6.27749	7.28767	7.56871	3.99163	3.88697	5.73088	4.24539	1.97843	3.2668	14.0055	13.123	13.7889	.	9.67975	5.14152	2.90492	13.5794	7.04462	4.53649	3.16354	13.6391		0.209201	0.366074	-0.290921	AT1G03055	-	2.45995e-05	9.0115e-05	-0.977279
AT1G03060	SPI	Beige/BEACH domain ;WD domain, G-beta repeat protein			N/A	N/A	10806	3.37299	4.18682	2.919	6.53317	5.1636	5.54735	3.92693	4.47861	3.8336	3.79397	3.70397	3.50698	5.28734	5.28696	6.43152	6.46525	7.27276	6.93999	6.11541	5.53233	6.17686	3.6909	3.5944	3.24689	.	3.49294	5.74804	4.07971	3.66831	5.66861	6.89267	5.94153	3.51073		0.204907	0.360462	-0.111538	AT1G03060	-	7.23093e-07	3.26583e-06	0.435972
AT1G03070		Bax inhibitor-1 family protein			N/A	N/A	744	0	0	0	0	1.23872	0.469445	0	0.280045	0	0	0.216344	0.221562	0.479427	0.409827	0	0.700002	0.247745	0.827037	0.374576	0	0.246577	0.946232	0.33269	0.236622	.	0	0.569388	0.0933483	0.145969	0.296418	0.591595	0.207051	0.505181		NA	NA	NA	AT1G03070	-	NA	NA	NA
AT1G03080		kinase interacting (KIP1-like) family protein			N/A	N/A	5202	23.9797	22.2712	18.744	31.0332	26.4809	29.0403	14.443	15.0482	12.9683	7.51709	7.05459	7.45439	24.9462	20.4029	26.0618	25.966	23.9117	26.5732	22.2802	18.2999	21.9807	8.72182	9.83571	8.85921	.	21.665	28.8515	14.1532	7.34202	23.8036	25.4836	20.8536	9.13891		1.17546e-43	7.43861e-42	0.973996	AT1G03080	-	1.00857e-80	7.36658e-79	1.33756
AT1G03090	MCCA	methylcrotonyl-CoA carboxylase alpha chain, mitochondrial / 3-methylcrotonyl-CoA carboxylase 1 (MCCA)			N/A	N/A	2205	10.0774	11.7685	10.8524	12.9168	14.6125	12.2343	23.653	22.7108	19.8916	3.49539	4.39221	3.9844	9.34857	8.78472	9.80528	9.28145	11.5841	11.4265	15.6703	17.754	17.6129	10.4166	9.18888	8.5842	.	10.8994	13.2545	22.0851	3.95733	9.31286	10.764	17.0124	9.39656		6.47861e-22	1.85199e-20	0.894144	AT1G03090	-	3.79283e-38	1.04287e-36	1.20003
AT1G03100		Pentatricopeptide repeat (PPR) superfamily protein			N/A	N/A	2382	0.791751	1.40644	1.18418	0.519896	0.866531	0.632145	0.599357	0.29599	0.543144	1.5741	1.31849	1.10498	0.990821	0.695802	0.97167	1.21109	1.52683	0.845806	1.81246	0.789119	0.885638	1.0938	1.8713	1.0999	.	1.12746	0.672857	0.479497	1.33252	0.886098	1.19458	1.16241	1.355		0.34438	0.519925	-0.288361	AT1G03100	-	0.0234915	0.0475335	-0.690857
AT1G03103		Bifunctional inhibitor/lipid-transfer protein/seed storage 2S albumin superfamily protein			N/A	N/A	516	0	0	0	0	0	0	0	0	0	0	0	0	0	0	0	0	0	0	0	0	0	0	0	0	.	0	0	0	0	0	0	0	0		NA	NA	NA	AT1G03103	-	NA	NA	NA
AT1G03106		unknown protein; Has 35333 Blast hits to 34131 proteins in 2444 species: Archae - 798; Bacteria - 22429; Metazoa - 974; Fungi - 991; Plants - 531; Viruses - 0; Other Eukaryotes - 9610 (source: NCBI BLink).			N/A	N/A	198	0	0	0	0	0	0	0	0	0	0	0	0	0	0	0	0	2.68249	0	0	0	0	0	0	0	.	0	0	0	0	0	0.894163	0	0		NA	NA	NA	AT1G03106	-	NA	NA	NA
AT1G03110	TRM82, AtTRM82	Transducin/WD40 repeat-like superfamily protein			N/A	N/A	1284	4.26303	3.54148	4.85211	2.09837	2.53984	2.94256	2.13642	2.50129	2.8302	7.22974	6.60898	5.19523	1.67081	4.68731	2.81353	3.00268	2.92052	2.02187	3.62352	4.42613	3.78096	8.53422	8.04228	4.9361	.	4.21887	2.52692	2.4893	6.34465	3.05722	2.64836	3.94354	7.17087		0.0245124	0.0676058	-0.473912	AT1G03110	-	1.66184e-05	6.2352e-05	-0.90738
AT1G03120	ATRAB28, RAB28	responsive to abscisic acid 28			N/A	N/A	549	0.495126	0	0	0	0	0	0.842739	0.390937	0	1.22062	0	0	0	0.502185	0.759411	0	0	0	0.510884	0.559394	0	0.402504	0	0	.	0.165042	0	0.411225	0.406873	0.420532	0	0.356759	0.134168		NA	NA	NA	AT1G03120	-	NA	NA	NA
AT1G03130	PSAD-2	photosystem I subunit D-2			N/A	N/A	615	2351.17	2449.58	2409.57	3496.74	3295.25	3444.18	3616.26	3571.5	3471.65	1876.54	1818.01	1838.12	2096.12	1729.39	1971.17	2223.13	2306.36	2119.92	2443.88	2432.51	2464.33	2078.26	1745.88	2275.32	.	2403.44	3412.06	3553.14	1844.22	1932.23	2216.47	2446.91	2033.15		7.12737e-09	7.35815e-08	0.257706	AT1G03130	-	4.04648e-35	1.0104e-33	0.550549
AT1G03140		splicing factor Prp18 family protein			N/A	N/A	1263	29.9934	24.7679	29.0661	29.5332	32.7032	33.6189	32.5139	30.4513	35.8965	18.3983	22.1158	24.3517	46.6351	45.2484	39.7303	51.7232	50.9929	54.8518	45.0996	41.1597	51.128	26.9246	29.1622	31.9628	.	27.9425	31.9518	32.9539	21.6219	43.8713	52.5226	45.7958	29.3499		0.0140586	0.0426907	0.206235	AT1G03140	-	1.94318e-06	8.31645e-06	0.399682
AT1G03150		Acyl-CoA N-acyltransferases (NAT) superfamily protein			N/A	N/A	525	13.2364	20.8834	14.4393	23.5328	26.8908	20.4246	36.8105	30.4002	26.1155	14.1156	11.3218	14.1447	29.7173	20.6635	20.3681	30.6141	27.2882	26.0619	28.2634	27.7853	29.9163	13.5241	20.2309	18.756	.	16.1864	23.6161	31.1087	13.194	23.583	27.9881	28.655	17.5037		0.413438	0.585626	0.113943	AT1G03150	-	0.00052993	0.00155895	0.482762
AT1G03160	FZL	FZO-like			N/A	N/A	2733.77	24.7062	20.3242	18.4457	24.0198	20.7437	23.7735	19.5322	20.1273	21.1676	20.0147	21.1146	19.7031	16.4861	17.6477	14.2577	19.9665	22.3479	23.5528	19.9548	16.9843	20.5719	21.1813	20.0746	18.2704	.	21.1587	22.8457	20.2757	20.2775	16.1305	21.9557	19.1703	19.8421		0.2987	0.469738	-0.0681023	AT1G03160	-	0.143107	0.227315	0.0959595
AT1G03170		Protein of unknown function (DUF3049)			N/A	N/A	723	0	0	0	0	0	0	0	0	0.509151	0	0	0	0	0	0	0	0.413651	0	0	0	0.421133	0.262883	0	0	.	0	0	0.169717	0	0	0.137884	0.140378	0.0876277		NA	NA	NA	AT1G03170	-	NA	NA	NA
AT1G03180		unknown protein; Has 36 Blast hits to 36 proteins in 15 species: Archae - 0; Bacteria - 0; Metazoa - 3; Fungi - 0; Plants - 33; Viruses - 0; Other Eukaryotes - 0 (source: NCBI BLink).			N/A	N/A	798	2.9864	2.11338	1.41611	0.533958	1.88806	1.24405	0.800168	0.63218	1.17568	1.11825	1.32029	0.971952	3.75143	1.95204	2.94389	2.42903	1.84437	2.21214	2.04293	3.20363	3.44574	2.09119	2.52122	1.71339	.	2.17196	1.22202	0.869343	1.13683	2.88245	2.16185	2.89743	2.1086		NA	NA	NA	AT1G03180	-	NA	NA	NA
AT1G03190	ATXPD, UVH6	RAD3-like DNA-binding helicase protein			N/A	N/A	2277	3.36782	3.17185	3.12265	2.95994	2.80405	2.57894	1.49211	2.92782	2.37999	3.08477	2.76123	3.04721	5.6401	3.91334	3.927	5.81637	4.53974	4.60859	5.0484	3.8539	4.93412	3.20145	3.89399	2.66682	.	3.22077	2.78098	2.26664	2.9644	4.49348	4.98823	4.61214	3.25409		0.773266	0.866618	-0.045284	AT1G03190	-	0.597411	0.697889	-0.08301
AT1G03200		unknown protein; BEST Arabidopsis thaliana protein match is: unknown protein (TAIR:AT1G03240.1); Has 2 Blast hits to 2 proteins in 1 species: Archae - 0; Bacteria - 0; Metazoa - 0; Fungi - 0; Plants - 2; Viruses - 0; Other Eukaryotes - 0 (source: NCBI BLink).			N/A	N/A	126	0	0	0	0	0	0	0	0	0	0	0	0	0	0	0	0	0	0	0	38.3615	8.29474	0	0	0	.	0	0	0	0	0	0	15.5521	0		NA	NA	NA	AT1G03200	-	NA	NA	NA
AT1G03210		Phenazine biosynthesis PhzC/PhzF protein			N/A	N/A	861	13.3483	10.9771	17.5786	20.8211	29.9328	28.66	16.0885	20.9879	22.4978	11.5286	7.29915	8.82039	49.2068	52.9297	52.6996	51.4354	52.6302	52.4097	39.5902	31.751	39.0967	13.333	12.6619	14.4629	.	13.968	26.4713	19.8581	9.21605	51.612	52.1584	36.8126	13.4859		0.0236208	0.0655343	0.407833	AT1G03210	-	4.47487e-09	2.56281e-08	1.05697
AT1G03220		Eukaryotic aspartyl protease family protein			N/A	N/A	1302	99.4345	97.5503	110.737	120.465	109.167	134.818	43.6873	42.4547	45.6483	18.5357	18.4183	21.3577	41.2504	57.2609	47.0349	21.4979	18.2464	21.2758	11.4802	11.9724	12.2633	59.865	60.4289	54.7098	.	102.574	121.483	43.9301	19.4372	48.5154	20.34	11.9053	58.3346		1.66148e-72	2.01076e-70	1.68092	AT1G03220	1	5.4653e-84	4.19513e-82	1.81242
AT1G03230		Eukaryotic aspartyl protease family protein			N/A	N/A	1305	19.6622	16.2092	21.8996	36.4726	29.7624	37.9053	26.5561	20.2961	21.5992	8.92339	7.36027	8.83431	13.1403	14.1614	13.3684	13.7462	14.5373	14.2662	12.6495	11.21	11.5702	22.9212	20.3995	18.2767	.	19.257	34.7134	22.8171	8.37266	13.5567	14.1832	11.8099	20.5325		6.30604e-12	8.81569e-11	0.847446	AT1G03230	-	6.43859e-30	1.32119e-28	1.40108
AT1G03240		unknown protein; BEST Arabidopsis thaliana protein match is: unknown protein (TAIR:AT1G03200.1); Has 2 Blast hits to 2 proteins in 1 species: Archae - 0; Bacteria - 0; Metazoa - 0; Fungi - 0; Plants - 2; Viruses - 0; Other Eukaryotes - 0 (source: NCBI BLink).			N/A	N/A	129	0	0	0	0	0	0	0	0	0	0	0	0	0	0	0	0	0	0	0	0	16.5895	0	0	0	.	0	0	0	0	0	0	5.52983	0		NA	NA	NA	AT1G03240	-	NA	NA	NA
AT1G03250		unknown protein; Has 89 Blast hits to 89 proteins in 31 species: Archae - 0; Bacteria - 0; Metazoa - 31; Fungi - 0; Plants - 48; Viruses - 0; Other Eukaryotes - 10 (source: NCBI BLink).			N/A	N/A	738.317	23.4957	20.1055	21.8606	32.0086	31.2082	31.3885	28.9369	26.846	24.1208	38.0777	27.9707	25.9862	24.1432	33.6235	26.4396	26.8416	31.5546	30.5376	31.3908	24.4313	20.6526	31.8522	32.5892	22.9981	.	21.8206	31.5351	26.6346	30.6782	28.0688	29.6446	25.4916	29.1465		0.00544056	0.0189824	-0.30212	AT1G03250	-	0.499248	0.611072	0.073437
AT1G03260		SNARE associated Golgi protein family			N/A	N/A	825	13.4251	11.6324	7.94728	8.50863	10.7736	5.66885	10.4355	13.1994	7.76444	10.0692	8.36518	10.0279	9.10897	12.8167	10.5718	8.22326	11.0737	14.1795	7.63237	8.476	10.6485	5.8906	9.239	8.72548	.	11.0016	8.31703	10.4664	9.48743	10.8325	11.1588	8.91896	7.95169		0.471612	0.638553	0.142783	AT1G03260	-	0.489008	0.602001	-0.137235
AT1G03270		CBS domain-containing protein with a domain of unknown function (DUF21)			N/A	N/A	1500	3.25366	3.85959	1.65839	1.22362	0.858834	0.880436	1.30198	2.22602	1.40099	2.18526	2.03716	1.93746	1.49592	1.82667	1.32841	1.01243	0.434322	1.17217	1.98336	1.8915	1.41221	2.04259	3.90294	1.64291	.	2.92388	0.98763	1.643	2.05329	1.55033	0.872974	1.76236	2.52948		0.353321	0.528925	0.245516	AT1G03270	-	0.00710887	0.0164846	-0.712002
AT1G03280		Transcription factor TFIIE, alpha subunit			N/A	N/A	1440	21.4366	17.0447	17.9481	20.7577	18.92	18.4523	20.2153	20.6284	15.5267	18.6751	18.6148	16.8332	26.0149	30.8652	28.4753	30.5128	30.1092	30.8292	29.2745	28.9658	28.8638	18.559	18.7356	17.9989	.	18.8098	19.3767	18.7901	18.041	28.4518	30.4837	29.0347	18.4312		0.974311	0.986345	-0.00271261	AT1G03280	-	0.381548	0.498155	0.0737121
AT1G03290		unknown protein; BEST Arabidopsis thaliana protein match is: unknown protein (TAIR:AT4G02880.2); Has 13587 Blast hits to 10183 proteins in 1114 species: Archae - 257; Bacteria - 2402; Metazoa - 5637; Fungi - 960; Plants - 675; Viruses - 54; Other Eukaryotes - 3602 (source: NCBI BLink).			N/A	N/A	1716	21.463	20.1606	20.1973	35.4879	38.1268	38.0925	19.2212	20.7858	22.6642	14.1288	15.0604	12.202	82.114	84.4488	77.3664	72.3683	66.044	69.4742	60.4263	56.928	53.0691	18.2838	15.9605	15.3632	.	20.607	37.2357	20.8904	13.7971	81.3097	69.2955	56.8078	16.5358		4.31779e-06	3.04492e-05	0.340388	AT1G03290	-	2.01328e-40	5.91847e-39	0.985908
AT1G03300	ATDUF1, DUF1	DOMAIN OF UNKNOWN FUNCTION 724 1			N/A	N/A	2013	1.29747	2.47909	1.69603	0.985252	1.1243	0.594897	1.54984	1.18878	1.29357	2.68614	3.86888	3.19372	1.56881	2.41565	2.17619	3.55763	2.20176	2.73641	2.13633	1.18635	1.1759	2.05425	1.76126	2.26015	.	1.8242	0.901483	1.34406	3.24958	2.05355	2.83193	1.49953	2.02522		0.000736847	0.00332343	-0.72298	AT1G03300	-	1.26854e-09	7.67888e-09	-1.30039
AT1G03310	ATISA2, ISA2, DBE1, BE2	debranching enzyme 1			N/A	N/A	2649	15.6409	15.0441	12.6401	8.82113	10.112	10.8004	11.4026	11.9065	13.8205	17.5967	19.6156	19.5759	14.9	14.1617	16.6347	19.6411	18.6224	20.6118	12.6532	16.1637	13.3964	16.6999	15.9415	14.1246	.	14.4417	9.91118	12.3765	18.9294	15.2321	19.6251	14.0711	15.5887		2.27021e-06	1.65888e-05	-0.363283	AT1G03310	-	7.96126e-18	8.78813e-17	-0.66084
AT1G03320		unknown protein; Has 1038 Blast hits to 683 proteins in 112 species: Archae - 4; Bacteria - 14; Metazoa - 318; Fungi - 117; Plants - 86; Viruses - 8; Other Eukaryotes - 491 (source: NCBI BLink).			N/A	N/A	663	0.283581	0	0	0	0.459856	0.356892	0.47854	0.214603	0.232383	0	0.489576	0	0.361206	0	0.201249	0	0.183515	0	0.280292	0	0.379504	0.456603	0.743399	0.597976	.	0.094527	0.272249	0.308509	0.163192	0.187485	0.0611717	0.219932	0.599326		NA	NA	NA	AT1G03320	-	NA	NA	NA
AT1G03330		Small nuclear ribonucleoprotein family protein			N/A	N/A	282	59.4151	31.0125	74.3654	57.5171	69.9697	75.4961	60.5861	58.6089	66.2813	51.7778	46.1211	51.707	111.042	102.157	92.2337	93.7194	103.664	82.6233	53.745	92.629	66.9879	44.4736	62.9537	66.6885	.	54.931	67.661	61.8254	49.8686	101.811	93.3356	71.1206	58.0386		0.435471	0.607416	0.162044	AT1G03330	-	0.0445472	0.0837122	0.417421
AT1G03340		unknown protein; BEST Arabidopsis thaliana protein match is: unknown protein (TAIR:AT4G02920.1); Has 44 Blast hits to 41 proteins in 13 species: Archae - 0; Bacteria - 1; Metazoa - 0; Fungi - 0; Plants - 43; Viruses - 0; Other Eukaryotes - 0 (source: NCBI BLink).			N/A	N/A	1158	2.01649	1.64973	2.6033	3.27748	2.26164	1.32931	1.94572	1.87235	2.25771	2.3415	1.49474	1.21513	6.74897	4.70607	7.98148	6.53194	5.70374	6.16263	6.11399	4.72139	3.64031	3.33479	2.65926	1.4024	.	2.08984	2.28948	2.02526	1.68379	6.47884	6.13277	4.82523	2.46548		0.488383	0.653355	0.20224	AT1G03340	-	0.366505	0.483964	0.263581
AT1G03350		BSD domain-containing protein			N/A	N/A	1413	19.8138	20.0714	20.7858	24.4275	29.792	25.5411	18.4493	16.8917	21.2175	15.4015	17.9305	14.4432	24.6808	27.265	27.9401	35.2387	35.1412	33.6142	23.4352	26.5678	21.4111	14.2787	14.9127	16.6717	.	20.2237	26.5869	18.8528	15.9251	26.6286	34.6647	23.8047	15.2877		0.0330878	0.0866659	0.176417	AT1G03350	-	8.3298e-10	5.13413e-09	0.508179
AT1G03360	ATRRP4, RRP4	ribosomal RNA processing 4			N/A	N/A	969	4.97244	6.27819	3.4661	1.16847	2.07268	1.86282	2.09604	1.49601	1.83418	12.3829	11.1512	13.0555	7.43455	9.3102	5.80507	6.83852	4.82586	4.96431	5.11718	7.4182	4.36506	17.3238	13.0033	14.1338	.	4.90558	1.70132	1.80874	12.1965	7.51661	5.5429	5.63348	14.8203		0.00140731	0.00590173	-0.929977	AT1G03360	-	5.51529e-11	3.79591e-10	-1.90947
AT1G03365		RING/U-box superfamily protein			N/A	N/A	2472	7.1632	6.56907	6.32932	5.82602	5.20814	5.14282	5.23951	5.91513	4.72089	5.84174	6.8399	6.36704	7.67122	7.9852	9.47433	8.72716	9.97954	8.92979	8.14621	7.93197	7.50147	8.65716	8.66123	6.10618	.	6.6872	5.39233	5.29184	6.34956	8.37692	9.21216	7.85988	7.80819		0.647447	0.778495	-0.0461413	AT1G03365	-	0.0690611	0.122285	-0.183433
AT1G03370		C2 calcium/lipid-binding and GRAM domain containing protein			N/A	N/A	3063	21.0454	21.1269	17.0754	27.6795	24.2459	24.7939	16.5224	15.4725	13.7534	6.90774	6.68043	7.41143	26.613	26.2316	28.3862	26.8876	28.3776	28.6573	23.7847	22.0378	20.8878	14.1243	12.603	10.6543	.	19.7492	25.5731	15.2494	6.99987	27.0769	27.9742	22.2368	12.4605		5.8e-35	2.75541e-33	0.922049	AT1G03370	-	1.38877e-65	7.91268e-64	1.27843
AT1G03380	ATATG18G, ATG18G	homolog of yeast autophagy 18 (ATG18) G			N/A	N/A	2880	9.57928	10.7831	10.821	13.9081	12.3105	12.9241	14.9452	14.9861	11.9682	12.7601	10.2972	13.1711	13.8256	14.3073	16.9627	19.4019	21.5327	17.9813	16.2072	14.1215	18.3477	16.1129	13.9835	13.6194	.	10.3945	13.0476	13.9665	12.0761	15.0319	19.6386	16.2255	14.5719		0.00313896	0.0118876	-0.257934	AT1G03380	-	0.378946	0.495755	0.0768301
AT1G03390		HXXXD-type acyl-transferase family protein			N/A	N/A	1386	0	0	0	0	0	0	0	0	0	0	0	0	0	0	0	0	0	0	0	0	0	0	0	0	.	0	0	0	0	0	0	0	0		NA	NA	NA	AT1G03390	-	NA	NA	NA
AT1G03400		2-oxoglutarate (2OG) and Fe(II)-dependent oxygenase superfamily protein			N/A	N/A	1056	35.2198	43.5441	37.2591	54.8998	50.1304	53.8184	36.7603	30.895	32.9248	35.3966	27.36	30.7628	61.6395	69.0616	62.3922	38.4965	44.5948	46.1712	42.6914	43.5049	41.8192	33.2929	35.9162	34.6831	.	38.6743	52.9495	33.5267	31.1731	64.3644	43.0875	42.6718	34.6307		0.00297816	0.0113538	0.217079	AT1G03400	-	9.4473e-15	8.6301e-14	0.566199
AT1G03410	2A6	2-oxoglutarate (2OG) and Fe(II)-dependent oxygenase superfamily protein			N/A	N/A	1197	10.1295	12.7936	8.92036	5.94728	7.70023	6.68252	6.33087	7.01044	4.34384	3.51867	5.26532	3.8008	7.31256	8.50406	8.58571	11.2497	10.8768	9.95993	8.28262	7.35348	7.65341	7.11665	6.69262	5.24119	.	10.6145	6.77668	5.89505	4.19493	8.13411	10.6955	7.76317	6.35015		7.87634e-09	8.05612e-08	0.906501	AT1G03410	-	0.00124647	0.00340749	0.507047
AT1G03430	AHP5	histidine-containing phosphotransfer factor 5			N/A	N/A	474	30.1414	31.7976	28.1726	62.9661	52.5444	59.3828	24.5021	27.3833	25.5651	21.8926	14.7768	20.965	54.5938	56.7761	66.4941	60.76	63.1745	66.9855	44.1654	47.0849	36.4969	19.8072	37.3592	16.8257	.	30.0372	58.2978	25.8168	19.2115	59.288	63.64	42.5824	24.664		0.000211486	0.00108794	0.517379	AT1G03430	-	4.9523e-17	5.2533e-16	1.17134
AT1G03440		Leucine-rich repeat (LRR) family protein				Y	1194	5.54442	5.12124	8.05502	4.41093	4.41042	4.02881	5.06608	4.1692	6.01942	12.8101	10.8037	12.4824	4.85607	5.90292	6.79584	3.17449	5.43167	6.86381	3.79888	3.56375	2.97295	10.2973	8.88354	7.66899	.	6.24023	4.28339	5.0849	12.0321	5.85161	5.15666	3.44519	8.94994		0.000158864	0.000838845	-0.620148	AT1G03440	-	1.03331e-09	6.31024e-09	-1.00231
AT1G03445	BSU1	Serine/threonine protein phosphatase family protein			N/A	N/A	2382	0	0	0	0	0	0	0	0	0	0	0	0	0	0	0.059486	0	0	0	0	0	0	0	0	0	.	0	0	0	0	0.0198287	0	0	0		NA	NA	NA	AT1G03445	-	NA	NA	NA
AT1G03457		RNA-binding (RRM/RBD/RNP motifs) family protein			N/A	N/A	1317	2.56189	1.21665	0.791056	0.832175	1.50341	1.48052	1.23022	1.58019	1.77181	2.22515	1.75636	2.21107	1.4285	0.485814	0.347356	1.79423	1.83659	0.695121	0.623628	1.13605	1.88832	2.20096	1.7521	1.12513	.	1.5232	1.27204	1.52741	2.06419	0.75389	1.44198	1.216	1.69273		0.140611	0.272001	-0.475561	AT1G03457	-	0.157776	0.246368	-0.455896
AT1G03470		Kinase interacting (KIP1-like) family protein			N/A	N/A	810	0.591257	1.26583	0.385563	1.64119	1.19658	0.18212	1.73193	0.87827	2.1775	1.41976	0.813512	1.16477	2.95805	4.02044	1.81444	1.39259	1.92374	1.57787	1.46688	3.79006	4.55229	2.19044	1.08024	1.19087	.	0.74755	1.00663	1.5959	1.13268	2.93098	1.6314	3.26974	1.48718		0.390149	0.564654	-0.474443	AT1G03470	-	0.560728	0.665298	-0.321188
AT1G03475	LIN2, HEMF1, ATCPO-I	Coproporphyrinogen III oxidase			N/A	N/A	1161	90.6675	83.4425	80.4283	116.114	101.717	120.28	104.645	100.866	107.748	114.392	101.051	105.887	97.3577	103.241	93.4866	84.9236	86.5297	82.151	95.8385	102.115	100.311	103.203	102.038	79.1077	.	84.8461	112.704	104.42	107.11	98.0284	84.5348	99.4215	94.7829		5.68921e-06	3.93029e-05	-0.227482	AT1G03475	-	0.203069	0.303139	0.0638114
AT1G03490	ANAC006, NAC006	NAC domain containing protein 6			N/A	N/A	846	0	0	0	0	0	0	0	0	0	0	0	0	0	0	0	0	0	0	0	0	0	0	0	0	.	0	0	0	0	0	0	0	0		NA	NA	NA	AT1G03490	-	NA	NA	NA
AT1G03495		HXXXD-type acyl-transferase family protein			N/A	N/A	1398	0	0.126647	0.359573	0.136718	0	0	0.121202	0.217615	0.477441	0.086842	0.079526	0	0.582726	0.156154	0.42852	0.424688	0.291638	0.492286	0.44346	0.613606	0.893628	0	0	0.0969	.	0.162073	0.0455727	0.272086	0.055456	0.389133	0.402871	0.650231	0.0323		NA	NA	NA	AT1G03495	-	NA	NA	NA
AT1G03510		Tetratricopeptide repeat (TPR)-like superfamily protein			N/A	N/A	1290	1.24739	0.439982	0.652315	0.161042	1.56547	0.106781	0.431885	0.765436	0.711819	0.926333	0.858029	0.489275	0.346579	0.557107	0.745028	1.49082	0.914302	0.383852	0.524554	0.357659	0.584134	0.568637	0.943629	1.47497	.	0.779896	0.611098	0.63638	0.757879	0.549571	0.929658	0.488782	0.995745		0.920284	0.955975	-0.0562535	AT1G03510	-	0.218953	0.322516	-0.691013
AT1G03520		Core-2/I-branching beta-1,6-N-acetylglucosaminyltransferase family protein			N/A	N/A	1344	9.3357	8.59638	7.95173	6.21095	6.51981	6.63066	8.86942	8.28076	5.59816	5.08941	9.688	6.32634	5.13025	4.83297	8.46253	10.1659	6.96687	6.29186	8.06441	6.87558	8.24731	7.30253	8.24657	12.5453	.	8.62794	6.45381	7.58278	7.03458	6.14192	7.80821	7.7291	9.3648		0.21377	0.371794	0.205371	AT1G03520	-	0.806254	0.865391	-0.040514
AT1G03530	ATNAF1, NAF1	nuclear assembly factor 1			N/A	N/A	2406	2.65648	2.46862	2.74936	1.68157	1.87626	1.40129	1.42725	1.25387	1.78333	3.87449	4.33889	3.88722	4.4602	3.41651	3.99539	3.74024	4.53498	4.02562	3.62139	3.12715	3.38677	4.98918	4.40958	4.70561	.	2.62482	1.65304	1.48815	4.03353	3.95737	4.10028	3.37844	4.70146		0.00112324	0.00483847	-0.539754	AT1G03530	-	5.39627e-08	2.77255e-07	-0.900958
AT1G03540		Pentatricopeptide repeat (PPR-like) superfamily protein			N/A	N/A	1830	0.767332	1.07816	0.410301	1.21923	0.335722	0.307556	0.335084	0.674275	0.341302	0.473019	1.15341	0.792119	0.354378	0.649971	0.758273	0.296479	0.87945	0.463755	0.308409	0.758362	0.482595	1.60614	1.42404	0.80078	.	0.751931	0.620836	0.45022	0.806183	0.587541	0.546561	0.516455	1.27699		0.690126	0.809673	-0.177945	AT1G03540	-	0.381082	0.497743	-0.390942
AT1G03550		Secretory carrier membrane protein (SCAMP) family protein					852	7.49653	7.40141	4.47185	3.37217	6.69975	3.79837	4.33949	5.54139	5.24327	4.58658	5.02456	3.69127	22.1098	26.3458	23.7803	29.2386	21.5297	28.7973	19.2971	16.1574	19.4942	6.88086	3.27936	3.59838	.	6.4566	4.62343	5.04138	4.43414	24.0786	26.5219	18.3162	4.5862		0.0972686	0.204633	0.355933	AT1G03550	-	0.987899	0.992569	0.00325549
AT1G03560		Pentatricopeptide repeat (PPR-like) superfamily protein			N/A	N/A	1983	7.00309	6.64959	6.59045	5.6181	6.92178	5.91521	5.9842	5.26426	3.56973	3.92336	5.01448	4.1898	6.29744	5.35838	3.47271	6.09108	7.11214	6.65789	5.6693	2.50241	4.83658	6.11116	5.47879	4.84192	.	6.74771	6.1517	4.9394	4.37588	5.04284	6.62037	4.3361	5.47729		0.0191791	0.0553024	0.305792	AT1G03560	-	0.0141056	0.0303335	0.320485
AT1G03590		Protein phosphatase 2C family protein					1389	11.7523	12.3455	9.85441	19.2213	22.4377	19.2382	15.6705	13.8445	11.3206	7.39011	6.09757	5.23421	16.7375	19.4374	16.0016	19.073	19.4626	19.9812	17.6963	19.8729	15.6797	8.81779	9.74883	9.99365	.	11.3174	20.2991	13.6119	6.24063	17.3922	19.5056	17.7496	9.52009		3.61598e-07	2.98868e-06	0.548989	AT1G03590	-	6.85631e-28	1.28449e-26	1.18115
AT1G03600	PSB27	photosystem II family protein			N/A	N/A	525	970.7	945.561	1064.51	879.707	835.436	888.998	961.09	1051.58	1113.77	853.942	802.16	843.876	633.056	515.858	646.033	417.652	393.941	438.5	614.375	715.653	636.433	986.85	905.499	987.596	.	993.59	868.047	1042.15	833.326	598.316	416.698	655.487	959.982		0.00844282	0.0277082	0.21828	AT1G03600	-	0.53872	0.646589	0.0509478
AT1G03610		Protein of unknown function (DUF789)			N/A	N/A	927	31.4822	30.458	29.29	27.3362	32.5572	32.022	30.6066	29.5859	27.9272	17.5528	15.6907	16.149	36.492	33.4701	35.6383	35.618	31.2661	32.4766	27.1798	28.2092	25.2368	37.6606	39.2994	40.673	.	30.4101	30.6385	29.3732	16.4642	35.2001	33.1202	26.8753	39.211		2.37417e-10	2.89653e-09	0.583368	AT1G03610	-	5.43554e-12	4.02866e-11	0.634823
AT1G03620		ELMO/CED-12 family protein			N/A	N/A	798	0.296641	0	0.99554	0	0.702219	0.537624	1.88755	1.69713	0.705776	0.525962	0.496595	0.328772	2.06219	3.27721	2.85631	2.67727	1.3278	2.84721	0.860891	2.35433	1.70074	0.47253	1.00503	0.745101	.	0.430727	0.413281	1.43015	0.450443	2.7319	2.28409	1.63865	0.740887		NA	NA	NA	AT1G03620	-	NA	NA	NA
AT1G03630	POR C, PORC	protochlorophyllide oxidoreductase C			N/A	N/A	1206	118.244	115.424	112.188	107.132	98.969	106.414	103.187	96.0746	91.0395	140.49	134.377	127.849	60.1312	85.9395	63.2069	51.3061	53.2013	59.1246	52.3812	60.6756	55.2311	106.95	101.4	96.9917	.	115.285	104.172	96.767	134.239	69.7592	54.544	56.096	101.781		0.00399612	0.0146886	-0.135392	AT1G03630	-	2.56373e-07	1.22251e-06	-0.242376
AT1G03650		Acyl-CoA N-acyltransferases (NAT) superfamily protein			N/A	N/A	477	1.39462	1.28772	1.11484	4.78626	5.78351	4.09989	2.92867	5.19124	2.82137	2.03073	3.23529	4.92529	10.7441	10.4225	8.95981	6.34702	8.49569	5.0953	9.8747	8.12122	8.70509	4.28808	5.18916	5.25999	.	1.26573	4.88989	3.64709	3.3971	10.0421	6.646	8.90034	4.91241		0.0581173	0.136241	-0.843635	AT1G03650	-	0.40325	0.519898	0.37214
AT1G03660		Ankyrin-repeat containing protein			N/A	N/A	324	0	0	0	0	0	0	0	0	0	0	0	0	11.1317	4.58662	8.77722	6.5768	2.55353	4.0328	5.59844	10.1376	8.44834	0	1.44012	2.6487	.	0	0	0	0	8.16518	4.38771	8.06146	1.36294		NA	NA	NA	AT1G03660	-	NA	NA	NA
AT1G03670		ankyrin repeat family protein			N/A	N/A	1851	0	0	0	0	0	0	0	0	0	0	0	0	0	0	0	0	0	0.140694	0	0	0	0	0	0	.	0	0	0	0	0	0.046898	0	0		NA	NA	NA	AT1G03670	-	NA	NA	NA
AT1G03680	ATHM1, TRX-M1, ATM1, THM1	thioredoxin M-type 1			N/A	N/A	540	271.852	329.078	340.107	305.898	249.861	322.564	314.682	342.414	337.629	274.454	321.099	273.316	250.344	183.292	265.438	227.33	267.674	255.949	251.866	257.288	272.595	234.466	227.562	261.947	.	313.679	292.774	331.575	289.623	233.025	250.318	260.583	241.325		0.410181	0.582422	0.0529966	AT1G03680	-	0.764569	0.833875	0.0192718
AT1G03687		DTW domain-containing protein			N/A	N/A	1146	7.54887	7.10327	5.92446	3.62514	4.58012	4.45517	5.19685	5.31595	6.80726	9.44584	6.99442	9.03303	4.79405	5.19793	3.72046	4.90174	6.6344	4.76841	6.12006	7.13766	5.86636	8.24983	10.1699	5.32573	.	6.85887	4.22014	5.77335	8.4911	4.57081	5.43485	6.37469	7.91515		0.410554	0.58279	-0.132837	AT1G03687	-	6.2335e-05	0.000214929	-0.646297
AT1G03700		Uncharacterised protein family (UPF0497)			N/A	N/A	495	0	0	0	0	0	0	0	0	0	0	0	0	0	0	0	0	0	0	0	0	0	0	0	0	.	0	0	0	0	0	0	0	0		NA	NA	NA	AT1G03700	-	NA	NA	NA
AT1G03710		Cystatin/monellin superfamily protein			N/A	N/A	609	0.886961	0.745603	0	0	0	0	0.747363	0	0.718029	0	0	0.258255	0.270471	0	0.592808	0	0.859643	0	0.445106	0	0	0.37028	0	0	.	0.544188	0	0.488464	0.086085	0.28776	0.286548	0.148369	0.123427		NA	NA	NA	AT1G03710	-	NA	NA	NA
AT1G03720		Cysteine proteinases superfamily protein			N/A	N/A	825	0	0	0	0	0	0	0	0	0	0	0	0	0	0	0	0	0	0	0	0	0	0	0	0	.	0	0	0	0	0	0	0	0		NA	NA	NA	AT1G03720	-	NA	NA	NA
AT1G03730		unknown protein; BEST Arabidopsis thaliana protein match is: unknown protein (TAIR:AT4G03600.1); Has 50 Blast hits to 50 proteins in 10 species: Archae - 0; Bacteria - 0; Metazoa - 0; Fungi - 0; Plants - 50; Viruses - 0; Other Eukaryotes - 0 (source: NCBI BLink).			N/A	N/A	504	15.2616	8.96607	14.0774	3.0887	10.0581	7.44371	6.48421	3.64561	11.1003	5.67021	9.47609	7.51552	12.1045	12.3431	20.0163	7.31305	9.5988	11.3867	10.4123	13.0021	18.0249	17.2957	8.74307	11.3217	.	12.7684	6.8635	7.07671	7.55394	14.8213	9.43285	13.8131	12.4535		0.163877	0.305634	0.516287	AT1G03730	-	0.64233	0.736401	-0.172242
AT1G03740		Protein kinase superfamily protein			N/A	N/A	2223	31.2051	29.627	27.1555	44.4366	37.3439	40.0076	31.6803	34.5889	30.5595	9.12997	8.49102	8.75405	37.6433	33.7078	31.602	39.6578	39.8646	40.1882	39.5221	39.9903	43.3127	16.6895	14.2656	13.6971	.	29.3292	40.596	32.2762	8.79168	34.3177	39.9035	40.9417	14.8841		1.56347e-61	1.52484e-59	1.0825	AT1G03740	1	8.27327e-119	1.03136e-116	1.51565
AT1G03750	CHR9	switch 2			N/A	N/A	2589	2.30735	1.5136	1.91917	2.60436	2.05559	2.8238	2.86376	2.56628	3.17817	2.06156	1.94529	1.92115	4.69858	2.81874	3.90853	5.00063	5.42506	5.45124	5.527	5.34168	4.06099	2.01087	2.14864	1.36285	.	1.91337	2.49458	2.8694	1.976	3.80862	5.29231	4.97656	1.84079		0.292129	0.462917	-0.175909	AT1G03750	-	0.248947	0.357364	0.192515
AT1G03760		Prefoldin chaperone subunit family protein			N/A	N/A	1176	3.40715	4.14347	3.56544	2.93072	1.76528	2.31769	3.08683	2.31619	3.85288	3.9444	4.02211	5.4615	7.45251	8.86137	10.539	8.42054	7.77156	8.66246	7.39956	7.12489	5.46905	8.05503	5.40975	7.46861	.	3.70535	2.3379	3.0853	4.476	8.95096	8.28485	6.6645	6.9778		0.365578	0.541524	-0.19353	AT1G03760	-	0.00374911	0.00926795	-0.619983
AT1G03770	ATRING1B, RING1B	RING 1B			N/A	N/A	1387.33	3.37207	2.26916	1.16925	2.39019	1.49791	1.49325	1.49344	1.72352	1.61278	2.11083	1.49475	1.51696	2.74293	1.49763	1.71845	1.26274	3.5976	3.65286	2.35556	3.52735	3.8505	1.773	2.40856	2.23878	.	2.27016	1.79378	1.60991	1.70751	1.98634	2.83773	3.24447	2.14011		0.449888	0.619788	0.185688	AT1G03770	-	0.77245	0.839488	0.0710635
AT1G03780	TPX2	targeting protein for XKLP2			N/A	N/A	2277	0.073742	0.385275	0	0.195836	0.116075	0.256337	0.141266	0.052348	0.177195	0	0.113917	0.352427	0.062433	0	0.052219	0	0.139991	0	0.14288	0.225487	0.383704	0.054809	0.187269	0.047568	.	0.153006	0.189416	0.123603	0.155448	0.0382173	0.0466637	0.25069	0.0965487		NA	NA	NA	AT1G03780	-	NA	NA	NA
AT1G03790	SOM	Zinc finger C-x8-C-x5-C-x3-H type family protein			N/A	N/A	1182	0	0	0	0	0	0	0	0	0	0	0	0	0.253165	0	0	0.184579	0	0.223959	0	0	0.129849	0	0	0	.	0	0	0	0	0.0843883	0.136179	0.043283	0		NA	NA	NA	AT1G03790	-	NA	NA	NA
AT1G03800	ERF10, ATERF10	ERF domain protein 10			N/A	N/A	738	0	0.451485	0	0	0.639071	0.327132	0.218153	0.198775	0.211488	0	0.146246	0.155763	0.161092	0	0	0	0.339554	0.283278	0.259586	1.04926	0	0	0.227527	0	.	0.150495	0.322068	0.209472	0.10067	0.0536973	0.207611	0.436282	0.0758423		NA	NA	NA	AT1G03800	-	NA	NA	NA
AT1G03810		Nucleic acid-binding, OB-fold-like protein			N/A	N/A	432	0	0	0	0	0	0	0	0	0	0	0	0	0	0	0	0	0	0	0	0	0	0	0	0	.	0	0	0	0	0	0	0	0		NA	NA	NA	AT1G03810	-	NA	NA	NA
AT1G03820		unknown protein; FUNCTIONS IN: molecular_function unknown; INVOLVED IN: biological_process unknown; LOCATED IN: endomembrane system; EXPRESSED IN: 21 plant structures; EXPRESSED DURING: 13 growth stages; Has 1345 Blast hits to 1122 proteins in 102 species: Archae - 2; Bacteria - 28; Metazoa - 28; Fungi - 30; Plants - 109; Viruses - 0; Other Eukaryotes - 1148 (source: NCBI BLink).			N/A	N/A	669	3.41834	1.57895	2.79081	1.72871	2.45121	3.20151	1.56711	1.10786	2.1082	4.18002	1.23045	2.19281	11.594	13.3306	11.1482	6.01978	8.31779	11.5057	3.01921	6.60371	9.02757	1.92701	0.363961	2.00002	.	2.59603	2.46048	1.59439	2.53443	12.0243	8.61442	6.21683	1.43033		0.843205	0.91089	0.0834879	AT1G03820	-	0.850726	0.89882	0.0794344
AT1G03830		guanylate-binding family protein			N/A	N/A	2976	1.80534	1.65786	1.62485	1.42221	1.26773	1.09467	1.48396	1.57627	1.04261	2.36499	2.71702	2.27794	1.25516	1.97911	1.09252	1.3266	1.2787	2.17891	1.64938	1.55932	1.13037	2.64431	2.22228	1.87719	.	1.69602	1.26154	1.36761	2.45332	1.44226	1.59474	1.44636	2.24793		0.0104863	0.0333197	-0.436754	AT1G03830	-	6.56855e-05	0.000225666	-0.681129
AT1G03840	MGP	C2H2 and C2HC zinc fingers superfamily protein			N/A	N/A	1515	0.237898	0.10046	0.273471	0.216947	0.665633	0.424287	0.286011	0.085781	0.095329	0	0.188133	0.194466	0.228774	0.119177	0.341003	0.329476	0.382341	0.261423	0.466584	0.121372	0.234336	0	0.202255	0.152927	.	0.203943	0.435622	0.155707	0.127533	0.229651	0.324413	0.274097	0.118394		NA	NA	NA	AT1G03840	-	NA	NA	NA
AT1G03850		Glutaredoxin family protein			N/A	N/A	453	9.1914	7.16616	5.23503	4.90645	12.5582	6.85281	11.3791	11.9246	6.85949	9.90813	7.51974	8.54888	50.0928	45.5235	70.5146	16.1901	17.4491	18.6471	30.8825	36.6098	36.3279	26.5245	14.9006	24.4835	.	7.19753	8.10582	10.0544	8.65892	55.377	17.4288	34.6067	21.9695		0.579391	0.727475	-0.155763	AT1G03850	-	0.729516	0.807488	-0.0971689
AT1G03860	ATPHB2, PHB2	prohibitin 2		plant-type cell wall	N/A	N/A	832.968	36.4625	33.0096	43.2499	25.2957	24.4661	31.4693	21.8078	24.8074	30.3016	43.2103	35.0963	44.7056	50.1618	51.7634	41.275	53.8718	50.2644	49.9099	41.1478	39.9881	49.7959	49.9112	52.7865	48.8886	.	37.574	27.077	25.6389	41.0041	47.7334	51.3487	43.6439	50.5288		0.701782	0.818885	-0.0493917	AT1G03860	-	0.00202656	0.00529474	-0.398098
AT1G03870	FLA9	FASCICLIN-like arabinoogalactan 9			N/A	N/A	744	42.9789	40.8214	44.4422	9.74718	11.1056	14.1449	26.8873	24.7321	27.6782	97.5555	76.5395	90.061	17.32	17.1322	17.2734	14.181	13.747	12.8227	14.1322	13.973	16.2881	48.4507	37.6437	40.3909	.	42.7475	11.6659	26.4325	88.052	17.2419	13.5836	14.7978	42.1618		1.98534e-10	2.451e-09	-0.665659	AT1G03870	-	2.04618e-81	1.52133e-79	-1.99944
AT1G03880	CRU2, CRB	cruciferin 2			N/A	N/A	1368	0	0	0	0	0	0	0	0	0	0	0	0	0	0	0.094679	0	0	0	0	0	0	0	0	0	.	0	0	0	0	0.0315597	0	0	0		NA	NA	NA	AT1G03880	-	NA	NA	NA
AT1G03890		RmlC-like cupins superfamily protein			N/A	N/A	1356	0	0	0	0	0	0	0	0	0	0	0	0	0	0	0	0	0	0	0	0	0	0	0	0	.	0	0	0	0	0	0	0	0		NA	NA	NA	AT1G03890	-	NA	NA	NA
AT1G03900	ATNAP4, NAP4	non-intrinsic ABC protein 4			N/A	N/A	819	42.8698	45.6951	40.9036	47.96	57.4026	43.259	50.3196	55.1271	55.9225	41.8024	44.5714	39.3358	80.5311	78.4936	96.4206	90.3076	87.9875	89.9124	92.5192	88.2699	93.0312	49.4862	45.8025	44.3063	.	43.1562	49.5405	53.7897	41.9032	85.1484	89.4025	91.2734	46.5317		0.376819	0.551639	0.0727414	AT1G03900	-	0.00799974	0.0183123	0.218287
AT1G03905		P-loop containing nucleoside triphosphate hydrolases superfamily protein			N/A	N/A	873	3.29723	1.20003	1.1499	0.889006	1.70558	2.36209	0.388396	0.700772	1.36125	0.716037	1.2308	0.537265	0.912621	2.43598	3.04944	1.94512	2.61973	2.8247	0.697477	1.41532	1.88585	1.34584	1.40417	0.623068	.	1.88239	1.65223	0.816806	0.828034	2.13268	2.46318	1.33288	1.12436		0.133403	0.260955	0.70375	AT1G03905	-	0.172038	0.264845	0.640386
AT1G03910		EXPRESSED IN: 25 plant structures; EXPRESSED DURING: 13 growth stages; CONTAINS InterPro DOMAIN/s: Cactin protein, cactus-binding domain, C-terminal (InterPro:IPR019134), Cactin, central region (InterPro:IPR018816); BEST Arabidopsis thaliana protein match is: unknown protein (TAIR:AT2G36815.2); Has 11711 Blast hits to 7382 proteins in 452 species: Archae - 31; Bacteria - 352; Metazoa - 6006; Fung…			N/A	N/A	2019	16.0101	17.8876	13.998	14.0717	17.0089	15.7514	13.8474	13.9104	12.7653	12.3894	13.3216	12.5243	21.1035	16.6759	19.8181	24.878	23.4861	23.9279	20.3919	18.0951	17.6983	17.4915	19.0111	16.3388	.	15.9652	15.6107	13.5077	12.7451	19.1992	24.0973	18.7284	17.6138		0.286443	0.457007	0.0826046	AT1G03910	-	0.0232809	0.0471476	0.175816
AT1G03920		Protein kinase family protein			N/A	N/A	1710	0.113279	0.191083	0	0.201656	0.443847	0.066079	0.089493	0.319884	0.178795	0.254197	0.36007	0.121502	0.149991	0.11467	0.316755	0.211174	0.145049	0	0.438208	0	0.441476	0.263671	0.096739	0	.	0.101454	0.237194	0.196057	0.245256	0.193805	0.118741	0.293228	0.120137		NA	NA	NA	AT1G03920	-	NA	NA	NA
AT1G03930	ADK1, CKL9ALPHA, CKL9BETA	dual specificity kinase 1			N/A	N/A	1416	36.7618	36.6838	34.2376	27.1432	24.9817	24.2602	27.1344	30.0586	29.0785	33.4881	33.5381	34.6953	26.8338	21.9755	25.2438	31.6536	30.4409	28.4911	27.7454	26.8275	29.3106	37.9655	39.1535	30.0761	.	35.8944	25.4617	28.7572	33.9072	24.6844	30.1952	27.9612	35.7317		0.772984	0.866533	0.019664	AT1G03930	-	2.58229e-05	9.43047e-05	-0.286807
AT1G03940		HXXXD-type acyl-transferase family protein			N/A	N/A	1410	0	0	0	0	0.117156	0.087474	0.118831	0.212678	0.23351	0	0	0.080435	0.284144	0.152071	0	0.275893	0.568941	0.159644	0	0	0.193865	0.114602	0	0	.	0	0.06821	0.18834	0.0268117	0.145405	0.334826	0.0646217	0.0382007		NA	NA	NA	AT1G03940	-	NA	NA	NA
AT1G03950	VPS2.3	vacuolar protein sorting-associated protein 2.3			N/A	N/A	633	18.3615	18.2678	11.7397	25.523	24.2035	20.3988	17.3325	18.4401	20.1589	18.9925	13.3413	13.1478	24.2057	29.3957	25.0497	29.8917	36.4449	32.4136	29.7588	33.1633	30.1369	19.2885	27.9959	13.5315	.	16.123	23.3751	18.6438	15.1605	26.217	32.9167	31.0197	20.272		0.588304	0.734076	0.0771434	AT1G03950	-	0.00135247	0.00366764	0.456709
AT1G03960		Calcium-binding EF hand family protein			N/A	N/A	1295.32	6.22346	6.3128	6.49677	6.41221	5.0648	5.04012	6.71831	6.88761	5.37149	4.87555	4.72448	3.75728	8.19126	8.83638	7.74022	11.5787	13.7258	14.6571	8.38897	11.9992	7.89614	5.69555	3.71832	4.0569	.	6.34434	5.50571	6.3258	4.45244	8.25595	13.3205	9.4281	4.49026		0.0908237	0.193555	0.279306	AT1G03960	-	0.209839	0.311443	0.207119
AT1G03970	GBF4	G-box binding factor 4			N/A	N/A	813	20.084	18.8894	15.815	21.1551	19.3026	24.1373	22.6821	24.7492	25.2147	14.2561	17.1079	13.8802	31.7176	32.8958	31.6051	34.447	41.0062	39.8312	32.2091	28.5052	32.374	19.0659	17.1949	17.2902	.	18.2628	21.5317	24.2153	15.0814	32.0728	38.4281	31.0294	17.8503		0.0660325	0.150392	0.211058	AT1G03970	-	0.00211515	0.00550105	0.3529
AT1G03980	ATPCS2, PCS2	phytochelatin synthase 2			N/A	N/A	1359	0	0.136628	0	0	0.128785	0.096085	0	0	0.128975	0.094479	0.087896	0	0	0	0.114546	0.309745	0.105467	0	0	0	0.106715	0.131343	0	0	.	0.0455427	0.0749567	0.0429917	0.0607917	0.038182	0.138404	0.0355717	0.043781		NA	NA	NA	AT1G03980	-	NA	NA	NA
AT1G03982		PAK-box/P21-Rho-binding family protein			N/A	N/A	534	0	0	0	0	0	0	0	0	0	0	0	0	0	0	0	0	0	0	0	0	0	0	0	0	.	0	0	0	0	0	0	0	0		NA	NA	NA	AT1G03982	-	NA	NA	NA
AT1G03990		Long-chain fatty alcohol dehydrogenase family protein			N/A	N/A	2277	0.145161	0.063695	0.092461	0	0	0	0	0	0.058197	0	0	0	0.047566	0	0	0	0.045674	0	0.070085	0	0	0	0	0.140423	.	0.100439	0	0.019399	0	0.0158553	0.0152247	0.0233617	0.0468077		NA	NA	NA	AT1G03990	-	NA	NA	NA
AT1G04000		unknown protein; BEST Arabidopsis thaliana protein match is: unknown protein (TAIR:AT5G44060.1); Has 62 Blast hits to 62 proteins in 10 species: Archae - 0; Bacteria - 0; Metazoa - 0; Fungi - 0; Plants - 62; Viruses - 0; Other Eukaryotes - 0 (source: NCBI BLink).			N/A	N/A	459	29.7709	23.8868	24.0773	22.3416	12.3142	17.0961	17.8073	16.4414	15.5914	18.4063	18.5832	17.9003	15.1024	17.6424	19.7424	24.6379	18.9333	16.1312	12.7948	13.0987	19.5412	25.2619	17.6935	20.8905	.	25.9117	17.2506	16.6134	18.2966	17.4957	19.9008	15.1449	21.282		0.0505927	0.121993	0.313016	AT1G04000	-	0.255528	0.364946	-0.182057
AT1G04010	PSAT1, ATPSAT1	phospholipid sterol acyl transferase 1			N/A	N/A	1902	3.65424	2.26402	1.59191	3.92191	3.56032	2.97465	2.48758	4.1829	4.05212	2.58	2.09085	1.73814	4.91054	4.69823	4.70799	5.4083	8.56816	7.26317	4.37921	4.62186	5.36564	3.09446	4.31632	3.40901	.	2.50339	3.48563	3.5742	2.13633	4.77225	7.07988	4.7889	3.6066		0.952271	0.974367	0.0134499	AT1G04010	-	0.0327228	0.0636117	0.479851
AT1G04020	ATBARD1, BARD1, ROW1	breast cancer associated RING 1			N/A	N/A	2142	1.24564	2.19342	1.6483	0.890413	0.804673	0.741794	0.652375	1.29953	0.815241	2.11273	2.31222	2.7381	1.01317	0.939269	0.735361	0.704425	0.833391	0.102672	1.4444	0.961352	0.905259	1.79331	1.86748	1.56698	.	1.69579	0.812293	0.922382	2.38768	0.895933	0.546829	1.10367	1.74259		0.0674699	0.152675	-0.482881	AT1G04020	-	8.39261e-05	0.000282537	-1.03861
AT1G04030		unknown protein; BEST Arabidopsis thaliana protein match is: unknown protein (TAIR:AT5G44040.1); Has 1835 Blast hits to 1511 proteins in 238 species: Archae - 7; Bacteria - 164; Metazoa - 377; Fungi - 135; Plants - 187; Viruses - 22; Other Eukaryotes - 943 (source: NCBI BLink).			N/A	N/A	1305	0.29656	0.6374	0.562748	0.793152	0.588945	0.609381	0.590353	0.421871	0.830206	0.415211	0.860417	0.549786	1.19111	1.05664	1.60443	0.84573	0.956065	0.648819	0.942867	0.455149	1.47039	0.687242	1.02165	0.483768	.	0.498903	0.663826	0.614143	0.608471	1.28406	0.816871	0.956135	0.730887		0.617219	0.756748	-0.26425	AT1G04030	-	0.857082	0.902592	0.0952167
AT1G04040		HAD superfamily, subfamily IIIB acid phosphatase		plant-type cell wall	N/A	N/A	816	65.9088	68.0595	66.8794	25.3041	17.9107	20.6102	32.7481	27.8707	30.6516	153.163	161.762	143.135	23.296	21.1449	25.9559	13.729	14.4526	10.9388	23.1382	23.1738	23.4503	79.0039	64.8003	77.3894	.	66.9492	21.275	30.4235	152.687	23.4656	13.0401	23.2541	73.7312		9.42719e-25	3.07078e-23	-0.803474	AT1G04040	-	7.00448e-140	1.05577e-137	-1.96941
AT1G04050	SUVR1, SDG13	homolog of SU(var)3-9 1			N/A	N/A	2205	0.788092	1.44551	1.10487	0.587269	0.598727	0.676353	1.05506	0.711947	0.677918	1.52773	1.51683	1.76421	0.577568	0.601533	0.369294	0.883815	0.702936	1.11701	1.23213	0.087325	0.496575	1.7625	1.12662	0.855059	.	1.11282	0.620783	0.814975	1.60292	0.516132	0.901254	0.605343	1.24806		0.0650846	0.148596	-0.513001	AT1G04050	-	0.000760487	0.00216945	-0.936298
AT1G04070	TOM22-I, ATTOM22-I	translocase of outer membrane 22-I			N/A	N/A	285	15.3913	20.1768	3.92171	20.8294	6.1817	7.46513	5.89917	5.30852	12.6439	5.09559	11.7191	12.2046	21.4587	16.4297	13.6488	14.2811	27.2376	14.3389	29.8583	26.7922	19.1496	17.578	9.11324	7.08614	.	13.1633	11.4921	7.95053	9.6731	17.1791	18.6192	25.2667	11.2591		0.560522	0.711271	0.285554	AT1G04070	-	0.681058	0.769259	0.201641
AT1G04080	PRP39	Tetratricopeptide repeat (TPR)-like superfamily protein			N/A	N/A	2206.1	40.7489	42.4846	38.8233	28.1909	30.4525	28.8988	27.4781	28.6792	27.7223	32.9344	34.2725	33.2596	38.5433	33.4445	36.0424	43.148	42.3872	44.0537	36.7492	35.1351	38.0142	35.11	36.6741	37.9165	.	40.6856	29.1807	27.9599	33.4888	36.0101	43.1963	36.6328	36.5669		0.105109	0.217024	0.0942115	AT1G04080	-	0.0131436	0.028505	-0.144165
AT1G04090		Plant protein of unknown function (DUF946)			N/A	N/A	1719	0.358471	0	0.818144	0.216407	0.664751	0.569957	0	0	0	0	0.192974	0.130113	0	0	0	0.330403	0	0	0	0.241387	0.155473	0	0	0.299632	.	0.392205	0.483705	0	0.107696	0	0.110134	0.132287	0.0998773		NA	NA	NA	AT1G04090	-	NA	NA	NA
AT1G04100	IAA10	indoleacetic acid-induced protein 10			N/A	N/A	786	5.24438	3.64166	3.54382	7.39044	9.1069	7.3102	3.95101	6.79256	5.51523	4.72616	3.34784	2.75251	5.23232	6.68086	4.85129	7.11404	4.61837	6.51629	9.28434	7.26752	8.73268	2.54595	3.3314	2.83168	.	4.14329	7.93585	5.4196	3.60884	5.58816	6.0829	8.42818	2.90301		0.529409	0.686445	0.150671	AT1G04100	-	0.000909548	0.00255512	0.7947
AT1G04110	SDD1	Subtilase family protein			N/A	N/A	2328	0.235797	0.329882	0	0.409127	0.363102	0.222906	0.181197	0.327121	0.432257	0.171022	0.279948	0.203745	0.20542	0	0.05613	0.359928	0.197273	0.255494	0.149802	0.079767	0.302431	0.172555	0.765482	0.242758	.	0.18856	0.331712	0.313525	0.218238	0.0871833	0.270898	0.177333	0.393598		0.286481	0.457024	-0.626423	AT1G04110	-	0.546381	0.653031	0.354501
AT1G04120	ATMRP5, MRP5, ATABCC5, ABCC5	multidrug resistance-associated protein 5	stomatal movement		N/A	N/A	4545	9.22394	7.96547	5.94156	12.1868	11.8869	12.0431	7.39821	6.55101	5.42848	7.42579	7.48663	8.15457	14.484	14.1323	13.7762	15.1561	15.1332	14.7374	11.2234	9.57676	11.167	9.02168	8.03305	8.60666	.	7.71032	12.0389	6.45923	7.689	14.1308	15.0089	10.6557	8.5538		0.440856	0.612331	-0.0805375	AT1G04120	-	2.30358e-05	8.47236e-05	0.442341
AT1G04130	TPR2, AtTPR2	Tetratricopeptide repeat (TPR)-like superfamily protein			N/A	N/A	1083	5.37555	6.63206	6.56719	6.00786	4.85315	6.08223	6.20268	5.55548	5.90879	9.53952	7.71562	9.35477	9.66265	8.59241	6.56963	7.8593	7.23306	9.95718	7.29054	5.93269	6.44355	6.63105	8.80205	7.52288	.	6.1916	5.64775	5.88898	8.86997	8.2749	8.34985	6.55559	7.65199		0.0183624	0.0532904	-0.372347	AT1G04130	-	0.00622584	0.0146438	-0.431938
AT1G04140		Transducin family protein / WD-40 repeat family protein			N/A	N/A	2373.7	21.8563	24.4692	23.9525	25.7891	29.0804	26.2166	29.0066	25.2808	25.5875	20.0264	16.5672	21.2177	31.779	39.4761	32.0888	42.4716	41.6131	41.1727	38.6781	41.0396	39.1844	25.7126	23.0236	23.0631	.	23.426	27.0287	26.625	19.2704	34.448	41.7525	39.634	23.9331		0.210238	0.367462	0.0883114	AT1G04140	-	3.37963e-06	1.40156e-05	0.327493
AT1G04150		C2 calcium/lipid-binding plant phosphoribosyltransferase family protein			N/A	N/A	3039	0	0	0	0	0	0	0	0	0	0	0	0	0	0	0	0	0	0	0	0	0	0	0	0	.	0	0	0	0	0	0	0	0		NA	NA	NA	AT1G04150	-	NA	NA	NA
AT1G04160	XIB, ATXIB, XI-8, XI-B	myosin XI B			N/A	N/A	4503	2.18494	2.06501	1.79278	1.9854	1.18558	1.46108	1.59923	1.45832	1.31077	1.71194	1.37074	2.03448	0.77349	0.725695	1.4022	1.40809	0.765523	1.14733	0.967207	0.900706	1.06633	1.92884	1.52514	1.58784	.	2.01424	1.54402	1.45611	1.70572	0.967128	1.10698	0.978081	1.68061		0.507239	0.668523	0.0943909	AT1G04160	-	0.38623	0.503011	-0.123333
AT1G04170	EIF2 GAMMA	eukaryotic translation initiation factor 2 gamma subunit			N/A	N/A	1398	35.6248	32.2066	30.1247	21.6532	24.8607	23.8255	23.4528	26.9494	25.0471	40.2658	39.305	41.4159	33.9575	36.4765	39.3404	38.1416	41.0733	37.1772	38.0602	31.5578	33.7701	38.4434	35.8855	38.7483	.	32.652	23.4465	25.1498	40.3289	36.5915	38.7974	34.4627	37.6924		0.00034088	0.00167163	-0.255368	AT1G04170	-	6.433e-14	5.55227e-13	-0.534604
AT1G04171		unknown protein; Has 30201 Blast hits to 17322 proteins in 780 species: Archae - 12; Bacteria - 1396; Metazoa - 17338; Fungi - 3422; Plants - 5037; Viruses - 0; Other Eukaryotes - 2996 (source: NCBI BLink).			N/A	N/A	165	0	0	0	0	0	0	0	0	0	0	0	0	0	0	0	0	0	0	0	0	0	0	0	0	.	0	0	0	0	0	0	0	0		NA	NA	NA	AT1G04171	-	NA	NA	NA
AT1G04180	YUC9	YUCCA 9			N/A	N/A	1266	0.757718	1.87981	1.40229	1.09846	1.20557	0.899475	1.69449	1.08616	1.07509	0.176182	0.162141	0.168606	4.42931	3.87284	3.17106	3.47778	3.68079	3.62066	1.61705	0.766028	1.17557	0.475185	0.257792	0.861551	.	1.34661	1.06783	1.28525	0.168976	3.8244	3.59308	1.18622	0.531509		0.000163673	0.000862311	1.74937	AT1G04180	1	0.000552554	0.00161861	1.60297
AT1G04190	TPR3	Tetratricopeptide repeat (TPR)-like superfamily protein			N/A	N/A	987	17.7719	11.4125	11.5866	8.02028	8.67961	9.88244	8.53489	11.4016	9.66769	11.132	12.5886	13.031	13.6832	19.7938	17.6683	17.3513	15.3015	16.6893	12.8047	12.5605	11.348	14.4493	14.7797	10.8018	.	13.5903	8.86078	9.86806	12.2505	17.0484	16.4474	12.2377	13.3436		0.568617	0.718215	0.0742362	AT1G04190	-	0.0175264	0.0368159	-0.30933
AT1G04200		FUNCTIONS IN: molecular_function unknown; INVOLVED IN: N-terminal protein myristoylation; LOCATED IN: cellular_component unknown; EXPRESSED IN: 22 plant structures; EXPRESSED DURING: 13 growth stages; CONTAINS InterPro DOMAIN/s: Dymeclin (InterPro:IPR019142); Has 395 Blast hits to 389 proteins in 117 species: Archae - 0; Bacteria - 0; Metazoa - 262; Fungi - 21; Plants - 68; Viruses - 0; Other Euk…			N/A	N/A	2199	11.9022	10.1639	11.2274	12.1088	10.104	11.2434	10.1516	10.7333	6.92093	9.12441	7.77886	9.09637	16.3568	19.0991	18.2379	18.8996	14.8789	18.2307	15.5504	17.5089	16.9061	10.6551	8.53053	9.07755	.	11.0978	11.1521	9.26861	8.66655	17.8979	17.3364	16.6551	9.42106		0.209942	0.367061	0.143262	AT1G04200	-	0.036293	0.0697182	0.239237
AT1G04210		Leucine-rich repeat protein kinase family protein			N/A	N/A	3339	14.5401	15.7231	14.4037	9.92585	10.1709	10.9505	10.5536	10.9748	9.4498	11.8848	12.8525	13.9722	14.5437	12.6999	12.603	14.2395	15.6974	14.6093	14.7691	11.4719	13.91	12.4751	12.7736	14.6782	.	14.889	10.3491	10.3261	12.9032	13.2822	14.8487	13.3837	13.309		0.961057	0.979159	0.0035302	AT1G04210	-	0.000678744	0.00195408	-0.245677
AT1G04220	KCS2	3-ketoacyl-CoA synthase 2					1587	3.06745	2.09988	4.02051	24.806	23.6035	22.5091	7.09495	6.3578	7.07546	7.76794	8.49604	7.39349	5.23728	3.14208	4.82223	8.15657	9.05421	8.29139	2.85202	2.99318	3.15561	6.7159	5.4653	6.46649	.	3.06261	23.6395	6.84274	7.88582	4.40053	8.50072	3.00027	6.2159		1.44683e-11	1.97112e-10	-1.00087	AT1G04220	2	4.85287e-13	3.89639e-12	1.07145
AT1G04230		Protein of unknown function (DUF2361)			N/A	N/A	978	11.1249	6.7389	5.26335	9.49801	10.6434	7.84467	9.13282	11.8996	9.29101	12.5482	10.8742	9.96666	12.9788	9.12102	12.7623	15.2225	13.3781	15.6697	12.9318	11.2976	13.2194	9.6777	11.119	8.70926	.	7.70905	9.32869	10.1078	11.1297	11.6207	14.7568	12.4829	9.83532		0.0179115	0.052183	-0.417279	AT1G04230	-	0.382512	0.499138	-0.153922
AT1G04240	SHY2, IAA3	AUX/IAA transcriptional regulator family protein			N/A	N/A	570	49.2851	61.6591	34.2667	35.9717	31.9349	26.3071	32.7437	54.1305	49.7989	42.8219	50.4336	51.1472	18.648	23.3471	28.1348	44.5257	39.8875	46.2294	31.5548	34.9149	32.6669	36.0643	36.8818	43.6651	.	48.4036	31.4046	45.5577	48.1342	23.3766	43.5475	33.0455	38.8704		0.518257	0.676795	-0.107058	AT1G04240	-	0.00357014	0.00886254	-0.482867
AT1G04250	AXR3, IAA17	AUX/IAA transcriptional regulator family protein			N/A	N/A	690	37.014	44.4911	29.4001	27.5305	28.9203	28.2017	24.064	20.5303	22.1367	77.1855	70.6373	63.4306	18.9565	25.6658	19.1045	21.0274	20.8165	14.8815	16.0806	12.08	15.663	38.3373	44.0842	42.1411	.	36.9684	28.2175	22.2437	70.4178	21.2423	18.9085	14.6079	41.5209		3.2057e-09	3.44463e-08	-0.594518	AT1G04250	-	5.68583e-18	6.3826e-17	-0.867441
AT1G04260	MPI7, MPIP7, PRA1.D	CAMV movement protein interacting protein 7			N/A	N/A	549	16.3392	23.3283	22.4052	21.3635	24.6573	25.7428	17.6975	17.9831	21.5606	12.5113	11.5222	10.5177	37.0739	24.6071	40.2625	37.3441	33.0202	38.7328	28.6095	26.3735	25.5328	17.3077	14.7541	17.3907	.	20.6909	23.9212	19.0804	11.5171	33.9812	36.3657	26.8386	16.4842		0.00124299	0.00529654	0.527045	AT1G04260	-	1.24198e-05	4.7469e-05	0.713334
AT1G04270	RPS15	cytosolic ribosomal protein S15			N/A	N/A	459	180.865	263.574	261.903	185.86	176.813	181.714	151.573	169.709	150.46	248.787	275.105	222.999	250.643	181.272	255.895	234.262	233.205	256.333	202.847	269.076	200.529	254.664	238.635	289.441	.	235.447	181.462	157.247	248.964	229.27	241.267	224.151	260.913		0.653803	0.783552	-0.0508495	AT1G04270	-	0.0119812	0.0262173	-0.284892
AT1G04280		P-loop containing nucleoside triphosphate hydrolases superfamily protein			N/A	N/A	1605	12.785	14.2735	12.9656	22.5253	18.8507	20.2495	21.4063	21.4443	20.4703	6.9561	8.21596	8.20814	31.6671	33.7909	31.1233	27.2796	32.0326	31.8363	26.1941	32.5974	26.7087	15.4458	13.9784	12.4488	.	13.3414	20.5418	21.107	7.7934	32.1938	30.3828	28.5001	13.9577		1.60604e-08	1.58596e-07	0.495727	AT1G04280	-	2.55479e-28	4.89127e-27	0.968341
AT1G04290		Thioesterase superfamily protein			N/A	N/A	468	22.0054	21.8101	19.0421	13.3102	24.5641	19.8677	17.6377	12.0656	22.9263	23.7476	28.1657	19.1398	19.2299	18.4787	21.5398	19.9221	27.8508	27.0127	17.3538	33.0839	20.8622	23.0081	29.0765	31.4574	.	20.9525	19.2473	17.5432	23.6844	19.7495	24.9285	23.7666	27.8473		0.58813	0.734001	-0.118289	AT1G04290	-	0.25703	0.36668	-0.247575
AT1G04300		TRAF-like superfamily protein			N/A	N/A	3209.66	21.856	22.3157	17.7906	19.5604	19.8965	17.1751	20.0522	20.9698	20.2914	17.724	15.3273	16.7249	29.1967	25.0981	31.9993	34.4882	31.9687	36.9927	29.649	24.0981	30.5587	26.0578	22.2097	23.8571	.	20.6541	18.8773	20.4378	16.5921	28.7647	34.4832	28.1019	24.0415		0.108586	0.222157	0.100641	AT1G04300	-	0.0970992	0.164224	0.10406
AT1G04310	ERS2	ethylene response sensor 2			N/A	N/A	1938	2.07853	2.68921	1.6837	3.60068	3.79203	3.26194	2.82762	2.82583	2.5999	2.13285	2.64243	3.2288	5.34773	5.2184	6.11881	3.75391	2.82182	3.06188	3.84437	4.64023	5.29241	4.59058	4.49569	3.79178	.	2.15048	3.55155	2.75112	2.66803	5.56165	3.21254	4.59234	4.29268		0.129621	0.255532	-0.273843	AT1G04310	-	0.1123	0.185526	0.286914
AT1G04330		unknown protein; FUNCTIONS IN: molecular_function unknown; INVOLVED IN: biological_process unknown; LOCATED IN: chloroplast; BEST Arabidopsis thaliana protein match is: unknown protein (TAIR:AT3G23170.1); Has 74 Blast hits to 74 proteins in 6 species: Archae - 0; Bacteria - 0; Metazoa - 0; Fungi - 0; Plants - 74; Viruses - 0; Other Eukaryotes - 0 (source: NCBI BLink).			N/A	N/A	303	3.32529	0	0	1.39327	0	0	0	3.47799	0	3.34398	1.70903	0	0.927644	0	0.915056	0	3.93432	0	0	0	0	2.78094	1.45399	3.06535	.	1.10843	0.464423	1.15933	1.68434	0.614233	1.31144	0	2.43343		NA	NA	NA	AT1G04330	-	NA	NA	NA
AT1G04340		HR-like lesion-inducing protein-related			N/A	N/A	480	9.96283	16.5859	10.7193	11.0027	12.8706	13.3804	8.1147	11.9968	11.3335	12.726	9.91966	12.619	18.1143	23.6716	22.2218	23.6248	19.3761	22.8696	19.8982	25.5204	17.4881	14.9697	10.8798	14.4409	.	12.4227	12.4179	10.4817	11.7549	21.3359	21.9568	20.9689	13.4301		0.868401	0.926183	0.0350741	AT1G04340	-	0.768362	0.83669	0.0623452
AT1G04350		2-oxoglutarate (2OG) and Fe(II)-dependent oxygenase superfamily protein			N/A	N/A	1083	66.8765	58.6756	58.7108	50.8977	50.5109	50.532	45.3645	46.0024	46.5333	77.0098	65.7936	73.8389	53.3041	62.7147	51.9001	70.6082	65.0653	70.8809	34.0171	35.3338	36.4245	55.9311	65.8605	62.2777	.	61.421	50.6469	45.9667	72.2141	55.973	68.8515	35.2585	61.3564		0.00249096	0.00969816	-0.199481	AT1G04350	-	1.48724e-07	7.29108e-07	-0.346544
AT1G04360		RING/U-box superfamily protein			N/A	N/A	1146	3.85457	3.67737	6.53047	3.05342	2.55538	2.13937	2.25312	2.0206	1.18529	2.88293	1.37925	1.35733	4.46606	6.96313	4.95688	2.50957	1.64361	1.76866	1.63909	0.368164	0.828049	4.01333	3.14164	4.41322	.	4.68747	2.58272	1.81967	1.87317	5.46202	1.97395	0.945101	3.85606		0.000506362	0.00237553	0.937793	AT1G04360	-	0.178074	0.272368	0.363187
AT1G04370	ATERF14, ERF14	Ethylene-responsive element binding factor 14			N/A	N/A	402	0	0	0	2.23041	0	0.480655	0	0	0	0	0	0	0	1.51971	0	0	0	0	0.747674	0	0	0	0	0	.	0	0.903688	0	0	0.50657	0	0.249225	0		NA	NA	NA	AT1G04370	-	NA	NA	NA
AT1G04380		2-oxoglutarate (2OG) and Fe(II)-dependent oxygenase superfamily protein			N/A	N/A	1038	0	0	0	0	0	0	0	0.326542	0	0	0	0	0.299395	0	0	0	0	0	0	0	0	0	0	0.146734	.	0	0	0.108847	0	0.0997983	0	0	0.0489113		NA	NA	NA	AT1G04380	-	NA	NA	NA
AT1G04390		BTB/POZ domain-containing protein			N/A	N/A	2550	4.76627	4.33499	3.55404	3.321	4.66738	3.11123	2.8355	3.02146	3.38564	4.2392	3.7168	4.65553	3.87062	4.84201	5.41476	6.79092	5.33481	6.04185	2.76147	3.97778	4.83353	2.78407	4.42248	3.56813	.	4.21843	3.69987	3.08087	4.20384	4.70913	6.05586	3.85759	3.59156		0.4865	0.651864	-0.0921842	AT1G04390	-	0.268759	0.379721	-0.146502
AT1G04400	CRY2, FHA, AT-PHH1, PHH1, ATCRY2	cryptochrome 2	stomatal movement		N/A	N/A	1839	60.8062	51.7378	45.5748	65.3968	66.9268	69.5759	82.5098	75.9816	77.1681	38.2579	39.3956	38.6072	76.0833	76.3048	72.5402	91.2509	93.1901	90.5636	93.1507	99.2169	90.5856	60.5938	62.7887	60.2782	.	52.7063	67.2998	78.5532	38.7536	74.9761	91.6682	94.3177	61.2202		0.000323757	0.00159806	0.180806	AT1G04400	-	2.85899e-25	4.75446e-24	0.522299
AT1G04410		Lactate/malate dehydrogenase family protein			N/A	N/A	999	233.687	248.621	247.313	315.967	260.547	310.261	293.292	273.246	274.929	281.437	278.931	282.135	357.412	393.724	363.522	373.144	382.065	375.57	330.229	306.472	324.738	316.989	316.429	294.381	.	243.207	295.592	280.489	280.834	371.553	376.926	320.48	309.266		0.012544	0.0387948	-0.133336	AT1G04410	-	0.169028	0.260915	0.0734567
AT1G04420		NAD(P)-linked oxidoreductase superfamily protein			N/A	N/A	1239	90.1474	88.8399	82.9234	75.3907	78.2533	73.7912	73.7401	83.6045	70.9892	94.912	100.232	101.962	39.0662	42.6255	43.6589	30.2276	29.2642	34.4428	53.2553	47.0958	51.0619	92.5152	92.6292	80.8136	.	87.3036	75.8117	76.1113	99.0353	41.7835	31.3115	50.471	88.6527		0.00285433	0.0109498	-0.15043	AT1G04420	-	1.98677e-07	9.60089e-07	-0.262259
AT1G04430		S-adenosyl-L-methionine-dependent methyltransferases superfamily protein			N/A	N/A	1872	53.5537	52.1555	49.4451	32.0492	28.1953	28.2969	40.5809	37.2449	34.8857	55.6701	58.4754	52.4423	32.4296	31.9415	32.3273	33.5162	34.735	35.4205	38.1397	33.8109	34.5102	48.487	45.5944	46.3112	.	51.7181	29.5138	37.5705	55.5293	32.2328	34.5572	35.4869	46.7975		0.000864	0.00381901	-0.191155	AT1G04430	-	7.92762e-30	1.61276e-28	-0.650918
AT1G04440	CKL13	casein kinase like 13			N/A	N/A	1407	44.3468	41.0792	42.7673	38.6766	43.1869	41.8406	34.0632	40.6357	36.0817	25.3996	21.712	26.5228	49.992	50.0484	47.6902	48.2829	47.6364	46.8675	43.0628	37.4138	34.576	30.3853	31.7624	29.3491	.	42.7311	41.2347	36.9269	24.5448	49.2435	47.5956	38.3509	30.4989		2.51087e-15	4.66706e-14	0.522428	AT1G04440	-	1.05444e-15	1.03241e-14	0.52951
AT1G04445		C2H2-like zinc finger protein			N/A	N/A	519	0	0	0	0	0	0	0	0	0	0	0	0	0	0	0.319133	0	0.284105	0	0	0	0	0	0	0	.	0	0	0	0	0.106378	0.0947017	0	0		NA	NA	NA	AT1G04445	-	NA	NA	NA
AT1G04450	RIC3	ROP-interactive CRIB motif-containing protein 3			N/A	N/A	663	0	0	0	0	0	0	0	0	0	0	0	0	0	0	0	0	0	0	0	0	0	0	0	0	.	0	0	0	0	0	0	0	0		NA	NA	NA	AT1G04450	-	NA	NA	NA
AT1G04470		Protein of unknown function (DUF810)			N/A	N/A	3108	0	0	0	0	0	0	0	0	0	0	0	0	0	0	0	0	0	0	0	0	0	0	0	0	.	0	0	0	0	0	0	0	0		NA	NA	NA	AT1G04470	-	NA	NA	NA
AT1G04480		Ribosomal protein L14p/L23e family protein			N/A	N/A	423	226.85	198.317	215.487	158.3	181.405	145.019	132.937	131.633	146.783	259.757	256.089	243.327	264.901	324.797	293.524	329.223	262.162	312.878	281.135	356.043	249.105	282.791	351.945	249.332	.	213.551	161.575	137.118	253.058	294.407	301.421	295.428	294.689		0.292889	0.463766	-0.0866385	AT1G04480	-	2.8425e-06	1.19102e-05	-0.385652
AT1G04490		Protein of unknown function (DUF3527)			N/A	N/A	1206	0.586429	0.321094	0.488975	0.690818	0.153311	0.340256	0	0.829511	0.462736	0.775778	1.01817	0.947738	1.03465	0.989641	1.33038	0.544589	0.74171	0.623267	1.32004	1.72806	1.37315	0.924526	1.03719	0.370735	.	0.465499	0.394795	0.430749	0.913895	1.11822	0.636522	1.47375	0.777484		NA	NA	NA	AT1G04490	-	NA	NA	NA
AT1G04500		CCT motif family protein			N/A	N/A	1161	0.200813	0	0	0.179254	0	0.11873	0.1592	0.142947	0.158074	0.235052	0	0.220327	0.508338	0.410974	0.272909	0.550666	0.380453	0.212766	0.586351	0.198961	0.127541	0	0	0	.	0.0669377	0.099328	0.153407	0.151793	0.397407	0.381295	0.304284	0		NA	NA	NA	AT1G04500	-	NA	NA	NA
AT1G04501		unknown protein; Has 30201 Blast hits to 17322 proteins in 780 species: Archae - 12; Bacteria - 1396; Metazoa - 17338; Fungi - 3422; Plants - 5037; Viruses - 0; Other Eukaryotes - 2996 (source: NCBI BLink).			N/A	N/A	129	0	0	0	0	0	0	0	0	0	0	0	0	0	0	0	0	0	0	0	0	0	0	0	0	.	0	0	0	0	0	0	0	0		NA	NA	NA	AT1G04501	-	NA	NA	NA
AT1G04510	MAC3A	MOS4-associated complex 3A			N/A	N/A	1572	14.1747	14.5982	12.6662	13.6284	13.53	12.6801	12.6339	14.4367	13.1829	18.3273	18.984	18.5445	18.2633	19.4973	16.9858	19.0505	17.3838	18.3674	13.2286	15.2732	15.5497	17.7016	18.2814	16.5281	.	13.813	13.2795	13.4178	18.6186	18.2488	18.2672	14.6838	17.5037		0.000122727	0.000661296	-0.345776	AT1G04510	-	0.00016805	0.000539348	-0.338766
AT1G04520	PDLP2	plasmodesmata-located protein 2			N/A	N/A	924	8.52467	9.90916	9.88637	3.50776	5.7855	3.67854	2.89855	2.40214	3.4699	18.248	14.4529	17.5257	5.99972	4.79214	3.71415	2.58506	1.96834	3.00808	1.51997	2.53751	0.984592	17.797	13.8685	17.3394	.	9.44007	4.32393	2.92353	16.7422	4.83534	2.52049	1.68069	16.335		0.00379592	0.0140734	-0.560818	AT1G04520	-	5.4157e-12	4.01576e-11	-1.33571
AT1G04530	TPR4	Tetratricopeptide repeat (TPR)-like superfamily protein			N/A	N/A	933	96.2903	113.743	96.5544	177.761	182.937	180.95	116.542	102.114	99.1299	115.834	119.626	119.503	183.115	215.156	180.194	191.293	192.913	183.749	151.434	158.964	139.529	115.933	125.09	110.138	.	102.196	180.549	105.929	118.321	192.822	189.318	149.976	117.054		0.00209337	0.00831911	-0.161371	AT1G04530	-	5.78327e-18	6.47883e-17	0.453
AT1G04540		Calcium-dependent lipid-binding (CaLB domain) family protein			N/A	N/A	1806	0.303382	0.341251	0.598328	0.088078	0.157514	0.0578	0.078336	0.071029	0.238661	0.055675	0.153531	0	0.581475	0.596668	0.141242	0.463557	0.823503	0.542778	0.38932	0	0.257615	0.222734	0.083511	0.063444	.	0.41432	0.101131	0.129342	0.0697353	0.439795	0.609946	0.215645	0.12323		NA	NA	NA	AT1G04540	-	NA	NA	NA
AT1G04550	IAA12, BDL	AUX/IAA transcriptional regulator family protein			N/A	N/A	720	33.6635	29.3493	25.5925	21.8205	27.8498	19.5328	13.582	20.8542	18.3186	39.7754	35.7767	39.1014	42.6236	51.3379	42.7099	36.7773	43.7648	37.7379	22.7782	20.9118	20.1983	28.6213	30.5477	26.2411	.	29.5351	23.0677	17.5849	38.2178	45.5571	39.4267	21.2961	28.47		0.0246661	0.0679454	-0.314735	AT1G04550	-	0.000535697	0.00157368	-0.485041
AT1G04555		unknown protein; FUNCTIONS IN: molecular_function unknown; INVOLVED IN: biological_process unknown; LOCATED IN: cellular_component unknown; BEST Arabidopsis thaliana protein match is: unknown protein (TAIR:AT4G33380.1); Has 84 Blast hits to 83 proteins in 15 species: Archae - 0; Bacteria - 0; Metazoa - 9; Fungi - 0; Plants - 75; Viruses - 0; Other Eukaryotes - 0 (source: NCBI BLink).			N/A	N/A	459	7.51988	5.90052	2.91023	8.98465	7.71936	7.08639	7.76822	11.6379	4.61877	5.27031	3.8295	7.53373	13.6108	26.8104	15.773	14.7011	11.996	15.4591	21.2851	14.4426	10.7344	7.98764	10.352	9.7738	.	5.44354	7.93013	8.0083	5.54451	18.7314	14.0521	15.4874	9.37115		0.912533	0.952099	-0.0342106	AT1G04555	-	0.216193	0.319046	0.38517
AT1G04560		AWPM-19-like family protein			N/A	N/A	561	0	0	0	0	0	0	0	0	0	0	0	0	0	0	0	0	0	0	0	0	0	0	0	0	.	0	0	0	0	0	0	0	0		NA	NA	NA	AT1G04560	-	NA	NA	NA
AT1G04570		Major facilitator superfamily protein			N/A	N/A	1629	1.44616	1.39338	1.75656	0.125063	0.2245	0.330078	0.559411	0.398798	0.674192	1.82906	1.72288	1.51092	0.571388	0.892041	0.409926	0.806894	0.829589	0.62608	0.55375	0.291679	1.49278	1.21448	1.45412	1.06259	.	1.53203	0.226547	0.544134	1.68762	0.624452	0.754188	0.779403	1.24373		0.716364	0.828621	-0.164993	AT1G04570	-	3.43691e-05	0.000123663	-1.88116
AT1G04580	AAO4, ATAO-4, ATAO2, AO4	aldehyde oxidase 4			N/A	N/A	4014	0	0	0	0	0	0	0	0	0	0	0	0	0	0.089254	0.032144	0	0	0	0.042835	0	0	0	0	0	.	0	0	0	0	0.040466	0	0.0142783	0		NA	NA	NA	AT1G04580	-	NA	NA	NA
AT1G04590		BEST Arabidopsis thaliana protein match is: Pentatricopeptide repeat (PPR) superfamily protein (TAIR:AT4G21190.1); Has 111 Blast hits to 111 proteins in 15 species: Archae - 0; Bacteria - 0; Metazoa - 0; Fungi - 0; Plants - 109; Viruses - 0; Other Eukaryotes - 2 (source: NCBI BLink).			N/A	N/A	1146	10.683	12.4347	12.5358	10.3431	10.717	11.0894	10.7412	11.5013	11.3818	16.2066	18.2755	17.7871	12.3472	14.9825	13.6151	8.25006	13.1019	9.85865	10.5706	9.29042	11.8227	14.8505	14.0469	14.4604	.	11.8845	10.7165	11.2081	17.4231	13.6483	10.4035	10.5612	14.4526		0.000256945	0.00130002	-0.401551	AT1G04590	-	4.64506e-05	0.000163445	-0.447424
AT1G04600	XIA, ATXIA	myosin XI A			N/A	N/A	5193	0.172785	0	0.042761	0.118872	0	0.058508	0.186808	0.285465	0.108595	0.018346	0.105283	0.069717	3.6207	2.38095	2.86608	3.14043	2.93303	3.08306	1.17882	1.75664	1.30585	0.0507	0.056931	0.169275	.	0.0718487	0.0591267	0.193623	0.0644487	2.95591	3.05217	1.41377	0.092302		NA	NA	NA	AT1G04600	-	NA	NA	NA
AT1G04610	YUC3	YUCCA 3			N/A	N/A	1314	0.149172	0	0	0	0	0	0	0	0	0	0	0	0	0	0	0	0	0	0	0	0	0	0	0.186976	.	0.049724	0	0	0	0	0	0	0.0623253		NA	NA	NA	AT1G04610	-	NA	NA	NA
AT1G04620		coenzyme F420 hydrogenase family / dehydrogenase, beta subunit family			N/A	N/A	1389	8.45696	7.19147	8.8841	10.2313	8.12346	11.0419	9.16865	10.6747	10.2603	10.5427	11.0921	12.1037	6.16182	4.15587	4.56775	6.70422	3.78057	3.59707	7.94013	6.81984	6.74447	10.3621	11.06	9.92605	.	8.17751	9.79889	10.0346	11.2462	4.96181	4.69395	7.16815	10.4494		0.0015566	0.00645695	-0.365717	AT1G04620	-	0.25832	0.368075	-0.13066
AT1G04625		Polynucleotidyl transferase, ribonuclease H-like superfamily protein			N/A	N/A	774	0	0	0	0	0	0	0	0	0	0	0	0	0	0	0	0	0	0	0	0	0	0	0	0	.	0	0	0	0	0	0	0	0		NA	NA	NA	AT1G04625	-	NA	NA	NA
AT1G04630	MEE4	GRIM-19 protein			N/A	N/A	432	34.8295	33.8318	37.761	39.5952	40.5235	43.8983	45.4564	34.3475	37.0771	44.4034	34.6459	46.1026	46.0473	41.6575	42.4133	43.5785	41.9316	35.3811	42.0352	37.2746	44.4632	36.2159	53.4491	33.5038	.	35.4741	41.339	38.9603	41.7173	43.3727	40.2971	41.2577	41.0563		0.558713	0.709844	-0.0745463	AT1G04630	-	0.602081	0.701857	0.0664709
AT1G04635	EMB1687	ribonuclease P family protein / Rpp14 family protein			N/A	N/A	456	0.592664	2.16016	0.737569	0.57882	0	0.381032	2.04771	0.892885	2.01818	0.351554	1.04124	0	0.39168	1.12378	1.68591	1.05272	3.13734	3.96594	3.97871	3.02772	5.87541	1.91266	1.48461	2.46289	.	1.16346	0.319951	1.65292	0.464265	1.06712	2.71867	4.29395	1.95339		NA	NA	NA	AT1G04635	-	NA	NA	NA
AT1G04640	LIP2	lipoyltransferase 2			N/A	N/A	708	35.0351	42.0693	42.9563	34.7419	34.7259	33.5888	41.5398	31.6263	40.5501	38.8143	36.3138	34.013	52.5752	55.4749	49.6129	42.7733	43.1036	48.1069	30.5592	40.4725	39.2571	50.8414	39.1972	35.217	.	40.0202	34.3522	37.9054	36.3804	52.5543	44.6613	36.7629	41.7519		0.264456	0.432328	0.112651	AT1G04640	-	0.613038	0.71088	-0.051054
AT1G04645		Plant self-incompatibility protein S1 family			N/A	N/A	387	0	1.50465	0	0.832344	0	0.550649	0	0	0	0	0	0	0.53972	0	1.68103	0.879994	1.16477	2.80543	0.946214	0	0	0	0	0	.	0.50155	0.460998	0	0	0.74025	1.61673	0.315405	0		NA	NA	NA	AT1G04645	-	NA	NA	NA
AT1G04650		unknown protein; Has 30201 Blast hits to 17322 proteins in 780 species: Archae - 12; Bacteria - 1396; Metazoa - 17338; Fungi - 3422; Plants - 5037; Viruses - 0; Other Eukaryotes - 2996 (source: NCBI BLink).			N/A	N/A	2994	1.08041	0.899589	0.505321	0.30624	0.165918	0.240307	0.384452	0.53668	0.27824	0.795293	1.14936	0.576327	0.190529	0.287764	0.246353	0.399347	0.813273	0.621467	0.408217	0.217203	0.771438	0.952325	1.18825	0.507389	.	0.82844	0.237488	0.399791	0.840327	0.241549	0.611362	0.465619	0.882655		0.76435	0.861459	-0.111211	AT1G04650	-	0.00112914	0.00311138	-1.20799
AT1G04660		glycine-rich protein			N/A	N/A	639	0	1.34674	1.55359	0.935476	0.812779	0.307079	1.25001	0.772875	0.412579	1.10697	0.809487	1.54426	1.22886	0	0	0	0.327544	0	0	0	0	0.743514	0.388831	0.340057	.	0.966777	0.685111	0.811821	1.15357	0.40962	0.109181	0	0.490801		NA	NA	NA	AT1G04660	-	NA	NA	NA
AT1G04670		unknown protein; Has 40 Blast hits to 40 proteins in 14 species: Archae - 2; Bacteria - 5; Metazoa - 1; Fungi - 2; Plants - 30; Viruses - 0; Other Eukaryotes - 0 (source: NCBI BLink).			N/A	N/A	381	0	0	0	0	0	0	0	0	0	0	0	0	0	0	0	0	0	0	0	0	0	0	0	0	.	0	0	0	0	0	0	0	0		NA	NA	NA	AT1G04670	-	NA	NA	NA
AT1G04680		Pectin lyase-like superfamily protein			N/A	N/A	1296	28.7435	35.7295	37.1515	59.9062	53.0749	63.8172	58.2929	49.359	48.8471	45.6423	38.8344	39.6643	28.633	26.4086	29.9008	27.8478	28.743	26.7498	32.4905	25.6639	32.656	34.8913	33.2311	33.5012	.	33.8748	58.9328	52.1663	41.3803	28.3141	27.7802	30.2701	33.8745		0.0365636	0.0940465	-0.198066	AT1G04680	-	8.53872e-05	0.000286932	0.372214
AT1G04684		unknown protein; Has 30201 Blast hits to 17322 proteins in 780 species: Archae - 12; Bacteria - 1396; Metazoa - 17338; Fungi - 3422; Plants - 5037; Viruses - 0; Other Eukaryotes - 2996 (source: NCBI BLink).			N/A	N/A	150	0	0	0	0	0	0	0	0	0	0	0	0	0	0	0	0	0	0	0	0	0	0	0	0	.	0	0	0	0	0	0	0	0		NA	NA	NA	AT1G04684	-	NA	NA	NA
AT1G04690	KAB1, KV-BETA1	potassium channel beta subunit 1			N/A	N/A	987	36.9793	43.1708	39.7951	54.556	46.9587	57.452	44.1241	46.6429	50.6987	41.4638	48.221	40.0854	79.3991	83.5337	70.9738	80.3466	100.018	97.995	66.4487	69.4305	69.5497	43.0693	45.8173	38.3889	.	39.9817	52.9889	47.1552	43.2567	77.9689	92.7865	68.4763	42.4252		0.345084	0.520563	-0.0787727	AT1G04690	-	0.00409878	0.0100366	0.239485
AT1G04700		PB1 domain-containing protein tyrosine kinase			N/A	N/A	3129	0.593105	0.100833	0.147139	0.103342	0.229278	0.135131	0.369679	0.29091	0	0.09599	0.152028	0.152747	0.238243	0.472388	0.336273	0.055432	0.41392	0.19438	0.341443	0.483119	0.23164	0.570067	0	0.111762	.	0.280359	0.155917	0.220196	0.133588	0.348968	0.221244	0.352067	0.227276		0.671259	0.796841	0.325508	AT1G04700	-	0.9076	0.939034	0.0890163
AT1G04710	KAT1, PKT4	peroxisomal 3-ketoacyl-CoA thiolase 4			N/A	N/A	1332	12.6385	10.2378	11.861	12.2564	8.91751	9.1128	10.0583	7.84571	7.30142	14.7677	11.9053	13.9999	11.4722	9.98353	10.9899	7.94066	9.80475	8.59284	8.11345	5.96583	8.44386	14.8278	10.9109	13.5775	.	11.5791	10.0956	8.40181	13.5576	10.8152	8.77942	7.50771	13.1054		0.126669	0.251247	-0.175613	AT1G04710	-	0.00997015	0.0222633	-0.296281
AT1G04730	CTF18	P-loop containing nucleoside triphosphate hydrolases superfamily protein			N/A	N/A	2832	0.720693	0.637948	0.088029	0.844482	0.978771	0.512957	0.487001	0.388084	0.886985	1.35782	0.924576	1.07954	0.523228	0.636445	0.846595	0.330565	0.267237	0.462411	1.14163	1.0781	1.17473	1.08746	1.56672	0.731359	.	0.482223	0.778737	0.587357	1.12065	0.668756	0.353404	1.13149	1.12851		0.0125544	0.0388054	-1.19618	AT1G04730	2	0.409069	0.525398	-0.395603
AT1G04750	VAMP7B, VAMP721, ATVAMP721, AT VAMP7B	vesicle-associated membrane protein 721			N/A	N/A	660	58.3852	64.953	73.8453	84.7581	97.2069	96.1642	91.5554	89.6406	78.3946	52.858	53.5485	57.2004	123.333	129.287	114.774	149.175	130.601	143.453	131.41	134.267	120.637	68.1666	58.1309	52.727	.	65.7278	92.7097	86.5302	54.5356	122.465	141.076	128.771	59.6748		0.0246101	0.0678024	0.183488	AT1G04750	-	2.95011e-11	2.07257e-10	0.542842
AT1G04760	ATVAMP726, VAMP726	vesicle-associated membrane protein 726			N/A	N/A	663	0	0.350324	1.50709	0	0.355247	0.796426	0.714169	0.946591	1.04291	1.6057	0.725997	0.24794	0	0	0	0.406776	0.562867	0.458372	0.43809	0.861169	1.13653	0.367997	0.775079	0.278731	.	0.619138	0.383891	0.901223	0.859879	0	0.476005	0.81193	0.473936		NA	NA	NA	AT1G04760	-	NA	NA	NA
AT1G04770		Tetratricopeptide repeat (TPR)-like superfamily protein			N/A	N/A	912	9.82052	8.72016	7.47637	5.07413	3.67758	3.82986	5.56504	3.86471	4.05316	15.7219	13.8046	16.7644	15.0028	15.1363	13.5189	7.67955	7.08259	12.8409	6.72516	4.24662	6.16171	30.2868	27.5946	26.7515	.	8.67235	4.19386	4.4943	15.4303	14.5527	9.20101	5.71116	28.211		0.00151816	0.00631647	-0.585214	AT1G04770	-	3.35549e-12	2.54502e-11	-1.28477
AT1G04778		unknown protein; FUNCTIONS IN: molecular_function unknown; INVOLVED IN: biological_process unknown; LOCATED IN: cellular_component unknown; Has 0 Blast hits to 0 proteins in 0 species (source: NCBI BLink).			N/A	N/A	171	6.12156	0	0	0	0	3.51039	0	0	0	0	3.26945	0	0	0	0	0	3.84879	0	0	5.62635	0	0	0	0	.	2.04052	1.17013	0	1.08982	0	1.28293	1.87545	0		NA	NA	NA	AT1G04778	-	NA	NA	NA
AT1G04780		Ankyrin repeat family protein			N/A	N/A	1995	23.7101	22.6238	20.4067	25.7179	25.0618	26.1288	21.0624	21.3228	19.2656	14.0226	16.4075	15.303	32.6385	30.2007	32.2089	34.4985	32.6348	33.651	31.9497	28.936	32.1203	22.0294	20.1573	21.897	.	22.2469	25.6362	20.5503	15.2444	31.6827	33.5948	31.002	21.3612		0.000123942	0.000666979	0.256859	AT1G04780	-	1.47863e-13	1.24509e-12	0.494489
AT1G04790		RING/U-box superfamily protein			N/A	N/A	1905	8.86965	8.42032	7.37497	6.96437	9.22604	7.06302	6.10928	6.61389	7.65231	8.36424	7.48846	8.51197	11.436	10.5267	10.303	8.98657	10.9644	12.2137	8.73257	8.63524	9.80534	8.81498	8.91643	9.1634	.	8.22165	7.75114	6.79183	8.12156	10.7552	10.7216	9.05772	8.96494		0.194406	0.347183	-0.141936	AT1G04790	-	0.464779	0.579706	-0.0799558
AT1G04800		glycine-rich protein				Y	603	48.8193	69.5012	78.2801	67.6887	65.872	61.3273	105.919	71.543	96.5132	59.3696	69.2809	45.3873	37.0554	42.8645	52.7808	64.9248	60.3062	63.6087	50.3643	51.2634	76.2129	40.1542	49.9796	61.0869	.	65.5335	64.9627	91.3251	58.0126	44.2336	62.9466	59.2802	50.4069		0.225701	0.387223	0.218125	AT1G04800	-	0.21243	0.314557	0.224499
AT1G04810		26S proteasome regulatory complex, non-ATPase subcomplex, Rpn2/Psmd1 subunit			N/A	N/A	3006	8.75915	8.53334	8.45552	11.0129	9.78909	10.1467	8.78466	8.78647	8.33558	8.0878	8.13733	9.62392	13.3748	15.2603	14.0506	12.988	15.194	12.6141	13.8612	12.3942	14.3722	12.4423	9.7674	10.903	.	8.58267	10.3162	8.63557	8.61635	14.2286	13.5987	13.5425	11.0376		0.4632	0.630629	-0.0570503	AT1G04810	-	0.0218814	0.0447176	0.178279
AT1G04820	TUA4, TOR2	tubulin alpha-4 chain			N/A	N/A	1353	83.9118	85.3577	80.1873	79.4594	82.4777	80.8998	72.9279	73.2755	71.7273	84.8672	81.2688	82.8035	53.3519	62.6594	58.933	57.801	62.0983	62.5769	77.9712	75.0241	83.2581	66.5468	65.9299	62.0116	.	83.1523	80.9456	72.6436	82.9798	58.3148	60.8254	78.7511	64.8294		0.508489	0.669521	-0.0338354	AT1G04820	-	0.645803	0.73936	-0.0235193
AT1G04830		Ypt/Rab-GAP domain of gyp1p superfamily protein			N/A	N/A	1347	10.5415	11.0386	12.6575	7.66585	10.3672	7.74427	8.28538	5.66921	8.49473	9.39422	8.67354	8.59126	11.5476	9.77242	10.5595	7.36628	12.6282	10.4518	11.0242	9.08281	10.2986	7.55034	9.3082	7.69669	.	11.4125	8.59244	7.48311	8.88634	10.6265	10.1488	10.1352	8.18508		0.157052	0.295632	0.178341	AT1G04830	-	0.714229	0.795495	-0.0461504
AT1G04840		Tetratricopeptide repeat (TPR)-like superfamily protein			N/A	N/A	1998	0.605671	0.283476	0.149417	0.39569	0.267311	0.194312	0.446705	0.319079	0.090488	0.185625	0.058398	0	0.561932	0.718138	0.48688	0.555679	0.590739	0.512122	0.332026	0.237729	0.373113	0.519532	0.195587	0.14028	.	0.346188	0.285771	0.285424	0.081341	0.588983	0.552847	0.314289	0.285133		NA	NA	NA	AT1G04840	-	NA	NA	NA
AT1G04850		ubiquitin-associated (UBA)/TS-N domain-containing protein			N/A	N/A	1242	37.9453	40.5986	41.7404	51.1244	45.1912	44.4976	46.8267	45.5172	43.9565	38.5323	41.2438	40.8786	76.3051	71.2282	66.5608	85.8086	74.3495	88.6163	76.7913	73.9326	66.4702	48.0165	49.9144	50.0932	.	40.0948	46.9377	45.4335	40.2182	71.3647	82.9248	72.398	49.3414		0.469468	0.636345	-0.0435846	AT1G04850	-	0.0109895	0.0242811	0.153229
AT1G04860	UBP2, ATUBP2	ubiquitin-specific protease 2			N/A	N/A	2886	7.8542	10.9682	7.64589	8.24344	9.24622	7.88427	7.71237	7.47116	7.17135	8.28997	8.76286	8.67334	12.7432	12.0022	12.1349	12.2129	12.9598	13.7062	12.7878	11.6433	11.8004	8.75502	10.0872	11.5032	.	8.82276	8.45798	7.45163	8.57539	12.2934	12.9596	12.0772	10.1151		0.317239	0.490427	-0.0879481	AT1G04860	-	0.715609	0.796562	-0.0320377
AT1G04870	PRMT10, ATPRMT10	protein arginine methyltransferase 10			N/A	N/A	1152	15.3305	12.0538	14.072	14.1091	10.5687	12.1348	13.8891	10.3191	8.3172	14.7003	17.9856	17.6008	21.9686	23.9647	24.9609	23.6164	21.7945	25.177	26.0202	20.5127	23.9501	22.0385	21.6138	23.4507	.	13.8188	12.2709	10.8418	16.7622	23.6314	23.5293	23.4943	22.3677		0.12065	0.241737	-0.204372	AT1G04870	-	0.0317101	0.0619408	-0.282851
AT1G04880		HMG (high mobility group) box protein with ARID/BRIGHT DNA-binding domain			N/A	N/A	1347	0.133618	0	0	0	0	0.080706	0	0.194791	0	0	0.289997	0	0.173937	0	0	0.125965	0	0	0	0	0.088255	0	0	0.176061	.	0.0445393	0.026902	0.0649303	0.0966657	0.057979	0.0419883	0.0294183	0.058687		NA	NA	NA	AT1G04880	-	NA	NA	NA
AT1G04890		Protein of unknown function, DUF593			N/A	N/A	1236	0	0	0	0	0	0	0	0	0	0	0	0	0	0	0	0	0	0	0	0	0	0	0	0	.	0	0	0	0	0	0	0	0		NA	NA	NA	AT1G04890	-	NA	NA	NA
AT1G04900		Protein of unknown function (DUF185)			N/A	N/A	1329	2.95582	5.10358	2.83139	2.57817	1.75221	2.90211	2.30734	1.21276	0.94936	2.93116	3.71648	3.98607	3.40028	4.49223	4.93975	3.42272	3.84125	3.70196	3.16005	2.24218	5.94613	8.08755	5.8031	4.58107	.	3.63026	2.41083	1.48982	3.54457	4.27742	3.65531	3.78279	6.15724		0.782258	0.872979	-0.0703936	AT1G04900	-	0.134145	0.215058	-0.381531
AT1G04910		O-fucosyltransferase family protein			N/A	N/A	1560	9.87	8.94641	10.0408	14.5094	13.1553	11.7346	15.1892	11.366	11.1463	8.53076	9.39692	9.47271	13.5657	16.8317	17.6188	24.1357	24.8491	24.2224	18.8165	18.0771	18.9331	12.699	9.17142	9.56208	.	9.61907	13.1331	12.5672	9.13346	16.0054	24.4024	18.6089	10.4775		0.933754	0.963068	-0.0083	AT1G04910	-	0.000256837	0.000800895	0.364993
AT1G04920	ATSPS3F, SPS3F	sucrose phosphate synthase 3F					3189	0.584864	0.09129	0.589345	0.515795	0.290733	0.308241	0.374014	0.415471	0.383055	0.351541	0.220373	0.502767	0.070153	0.37042	0.306056	0.196352	0.303378	0.173972	0.358059	0.163634	0.380855	0.156867	0.304571	0.507306	.	0.421833	0.37159	0.390847	0.358227	0.248876	0.224567	0.300849	0.322915		0.770726	0.865175	-0.131323	AT1G04920	-	0.936738	0.958419	0.0357663
AT1G04930		hydroxyproline-rich glycoprotein family protein			N/A	N/A	999	3.61227	3.76759	1.53884	2.73808	3.49699	3.73927	4.45568	6.12988	3.43209	3.23013	2.41511	3.45569	2.10074	2.83361	4.29019	5.97643	7.20683	8.16698	6.05347	2.90132	4.08413	1.30685	4.80686	3.37823	.	2.9729	3.32478	4.67255	3.03364	3.07485	7.11675	4.34631	3.16398		0.784588	0.874313	-0.0657607	AT1G04930	-	0.652075	0.74506	0.108472
AT1G04940	TIC20	translocon at the inner envelope membrane of chloroplasts 20			N/A	N/A	825	47.1589	48.1472	57.4063	37.6635	42.475	40.3183	37.9079	41.1649	41.3375	54.3196	50.3925	55.7405	39.503	32.5979	44.0192	43.2878	44.2942	37.3812	42.8996	40.2794	46.4363	40.1051	48.0439	50.2297	.	50.9041	40.1523	40.1368	53.4842	38.7067	41.6544	43.2051	46.1262		0.657663	0.786578	-0.0365727	AT1G04940	-	0.000567223	0.00165632	-0.284468
AT1G04945		HIT-type Zinc finger family protein			N/A	N/A	1179	0.987263	1.03436	1.61427	1.55658	2.78334	2.17106	2.04915	0.524118	0.731183	3.06064	2.14353	4.46269	3.70369	4.76569	4.9294	4.74569	6.29767	2.30045	5.16346	4.2645	3.86444	3.86293	4.82192	5.40745	.	1.21196	2.17033	1.10148	3.22229	4.46626	4.44794	4.4308	4.69743		0.0236495	0.0655948	-0.760461	AT1G04945	-	0.331074	0.447	-0.326648
AT1G04950	TAFII59, TAF6, ATTAF6	TATA BOX ASSOCIATED FACTOR II 59			N/A	N/A	1650	8.40463	8.77621	8.4944	8.48194	7.28422	6.6542	9.20242	7.13296	8.26316	9.4356	8.29454	12.1123	9.98209	8.50206	8.86729	12.2166	11.5399	10.8842	10.9669	7.12356	11.1466	9.49021	10.2002	7.61069	.	8.55841	7.47345	8.19951	9.94748	9.11715	11.5469	9.74569	9.10037		0.0831134	0.180416	-0.188656	AT1G04950	-	0.010038	0.0224005	-0.28028
AT1G04960		Protein of unknown function (DUF1664)			N/A	N/A	954	27.5208	21.119	18.4884	30.0536	24.9442	23.0464	22.0076	23.2107	22.4583	22.7936	15.4369	20.8517	33.7869	34.653	29.1762	40.4555	36.8837	35.6559	30.0926	36.6402	33.7012	22.144	22.6431	17.0457	.	22.3761	26.0147	22.5589	19.6941	32.5387	37.665	33.478	20.6109		0.381979	0.556378	0.103814	AT1G04960	-	0.00986567	0.0220538	0.306424
AT1G04970		lipid-binding serum glycoprotein family protein			N/A	N/A	1353.01	24.3476	21.5972	20.5733	20.0678	22.0421	17.3592	18.2041	19.1582	16.1892	15.1451	15.1706	19.4978	35.3395	32.8975	41.7388	38.6468	40.3586	35.3936	34.0261	39.7088	34.5327	27.5196	20.3574	17.774	.	22.1727	19.823	17.8505	16.6045	36.6586	38.133	36.0892	21.8837		0.0208037	0.058992	0.237936	AT1G04970	-	0.0630893	0.112998	0.19131
AT1G04980	ATPDIL2-2, ATPDI10, PDI10, PDIL2-2	PDI-like 2-2		plant-type cell wall	N/A	N/A	1344	1.85919	2.16747	2.12141	2.44727	3.78967	3.51562	6.5721	4.89969	7.42678	2.53436	2.19979	2.56932	39.2973	37.0781	42.4819	41.4253	37.9578	41.6644	46.2141	51.8773	48.764	2.41422	5.32936	3.3346	.	2.04936	3.25085	6.29952	2.43449	39.6191	40.3492	48.9518	3.69273		0.252957	0.41951	-0.2326	AT1G04980	-	0.189369	0.286735	0.267037
AT1G04985		unknown protein; Has 37 Blast hits to 37 proteins in 11 species: Archae - 0; Bacteria - 0; Metazoa - 0; Fungi - 0; Plants - 37; Viruses - 0; Other Eukaryotes - 0 (source: NCBI BLink).			N/A	N/A	582	52.2601	41.8003	44.1316	49.2722	47.7269	43.3499	38.7126	39.3213	47.0804	41.5211	40.1518	44.6185	50.7832	56.094	52.3253	74.1112	61.4101	55.2851	41.8303	60.9384	56.2066	57.1019	43.1274	53.345	.	46.064	46.783	41.7048	42.0971	53.0675	63.6021	52.9918	51.1914		0.211323	0.368892	0.122666	AT1G04985	-	0.136375	0.217979	0.146169
AT1G04990		Zinc finger C-x8-C-x5-C-x3-H type family protein			N/A	N/A	1215	3.6841	4.23973	3.26828	7.39723	4.91922	4.35923	7.78408	6.34751	5.81452	2.53329	2.58586	4.32627	13.7934	16.7683	15.723	12.5879	13.8138	10.8738	20.0342	14.7957	17.9311	4.38252	3.31133	5.45793	.	3.7307	5.55856	6.6487	3.14847	15.4282	12.4252	17.587	4.38393		0.324354	0.498543	0.175282	AT1G04990	-	0.000838952	0.00237248	0.593958
AT1G05000		Phosphotyrosine protein phosphatases superfamily protein			N/A	N/A	648	0	1.44418	0	2.06597	2.22673	1.92764	0.749212	0.663064	0.715717	1.9372	1.00475	0.256504	5.14499	5.34756	6.36617	1.24991	2.92204	2.87054	4.58524	2.67223	3.21977	4.83284	1.16262	2.28701	.	0.481393	2.07345	0.709331	1.06615	5.61957	2.3475	3.49241	2.76082		NA	NA	NA	AT1G05000	-	NA	NA	NA
AT1G05010	EFE, ACO4, EAT1	ethylene-forming enzyme			N/A	N/A	972	289.118	269.125	253.428	857.951	802.713	857.999	490.486	477.221	462.893	145.073	138.755	131.438	336.982	385.264	337.65	539.324	573.196	554.33	652.764	654.071	621.257	185.854	192.712	176.011	.	270.557	839.554	476.867	138.422	353.299	555.617	642.697	184.859		2.88474e-68	3.25368e-66	0.688162	AT1G05010	-	0	0	1.81892
AT1G05020		ENTH/ANTH/VHS superfamily protein			N/A	N/A	1962	1.36308	1.73385	0.783178	1.42097	1.72603	1.21123	0.447771	0.538428	0.830582	0.262177	0.29001	0.198723	0.998677	0.676848	0.477849	0.62024	0.302594	0.837862	0.736386	0.395389	0.555386	0.498829	0.715182	0.35101	.	1.29337	1.45274	0.605594	0.250303	0.717791	0.586899	0.562387	0.521674		0.000109308	0.000595574	1.41785	AT1G05020	1	9.12258e-06	3.55136e-05	1.62602
AT1G05030		Major facilitator superfamily protein			N/A	N/A	1575	13.252	11.7283	10.8855	14.4041	13.8563	13.3062	11.4252	11.5469	11.5001	10.9684	8.62735	8.15765	14.318	13.1278	14.6165	20.3368	16.3558	20.0148	18.595	19.361	14.4073	10.8456	8.32971	9.99229	.	11.9553	13.8555	11.4907	9.25113	14.0208	18.9025	17.4544	9.72253		0.0284458	0.07639	0.233933	AT1G05030	-	9.29896e-05	0.000310966	0.417261
AT1G05040		BEST Arabidopsis thaliana protein match is: Ubiquitin-associated (UBA) protein (TAIR:AT2G33010.1); Has 14 Blast hits to 12 proteins in 3 species: Archae - 0; Bacteria - 0; Metazoa - 0; Fungi - 0; Plants - 14; Viruses - 0; Other Eukaryotes - 0 (source: NCBI BLink).			N/A	N/A	487.5	0	0	0	0	0	0	0	0	0	0	0	0	0	0	0	0	0	0	0	0.485708	0	0	0	0	.	0	0	0	0	0	0	0.161903	0		NA	NA	NA	AT1G05040	-	NA	NA	NA
AT1G05055	ATGTF2H2, GTF2H2	general transcription factor II H2			N/A	N/A	1266	5.00274	6.7559	4.94837	5.49169	5.76472	5.8526	6.41434	3.65191	5.22634	5.52816	5.23504	5.74916	7.93075	7.74881	8.39791	6.6674	8.58597	9.10794	8.22321	7.39581	7.27975	5.91162	7.56249	5.56148	.	5.569	5.703	5.09753	5.50412	8.02582	8.12044	7.63292	6.3452		0.834265	0.906251	-0.034363	AT1G05055	-	0.787338	0.851426	0.0443048
AT1G05060		unknown protein; Has 34 Blast hits to 34 proteins in 13 species: Archae - 0; Bacteria - 0; Metazoa - 0; Fungi - 0; Plants - 34; Viruses - 0; Other Eukaryotes - 0 (source: NCBI BLink).			N/A	N/A	762	15.8565	14.9788	18.2997	18.8171	15.087	19.9137	15.0861	16.5221	25.0363	15.5703	14.5792	18.5312	26.6984	29.4987	29.7357	39.712	37.9528	41.4716	35.3245	31.2732	32.1677	20.0236	15.5454	15.4669	.	16.3783	17.9393	18.8815	16.2269	28.6443	39.7121	32.9218	17.012		0.736944	0.843123	0.0532551	AT1G05060	-	0.483578	0.596779	0.111069
AT1G05065	CLE20	CLAVATA3/ESR-RELATED 20			N/A	N/A	252	2.54102	0	10.3736	0	4.06389	1.42795	0	1.76951	1.84246	4.91361	1.31925	4.7293	1.4599	2.69801	2.73263	2.40306	0	0	0	0	0	0	0	1.56791	.	4.30487	1.83061	1.20399	3.65405	2.29685	0.80102	0	0.522637		NA	NA	NA	AT1G05065	-	NA	NA	NA
AT1G05070		Protein of unknown function (DUF1068)			N/A	N/A	555	31.1929	39.5548	25.8355	18.2323	20.1368	16.0475	24.8608	24.534	16.9411	30.7298	46.5076	33.2484	31.1508	24.9273	28.5042	33.0352	28.3672	18.3804	19.3401	31.3359	36.0836	41.0881	32.1012	42.9951	.	32.1944	18.1389	22.112	36.8286	28.1941	26.5943	28.9199	38.7281		0.471415	0.638462	-0.107264	AT1G05070	-	1.76518e-06	7.59976e-06	-0.71173
AT1G05080		F-box/RNI-like/FBD-like domains-containing protein			N/A	N/A	1320	0	0	0	0	0	0	0	0	0	0	0	0	0	0	0	0	0	0	0	0	0	0	0	0	.	0	0	0	0	0	0	0	0		NA	NA	NA	AT1G05080	-	NA	NA	NA
AT1G05085		unknown protein; Has 35333 Blast hits to 34131 proteins in 2444 species: Archae - 798; Bacteria - 22429; Metazoa - 974; Fungi - 991; Plants - 531; Viruses - 0; Other Eukaryotes - 9610 (source: NCBI BLink).			N/A	N/A	375	0	0	0	0	0	0	0	0	0	0	0	0	0	0	0	0	0	0	0	0	0	0	0	0	.	0	0	0	0	0	0	0	0		NA	NA	NA	AT1G05085	-	NA	NA	NA
AT1G05090		dentin sialophosphoprotein-related			N/A	N/A	2121	3.21965	2.1648	6.00531	3.02082	4.24388	1.62198	2.2068	1.26344	2.96477	1.16341	1.11861	1.63472	2.07511	2.39935	2.92674	2.56898	4.69407	2.31599	1.95577	2.12326	4.52216	2.61108	1.21154	2.55075	.	3.79659	2.96223	2.145	1.30558	2.46707	3.19301	2.86706	2.12446		0.0590825	0.137993	0.849121	AT1G05090	-	0.106038	0.176836	0.72707
AT1G05100	MAPKKK18	mitogen-activated protein kinase kinase kinase 18			N/A	N/A	1020	0.557836	0.952144	1.63853	1.04067	0.90693	0.227371	0.151833	0.820988	0.297605	0.229393	0.805975	0.439247	0.230026	0.38293	0.638937	0.338756	0.359767	0.60428	0.926853	0.925575	0.358489	1.05182	1.31885	0.485997	.	1.0495	0.72499	0.423475	0.491538	0.417298	0.434268	0.736972	0.952222		0.200279	0.355033	0.7298	AT1G05100	-	0.584095	0.686537	0.311927
AT1G05120		Helicase protein with RING/U-box domain			N/A	N/A	2502	5.79314	5.57646	3.71258	7.30313	6.28248	6.85449	6.69479	5.82629	5.04422	4.78517	4.49866	3.76449	8.18272	9.32015	7.5887	10.4214	11.2153	9.91554	9.71227	7.51429	10.4926	5.51482	3.96089	5.06941	.	5.02739	6.81337	5.8551	4.34944	8.36386	10.5174	9.23972	4.84837		0.979613	0.989469	0.00342967	AT1G05120	-	0.00121032	0.00331742	0.434369
AT1G05136		unknown protein; Has 30201 Blast hits to 17322 proteins in 780 species: Archae - 12; Bacteria - 1396; Metazoa - 17338; Fungi - 3422; Plants - 5037; Viruses - 0; Other Eukaryotes - 2996 (source: NCBI BLink).			N/A	N/A	141	0	0	0	0	0	0	0	0	0	0	0	0	23.7477	0	0	0	0	0	0	0	0	0	0	0	.	0	0	0	0	7.9159	0	0	0		NA	NA	NA	AT1G05136	-	NA	NA	NA
AT1G05140		Peptidase M50 family protein			N/A	N/A	1326	39.1265	32.5436	36.8989	30.256	29.3643	29.6712	31.3906	27.4637	34.1913	39.1012	41.1964	37.7521	31.1952	32.2358	28.302	30.8733	33.4457	32.0745	26.7074	24.9685	26.5743	41.3991	41.1076	37.7467	.	36.1897	29.7638	31.0152	39.3499	30.5777	32.1312	26.0834	40.0845		0.253374	0.42001	-0.0806739	AT1G05140	-	7.67865e-05	0.000260405	-0.279289
AT1G05150		Calcium-binding tetratricopeptide family protein			N/A	N/A	2427	7.31015	8.07285	9.73237	8.62015	10.4202	8.41212	9.3251	8.14097	9.41029	8.60919	9.11816	8.80137	8.46528	7.63995	7.5987	11.5727	12.3048	10.7288	11.3313	9.25643	8.34611	9.25676	9.33698	6.61859	.	8.37179	9.15082	8.95879	8.84291	7.90131	11.5354	9.64461	8.40411		0.0715986	0.160073	-0.159495	AT1G05150	-	0.889966	0.926978	0.0122474
AT1G05160	CYP88A3, ATKAO1, KAO1	cytochrome P450, family 88, subfamily A, polypeptide 3			N/A	N/A	1473	7.72828	9.23901	4.67802	5.27618	5.19172	4.00871	4.25023	6.51079	5.41238	6.40236	6.12223	6.92394	9.05551	8.05392	7.62289	7.43	8.18149	10.0041	8.26383	8.42681	7.82884	6.1406	7.65843	7.1444	.	7.2151	4.82554	5.39113	6.48284	8.24411	8.53853	8.17316	6.98114		0.929341	0.960688	0.0156709	AT1G05160	-	0.0927658	0.15783	-0.297072
AT1G05170		Galactosyltransferase family protein			N/A	N/A	1223.58	10.2063	9.76972	9.14179	10.938	9.79232	10.5095	5.55986	4.80489	5.72841	12.5691	9.62905	12.8793	14.0626	15.616	14.5182	12.9423	10.9184	16.6902	11.3676	8.89817	9.72111	7.16024	9.13374	6.69729	.	9.70594	10.4133	5.36439	11.6925	14.7323	13.517	9.99563	7.66376		0.105335	0.217396	-0.215126	AT1G05170	-	0.480694	0.59437	-0.0936721
AT1G05180	AXR1	NAD(P)-binding Rossmann-fold superfamily protein			N/A	N/A	1623	12.3893	10.5412	10.7625	13.7253	14.7361	14.0552	10.3767	11.2233	10.3301	10.4038	10.7554	11.4086	23.4274	21.7462	21.2839	24.7042	27.0551	25.7445	20.1073	23.2593	21.8941	14.045	13.1012	11.9665	.	11.231	14.1722	10.6434	10.8559	22.1525	25.8346	21.7536	13.0376		0.505575	0.666966	-0.0689337	AT1G05180	-	0.0288186	0.0569571	0.226343
AT1G05190	emb2394	Ribosomal protein L6 family			N/A	N/A	672	463.394	429.852	446.281	383.594	406.509	384.75	441.215	429.437	433.617	458.301	447.299	477.72	237.715	260.568	239.399	214.249	222.906	205.509	307.263	297.435	289.039	396.303	402.22	404.475	.	446.509	391.618	434.756	461.107	245.894	214.221	297.912	400.999		0.558386	0.709645	0.0242092	AT1G05190	-	0.00327829	0.00819078	-0.121631
AT1G05200	ATGLR3.4, GLR3.4, GLUR3	glutamate receptor 3.4			N/A	N/A	2880	17.6004	15.578	15.2674	13.8327	14.6412	12.5373	15.7147	14.1061	15.8196	14.4263	17.0297	16.9459	10.9621	9.90428	10.8138	17.6033	18.8739	22.4183	19.4586	15.5525	19.0673	13.1408	17.8958	16.8562	.	16.1486	13.6704	15.2135	16.134	10.5601	19.6318	18.0261	15.9643		0.215986	0.3749	-0.0839222	AT1G05200	-	0.00574982	0.0136228	-0.187323
AT1G05205		unknown protein; Has 44 Blast hits to 44 proteins in 16 species: Archae - 0; Bacteria - 0; Metazoa - 0; Fungi - 0; Plants - 44; Viruses - 0; Other Eukaryotes - 0 (source: NCBI BLink).			N/A	N/A	276	60.6691	43.4981	50.1164	34.1816	53.2001	53.0886	36.309	63.3989	76.4253	57.1311	54.015	43.0529	53.901	61.7294	43.7068	54.6696	51.638	90.7208	42.1136	65.8782	87.5924	45.6803	48.1586	50.5216	.	51.4279	46.8234	58.7111	51.3997	53.1124	65.6761	65.1947	48.1202		0.539159	0.694743	0.134436	AT1G05205	-	0.940064	0.960777	0.0164607
AT1G05210		Transmembrane protein 97, predicted			N/A	N/A	507	4.72614	4.90383	6.43348	7.20697	10.5279	4.39856	5.00489	4.0184	2.66461	4.62153	2.93386	3.75306	2.82553	2.47358	3.33923	4.30612	3.67594	5.76258	0.970555	5.92641	3.67775	6.8204	1.29367	3.0791	.	5.35448	7.37781	3.89597	3.76948	2.87945	4.58155	3.5249	3.73106		0.287208	0.457799	0.344585	AT1G05210	-	0.0788995	0.137397	0.568911
AT1G05220		Transmembrane protein 97, predicted			N/A	N/A	483	0	0	0	0	0.496494	0	0.50262	0	0	0	0	0	0	0	2.29818	0.542989	0.37669	0	1.19966	0	0	1.03445	0	0	.	0	0.165498	0.16754	0	0.76606	0.30656	0.399887	0.344817		NA	NA	NA	AT1G05220	-	NA	NA	NA
AT1G05230	HDG2	homeodomain GLABROUS 2			Y		2166	6.69865	5.33673	5.31286	5.98245	3.30292	5.74699	5.48608	4.00144	5.01319	7.01983	6.9267	7.153	5.62841	4.594	5.71788	8.41351	7.04569	8.95598	6.35745	5.56031	5.41328	5.46024	6.63361	6.3163	.	5.78275	5.01079	4.83357	7.03318	5.31343	8.13839	5.77701	6.13672		0.0435726	0.108653	-0.327849	AT1G05230	-	0.0149742	0.0319789	-0.395236
AT1G05240		Peroxidase superfamily protein		plant-type cell wall	N/A	N/A	978	0	0.381742	0	0	0	0	0	0	0	0	0	0	0	0	0.155696	0	0	0	0	0	0	0	0	0	.	0.127247	0	0	0	0.0518987	0	0	0		NA	NA	NA	AT1G05240	-	NA	NA	NA
AT1G05260	RCI3, RCI3A	Peroxidase superfamily protein			N/A	N/A	981	0.467926	0.383587	0	0	0	0	0.187719	0	0	0	0	0.132934	0	0	0	0	0	0.993106	0	0	0	0	0	0	.	0.283838	0	0.062573	0.0443113	0	0.331035	0	0		NA	NA	NA	AT1G05260	-	NA	NA	NA
AT1G05270		TraB family protein			N/A	N/A	1116	21.4927	23.3961	17.2317	22.0136	21.3358	21.2754	23.5847	25.249	23.5096	21.4061	22.4713	21.3751	35.7552	29.1157	40.1913	41.4367	29.8337	35.4604	27.0612	25.8038	27.3798	23.8332	22.6729	29.6937	.	20.7068	21.5416	24.1144	21.7508	35.0207	35.5769	26.7483	25.3999		0.59957	0.74283	-0.049643	AT1G05270	-	0.854685	0.901156	0.0173172
AT1G05280		Protein of unknown function (DUF604)			N/A	N/A	1386	0	0	0	0	0	0	0	0	0	0	0	0	0	0	0	0	0	0	0	0	0	0	0	0	.	0	0	0	0	0	0	0	0		NA	NA	NA	AT1G05280	-	NA	NA	NA
AT1G05290		CCT motif family protein			N/A	N/A	1110	0	0	0	0	0	0	0	0	0	0	0	0	0	0	0	0	0	0	0	0	0	0	0	0	.	0	0	0	0	0	0	0	0		NA	NA	NA	AT1G05290	-	NA	NA	NA
AT1G05291		Protein of unknown function (DUF1218)			N/A	N/A	615	0	0	0	0	0	0	0	0	0	0	0	0	0	0	0	0	0	0	0	0	0	0	0	0	.	0	0	0	0	0	0	0	0		NA	NA	NA	AT1G05291	-	NA	NA	NA
AT1G05300	ZIP5	zinc transporter 5 precursor			N/A	N/A	1083	1.87978	2.3621	1.34631	2.28435	0.83197	2.24878	1.17251	1.34981	1.63782	1.64496	1.67284	0.484309	3.98281	1.7342	3.86831	8.51316	6.93854	7.65005	5.08302	3.09831	4.24059	1.1659	1.08518	1.41879	.	1.86273	1.78837	1.38671	1.26737	3.19511	7.70058	4.14064	1.22329		0.146163	0.279869	0.54053	AT1G05300	-	0.243123	0.350428	0.434151
AT1G05310		Pectin lyase-like superfamily protein			N/A	N/A	1182	1.22939	1.64868	0.608103	0.816268	0.993755	0.964884	0.716174	1.1613	2.40698	0.738846	1.24383	1.00409	1.11852	0.899411	0.498124	2.26219	1.36326	1.3463	1.55908	1.24429	1.95848	1.8168	2.32099	0.801562	.	1.16206	0.924969	1.42815	0.995589	0.838685	1.65725	1.58728	1.64645		0.830963	0.904205	0.094341	AT1G05310	-	0.922149	0.949641	-0.0431904
AT1G05320		FUNCTIONS IN: molecular_function unknown; INVOLVED IN: biological_process unknown; LOCATED IN: cellular_component unknown; EXPRESSED IN: fruit, egg cell; CONTAINS InterPro DOMAIN/s: Prefoldin (InterPro:IPR009053); BEST Arabidopsis thaliana protein match is: unknown protein (TAIR:AT2G32240.1); Has 267650 Blast hits to 119772 proteins in 3899 species: Archae - 3706; Bacteria - 62589; Metazoa - 1065…			N/A	N/A	2373	9.18396	5.09929	4.59067	6.12825	6.08113	7.22758	3.92232	5.78405	4.44798	5.51025	5.2845	6.01726	6.12551	6.78695	4.87179	7.85793	8.90357	8.60643	4.92619	6.01807	4.53183	6.19687	6.3598	5.99188	.	6.29131	6.47899	4.71812	5.604	5.92808	8.45598	5.1587	6.18285		0.528681	0.685825	-0.109834	AT1G05320	-	0.615449	0.712932	0.08757
AT1G05330		unknown protein; Has 6 Blast hits to 6 proteins in 2 species: Archae - 0; Bacteria - 0; Metazoa - 0; Fungi - 0; Plants - 6; Viruses - 0; Other Eukaryotes - 0 (source: NCBI BLink).			N/A	N/A	414	0	0	0	0	0	0	0	0	0	0	0	0	1.41355	0	0.987536	0	0	0	0	0	0.5041	0	0	0	.	0	0	0	0	0.800362	0	0.168033	0		NA	NA	NA	AT1G05330	-	NA	NA	NA
AT1G05340		unknown protein; FUNCTIONS IN: molecular_function unknown; INVOLVED IN: biological_process unknown; LOCATED IN: chloroplast; EXPRESSED IN: 14 plant structures; EXPRESSED DURING: 7 growth stages; BEST Arabidopsis thaliana protein match is: unknown protein (TAIR:AT2G32210.1); Has 189 Blast hits to 189 proteins in 27 species: Archae - 0; Bacteria - 0; Metazoa - 0; Fungi - 21; Plants - 168; Viruses -…			N/A	N/A	219	10.6322	7.97465	18.2716	29.132	16.4588	13.715	10.4264	9.84018	15.3259	2.16907	0	0	46.5508	29.7511	35.7562	27.0182	16.8614	23.4201	23.5134	18.3468	19.0972	23.1494	20.4136	17.7442	.	12.2928	19.7686	11.8642	0.723023	37.3527	22.4332	20.3191	20.4357		NA	NA	NA	AT1G05340	-	NA	NA	NA
AT1G05350		NAD(P)-binding Rossmann-fold superfamily protein			N/A	N/A	1296	17.5355	17.8699	16.1093	20.3005	21.1377	22.9282	14.895	15.9891	16.7535	14.6246	14.6417	12.7065	23.1804	23.6126	21.0745	26.8795	25.747	26.2795	19.5814	24.3184	24.3994	16.8672	16.1461	13.8796	.	17.1716	21.4555	15.8792	13.9909	22.6225	26.302	22.7664	15.631		0.110985	0.22628	0.156516	AT1G05350	-	9.87597e-06	3.83115e-05	0.43405
AT1G05360		BEST Arabidopsis thaliana protein match is: SNARE associated Golgi protein family (TAIR:AT4G14950.1); Has 332 Blast hits to 326 proteins in 115 species: Archae - 0; Bacteria - 11; Metazoa - 174; Fungi - 0; Plants - 74; Viruses - 0; Other Eukaryotes - 73 (source: NCBI BLink).			N/A	N/A	1251	10.3522	10.5068	8.02113	6.18365	8.38734	7.38132	5.41518	5.11699	5.7436	10.2394	10.7771	13.3583	6.30375	7.84065	5.75075	12.0842	9.98367	9.97341	5.83792	9.54628	10.2764	16.1962	10.8207	7.61177	.	9.62671	7.31744	5.42526	11.4583	6.63172	10.6804	8.55353	11.5429		0.142323	0.274609	-0.220862	AT1G05360	-	0.0034281	0.00853294	-0.440534
AT1G05370		Sec14p-like phosphatidylinositol transfer family protein			N/A	N/A	1254	0.563611	0	0.846784	0.663788	0.148008	0.32339	0.294275	0.396536	0.14685	0.102909	0.191016	0.394107	0.611676	0.19288	0.544257	0.176309	0.121878	0.209841	0.367242	0.194726	0.122821	0.283603	0.156914	0.34569	.	0.470132	0.378395	0.27922	0.229344	0.449604	0.169343	0.228263	0.262069		NA	NA	NA	AT1G05370	-	NA	NA	NA
AT1G05380		Acyl-CoA N-acyltransferase with RING/FYVE/PHD-type zinc finger protein			N/A	N/A	3417	8.33805	9.3755	7.39794	8.72351	9.58965	9.45106	8.01959	7.10167	7.73873	8.33121	6.29934	7.83677	7.58011	7.7876	9.89978	12.3152	12.5675	13.7213	9.94157	8.48655	11.1602	9.19469	8.31594	7.79558	.	8.3705	9.25474	7.62	7.48911	8.4225	12.868	9.86277	8.4354		0.674361	0.798517	-0.0371385	AT1G05380	-	0.027642	0.0549065	0.194662
AT1G05385	LPA19, Psb27-H1	photosystem II 11 kDa protein-related			N/A	N/A	600	21.5479	24.2837	28.2791	20.7729	30.0363	27.1618	24.3869	24.3306	33.5906	36.9342	41.1616	28.4081	22.8895	20.7883	22.4393	28.6248	27.9359	20.0001	26.4459	25.7904	28.0829	26.5793	30.4303	29.0305	.	24.7036	25.9903	27.436	35.5013	22.039	25.5203	26.7731	28.68		0.0110585	0.0348508	-0.377015	AT1G05385	-	0.0199148	0.0411551	-0.345425
AT1G05400		unknown protein; BEST Arabidopsis thaliana protein match is: unknown protein (TAIR:AT1G06810.1); Has 31 Blast hits to 31 proteins in 2 species: Archae - 0; Bacteria - 0; Metazoa - 0; Fungi - 0; Plants - 31; Viruses - 0; Other Eukaryotes - 0 (source: NCBI BLink).			N/A	N/A	399	0	1.40729	0	0	1.47282	0.520057	0	0.642432	0	1.79677	0.922667	0	0.508879	0	1.06108	1.6442	0	0.880456	0.889818	0	1.08622	0	0	0	.	0.469097	0.664292	0.214144	0.906479	0.52332	0.841552	0.658679	0		NA	NA	NA	AT1G05400	-	NA	NA	NA
AT1G05410		Protein of unknown function (DUF1423)			N/A	N/A	1416	6.61299	7.48436	5.49648	4.31086	6.6395	6.16458	6.86496	6.55932	6.7452	9.81853	7.86767	10.4579	9.5001	8.89032	7.70936	9.75651	8.29878	10.1966	8.00314	9.7359	8.16713	12.2532	9.79398	7.92105	.	6.53128	5.70498	6.72316	9.38137	8.69993	9.4173	8.63539	9.98941		0.002689	0.0103632	-0.405743	AT1G05410	-	0.000180411	0.000576231	-0.506293
AT1G05420	ATOFP12, OFP12	ovate family protein 12			N/A	N/A	681	0.449881	0.348291	0.918127	0.39998	0.358612	1.05419	2.13283	1.28517	0.693221	1.57596	0.9118	1.49399	0.273623	0	0	2.08657	0.290594	0.489589	0.891102	0.906723	1.16303	0	0	0.271948	.	0.5721	0.604261	1.37041	1.32725	0.0912077	0.955584	0.986952	0.0906493		NA	NA	NA	AT1G05420	-	NA	NA	NA
AT1G05430		unknown protein; Has 31 Blast hits to 31 proteins in 9 species: Archae - 0; Bacteria - 0; Metazoa - 0; Fungi - 0; Plants - 31; Viruses - 0; Other Eukaryotes - 0 (source: NCBI BLink).			N/A	N/A	810	28.9509	26.3628	22.4061	25.0567	22.9736	29.1899	24.1146	21.626	19.827	26.1956	28.6903	28.2232	30.3237	32.5904	35.9108	33.4084	34.3742	34.6283	25.1513	28.9025	30.1281	26.4225	27.31	20.5149	.	25.9066	25.7401	21.8559	27.703	32.9416	34.137	28.0606	24.7491		0.807215	0.888983	-0.0269925	AT1G05430	-	0.637284	0.732338	-0.0521555
AT1G05440		C-8 sterol isomerases			N/A	N/A	1155	0.181954	0	0	0	0.288648	0	0.145502	0.130799	0	0	0	0	0	0	0	0	0	0	0	0.178713	0	0.144474	0	0	.	0.0606513	0.096216	0.0921003	0	0	0	0.059571	0.048158		NA	NA	NA	AT1G05440	-	NA	NA	NA
AT1G05450		Bifunctional inhibitor/lipid-transfer protein/seed storage 2S albumin superfamily protein			N/A	N/A	385.5	0	0	0	0	0	0	0	0	0	0	0	0	0	0	0	0	0	0	0	0	0	0	0	0	.	0	0	0	0	0	0	0	0		NA	NA	NA	AT1G05450	-	NA	NA	NA
AT1G05460	SDE3	P-loop containing nucleoside triphosphate hydrolases superfamily protein			N/A	N/A	3009	2.26028	2.62018	2.16099	1.90356	1.80255	1.58623	2.28645	1.44234	1.98526	2.76111	3.32253	2.87041	3.0605	2.16552	2.79256	2.32403	2.83053	3.62974	3.12861	3.06466	2.5917	3.19296	2.71905	2.92578	.	2.34715	1.76411	1.90468	2.98468	2.67286	2.9281	2.92832	2.94593		0.0363124	0.0935165	-0.317542	AT1G05460	-	0.000535098	0.00157222	-0.52522
AT1G05470	CVP2	DNAse I-like superfamily protein			N/A	N/A	1854	2.22988	1.23804	1.42549	1.5569	0.738909	1.62329	1.96774	1.90573	1.40841	1.90802	2.02909	2.31033	0.691366	0.94787	1.34271	1.84685	1.12875	1.25387	1.41488	0.429677	1.01811	2.42871	1.93812	2.10865	.	1.63114	1.30637	1.76063	2.08248	0.993982	1.40982	0.954222	2.15849		0.122646	0.244817	-0.366464	AT1G05470	-	0.0270212	0.053783	-0.524906
AT1G05490	chr31	chromatin remodeling 31			N/A	N/A	4233	0.07622	0	0	0.067656	0.059801	0.06672	0	0	0	0.021055	0.100086	0.039866	0.051273	0	0	0.035654	0.024283	0	0.110903	0	0.074676	0	0.128248	0.024595	.	0.0254067	0.0647257	0	0.053669	0.017091	0.019979	0.0618597	0.0509477		NA	NA	NA	AT1G05490	-	NA	NA	NA
AT1G05500	SYTE, ATSYTE, NTMC2TYPE2.1, NTMC2T2.1, SYT5	Calcium-dependent lipid-binding (CaLB domain) family protein			N/A	N/A	1683	19.7537	16.6538	17.1771	20.0003	18.3945	21.1319	21.3407	17.7681	16.7503	17.6614	17.1968	20.1383	20.9126	20.4507	18.925	20.414	21.6395	23.8358	18.7268	22.1368	18.1783	19.3513	17.9638	17.6005	.	17.8615	19.8422	18.6197	18.3322	20.0961	21.9631	19.6806	18.3052		0.295776	0.466962	-0.086076	AT1G05500	-	0.322694	0.43851	0.0814165
AT1G05510		Protein of unknown function (DUF1264)			N/A	N/A	726	0	0	0	0	0	0	0	0	0	0	0	0	0	0	0	0	0	0	0	0	0	0	0	0	.	0	0	0	0	0	0	0	0		NA	NA	NA	AT1G05510	-	NA	NA	NA
AT1G05520		Sec23/Sec24 protein transport family protein			N/A	N/A	2352	9.93702	9.87748	8.28069	10.6837	10.4525	10.3737	10.3574	8.16931	6.68131	8.9041	8.46742	9.17251	16.326	15.7283	12.4599	17.928	18.5735	17.8004	15.1453	13.4066	15.0346	10.3998	9.16221	9.83711	.	9.36506	10.5033	8.40267	8.84801	14.8381	18.1006	14.5288	9.79971		0.59988	0.742959	-0.0505965	AT1G05520	-	0.0906867	0.154881	0.163177
AT1G05530	UGT75B2, UGT2	UDP-glucosyl transferase 75B2			N/A	N/A	1368	0	0.119479	0	0	0	0.089419	0	0.107658	0	0	0	0	0	0	0	0	0	0	0	0	0	0	0	0	.	0.0398263	0.0298063	0.035886	0	0	0	0	0		NA	NA	NA	AT1G05530	-	NA	NA	NA
AT1G05540		Protein of unknown function (DUF295)			N/A	N/A	1104	5.69308	4.10597	5.15175	2.09811	1.67082	3.09582	3.23378	1.91841	2.12395	6.04076	7.8242	9.27591	1.18554	1.1758	2.47299	1.54508	1.6808	2.60772	1.30246	1.67378	1.22288	4.18773	7.09774	4.51772	.	4.9836	2.28825	2.42538	7.71362	1.61144	1.94453	1.39971	5.26773		0.0640043	0.146776	-0.412761	AT1G05540	-	1.21551e-07	6.03029e-07	-1.17916
AT1G05550		Protein of unknown function (DUF295)			N/A	N/A	846	0	0.146406	0	0	0.137334	0.209354	0.278469	0	0.137853	0.417775	0.377922	0.609164	0	0.40079	0.238206	0	0	0	0	0	0	0	0	0.244706	.	0.048802	0.115563	0.138774	0.468287	0.212999	0	0	0.0815687		NA	NA	NA	AT1G05550	-	NA	NA	NA
AT1G05560	UGT1, UGT75B1	UDP-glucosyltransferase 75B1			N/A	N/A	1410	44.3374	45.15	39.5998	23.5962	23.8857	23.4587	15.2642	19.4782	16.722	67.6217	67.7363	66.3792	29.3182	29.3889	28.029	31.4229	27.725	26.8738	22.4917	21.0061	18.4131	84.7218	84.074	73.5062	.	43.0291	23.6469	17.1548	67.2457	28.912	28.6739	20.637	80.7673		1.97541e-11	2.64773e-10	-0.468285	AT1G05560	-	5.06681e-52	2.06916e-50	-1.05949
AT1G05570	CALS1, GSL06, ATGSL6, ATGSL06, GSL6	callose synthase 1			N/A	N/A	5853	4.01067	4.46021	3.19994	6.77246	6.41432	6.51305	6.13008	5.27824	6.95885	2.8284	2.8338	3.38073	33.5256	29.5216	30.1757	25.5411	27.4901	26.5374	31.4056	26.8765	28.7526	6.03941	5.58376	5.379	.	3.89027	6.56661	6.12239	3.01431	31.0743	26.5229	29.0116	5.66739		0.122805	0.245048	0.151762	AT1G05570	-	8.27397e-15	7.58332e-14	0.763508
AT1G05575		unknown protein; FUNCTIONS IN: molecular_function unknown; INVOLVED IN: anaerobic respiration; LOCATED IN: endomembrane system; EXPRESSED IN: 17 plant structures; EXPRESSED DURING: 9 growth stages; BEST Arabidopsis thaliana protein match is: unknown protein (TAIR:AT2G31945.1); Has 63 Blast hits to 63 proteins in 10 species: Archae - 0; Bacteria - 0; Metazoa - 0; Fungi - 0; Plants - 63; Viruses - …			N/A	N/A	270	15.2052	19.6635	28.6339	7.22147	3.48334	7.22137	6.6916	12.0432	11.0807	4.29941	5.61174	4.12739	7.31949	9.32872	17.6014	14.3396	11.5464	6.1037	12.5965	3.7509	23.1318	19.9615	13.0078	25.4094	.	21.1675	5.97539	9.9385	4.67951	11.4165	10.6632	13.1597	19.4596		0.00397319	0.0146217	1.47862	AT1G05575	1	0.573316	0.677277	0.289111
AT1G05577		Domain of unknown function (DUF966)			N/A	N/A	1119	0	0	0	0	0	0	0	0	0	0	0	0	0	0.173303	0	0.157208	0	0	0	0	0	0	0	0.22634	.	0	0	0	0	0.0577677	0.0524027	0	0.0754467		NA	NA	NA	AT1G05577	-	NA	NA	NA
AT1G05580	ATCHX23, CHX23	cation/H+ exchanger 23			N/A	N/A	2437.5	0	0	0	0	0	0	0	0	0	0	0	0	0	0	0	0	0	0	0	0	0	0	0	0	.	0	0	0	0	0	0	0	0		NA	NA	NA	AT1G05580	-	NA	NA	NA
AT1G05590	HEXO2, ATHEX3	beta-hexosaminidase 2			N/A	N/A	1743	7.45723	5.926	7.49875	5.59252	7.34361	4.76511	5.45502	5.09485	5.93256	7.65976	6.45762	5.97515	7.45734	8.50208	8.49691	6.99334	7.42245	6.82098	8.95707	6.42554	7.09815	6.6666	6.5836	7.47314	.	6.96066	5.90041	5.49414	6.69751	8.15211	7.07892	7.49359	6.90778		0.594521	0.738807	-0.06909	AT1G05590	-	0.244035	0.351468	-0.151208
AT1G05600		Tetratricopeptide repeat (TPR)-like superfamily protein			N/A	N/A	1515	4.34141	3.41726	5.32196	1.81947	4.64276	3.16911	3.73626	3.62795	4.30991	5.55701	5.03392	4.91895	5.98811	6.16998	5.74158	5.56413	4.82518	8.64861	5.99634	4.30607	4.43485	5.20084	7.34049	4.92804	.	4.36021	3.21045	3.89137	5.16996	5.96656	6.34597	4.91242	5.82312		0.238782	0.402982	-0.249891	AT1G05600	-	0.0119665	0.0261919	-0.533097
AT1G05610	APS2	ADP-glucose pyrophosphorylase small subunit 2			N/A	N/A	1431	0	0.815911	0.209156	0.288439	0	0.095214	0.129253	0.23023	0.128948	0	0	0.087324	0	0.169302	0	0.311881	0.104727	0	0.160059	0.652615	0.21258	0	0.287653	0.31473	.	0.341689	0.127884	0.16281	0.029108	0.056434	0.138869	0.341751	0.200794		NA	NA	NA	AT1G05610	-	NA	NA	NA
AT1G05615		Domain of unknown function (DUF313)			N/A	N/A	519	0	0	0	0	0	0	0	0	0	0	0	0	0	0	0	0	0	0	0	0	0	0	0	0	.	0	0	0	0	0	0	0	0		NA	NA	NA	AT1G05615	-	NA	NA	NA
AT1G05620	URH2	uridine-ribohydrolase 2			N/A	N/A	969	6.21082	6.53579	4.02719	4.08755	3.40982	6.97753	5.14834	6.02518	6.03599	4.60106	6.10115	6.14508	5.98237	8.62139	6.46568	7.49287	8.10818	7.20086	11.4552	5.94473	7.9915	5.54627	5.07045	5.80495	.	5.59127	4.82497	5.7365	5.61576	7.02315	7.60064	8.46381	5.47389		0.950681	0.973342	-0.0125072	AT1G05620	-	0.455077	0.570306	-0.15105
AT1G05630	AT5PTASE13, 5PTASE13	Endonuclease/exonuclease/phosphatase family protein			N/A	N/A	3427.36	12.8481	11.1591	10.0282	8.1484	11.0253	9.89356	4.0394	5.14501	4.56555	6.91825	7.59233	6.65907	11.874	10.2256	12.8905	8.69004	10.0094	7.98995	6.75636	7.0463	8.42457	7.12665	8.39294	7.87851	.	11.3451	9.68909	4.58332	7.05655	11.6634	8.89646	7.40908	7.79937		4.53574e-05	0.000267815	0.39944	AT1G05630	-	0.00180497	0.00476536	0.305634
AT1G05640		Ankyrin repeat family protein			N/A	N/A	1884	0.329234	0.087181	0.265245	0.359468	0	0.413674	0.241333	0.217057	0.416098	0.282362	0.480444	0.650042	0.995435	0.532581	0.832404	0.892016	1.73351	0.924628	0.908476	1.72771	0.809713	0.464368	0.25727	0.773152	.	0.22722	0.257714	0.291496	0.470949	0.786807	1.18338	1.14863	0.498263		NA	NA	NA	AT1G05640	-	NA	NA	NA
AT1G05650		Pectin lyase-like superfamily protein			N/A	N/A	1185	0	0	0	0	0	0	0	0	0	0	0	0	0	0	0	0	0	0	0	0	0	0	0	0	.	0	0	0	0	0	0	0	0		NA	NA	NA	AT1G05650	-	NA	NA	NA
AT1G05660		Pectin lyase-like superfamily protein			N/A	N/A	1185	0	0	0	0	0	0	0	0	0	0	0	0	0	0	0	0	0	0	0	0	0	0	0	0	.	0	0	0	0	0	0	0	0		NA	NA	NA	AT1G05660	-	NA	NA	NA
AT1G05670		Pentatricopeptide repeat (PPR-like) superfamily protein			N/A	N/A	2226	4.70091	3.8349	4.36591	2.48269	2.17311	2.05438	2.17614	1.73792	2.31527	3.05382	2.0796	2.98269	2.23195	3.55569	2.61737	2.5828	3.35302	3.93293	2.41581	3.45144	2.52414	3.2294	2.44441	2.32192	.	4.30057	2.23673	2.07644	2.70537	2.80167	3.28958	2.79713	2.66524		0.0714599	0.15985	0.306513	AT1G05670	-	0.263968	0.374483	-0.189951
AT1G05675		UDP-Glycosyltransferase superfamily protein			N/A	N/A	1362	30.4739	30.856	31.7389	14.981	14.8243	13.4028	2.73079	4.73461	3.72257	0.371373	0.510777	1.05777	13.1409	12.012	14.2422	5.73868	7.69293	7.70301	2.21682	3.09402	3.03844	15.5781	15.099	12.7273	.	31.0229	14.4027	3.72932	0.64664	13.1317	7.04487	2.78309	14.4681		1.07792e-61	1.05751e-59	3.82335	AT1G05675	1	6.41994e-41	1.92831e-39	3.09017
AT1G05680	UGT74E2	Uridine diphosphate glycosyltransferase 74E2			N/A	N/A	1362	1.28342	0.782064	0.578906	1.58058	0.256003	0.855065	0	0.457448	0.126734	1.10035	0.506753	0.173354	5.07642	7.73817	5.50931	7.34986	7.19481	5.68951	2.50881	3.06845	3.13242	6.84638	8.85406	7.61941	.	0.881463	0.897216	0.194727	0.593486	6.10797	6.74473	2.90323	7.77328		0.476921	0.643103	0.476016	AT1G05680	-	0.583323	0.685998	0.367111
AT1G05690	BT3	BTB and TAZ domain protein 3			N/A	N/A	1095	6.24123	6.631	6.13588	1.78913	3.19697	3.16376	3.92422	6.16329	3.86377	10.2148	11.4926	10.3905	7.23144	5.69462	6.13595	5.50372	3.81153	5.66206	4.98404	4.18738	6.9135	6.22218	11.0846	8.35701	.	6.33604	2.71662	4.65043	10.6993	6.354	4.99244	5.36164	8.5546		0.00973651	0.0312791	-0.52345	AT1G05690	-	1.37384e-11	9.93815e-11	-1.36897
AT1G05700		Leucine-rich repeat transmembrane protein kinase protein			N/A	N/A	2559	0	0.250889	0	0	0	0	0	0	0	0	0	0.039085	0	0	0	0	0	0	0	0	0	0	0	0	.	0.0836297	0	0	0.0130283	0	0	0	0		NA	NA	NA	AT1G05700	-	NA	NA	NA
AT1G05710		basic helix-loop-helix (bHLH) DNA-binding superfamily protein			N/A	N/A	464.977	1.27325	1.51162	2.07948	2.63206	0.917363	0.740576	2.68668	0	1.79446	3.44187	6.22158	7.11269	5.8555	9.60759	4.39617	4.46453	5.18981	5.8677	4.95286	5.17781	1.95631	4.17811	3.70983	2.37019	.	1.62145	1.43	1.49371	5.59205	6.61975	5.17401	4.02899	3.41938		NA	NA	NA	AT1G05710	-	NA	NA	NA
AT1G05720		selenoprotein family protein			N/A	N/A	492	23.5639	15.2404	17.3275	21.5386	21.6817	21.0623	28.5963	28.2441	27.6907	18.478	20.1605	24.1692	49.8306	46.8282	53.9214	53.1262	58.6937	82.8273	47.8046	52.7025	55.6138	24.0206	20.5148	28.4525	.	18.7106	21.4275	28.177	20.9359	50.1934	64.8824	52.0403	24.3293		0.264924	0.432923	-0.165139	AT1G05720	-	0.979452	0.986767	-0.00381517
AT1G05730		Eukaryotic protein of unknown function (DUF842)			N/A	N/A	450	1.19073	0	0	0	0.488468	0	0.516126	0	0	1.08698	0.691022	1.36339	0	2.30389	1.24444	1.05738	3.15131	0.657943	1.71905	1.85171	2.34206	1.46922	3.10497	1.67778	.	0.39691	0.162823	0.172042	1.04713	1.18278	1.62221	1.97094	2.08399		NA	NA	NA	AT1G05730	-	NA	NA	NA
AT1G05740		Eukaryotic protein of unknown function (DUF842)			N/A	N/A	438	0	0	0	0	0	0	0	0	0	0	0	0	0	0	0	0	0	0	0	0	0	0	0	0	.	0	0	0	0	0	0	0	0		NA	NA	NA	AT1G05740	-	NA	NA	NA
AT1G05750	PDE247, CLB19	Tetratricopeptide repeat (TPR)-like superfamily protein			N/A	N/A	1503	2.4172	2.79592	1.94128	2.68958	2.72167	2.12287	1.07509	1.48076	2.94882	2.68958	2.75407	4.14341	5.55948	2.49223	2.99051	2.48744	3.73833	5.32877	3.17822	2.0819	1.83596	2.25237	3.0854	2.15506	.	2.3848	2.51137	1.83489	3.19569	3.68074	3.85151	2.36536	2.49761		0.23509	0.39863	-0.29443	AT1G05750	-	0.400917	0.517594	-0.208293
AT1G05760	RTM1	Mannose-binding lectin superfamily protein			N/A	N/A	525	0.771305	2.194	3.4277	1.98581	1.23666	1.29805	0.674779	0.912677	0.338799	2.30132	1.57424	0.642847	0.738744	1.45386	2.66363	0.979553	2.2858	0.438609	1.09858	3.25846	1.29189	1.56334	0	0.834901	.	2.131	1.50684	0.642085	1.50614	1.61874	1.23465	1.88298	0.799414		0.689347	0.809274	0.228128	AT1G05760	-	0.939985	0.960777	0.0429665
AT1G05770		Mannose-binding lectin superfamily protein			N/A	N/A	555	0.990252	0.840019	0.598441	1.80331	0.790719	1.18728	0	0	1.17824	0.298348	0	0.286624	0.309977	0	0.338394	0	0.318871	0	0	0	0	0	0.442312	0	.	0.809571	1.26044	0.392747	0.194991	0.216124	0.10629	0	0.147437		NA	NA	NA	AT1G05770	-	NA	NA	NA
AT1G05780		Vacuolar ATPase assembly integral membrane protein VMA21-like domain			N/A	N/A	321	13.1747	5.53795	13.5244	2.46502	4.71936	7.36159	6.8623	9.16926	8.56306	7.82981	6.70076	5.67516	9.80409	14.0726	7.35795	13.4365	13.018	15.1939	5.71755	12.9045	1.72155	17.229	13.1231	7.20308	.	10.7457	4.84866	8.19821	6.73524	10.4115	13.8828	6.7812	12.5184		0.268566	0.436894	0.50189	AT1G05780	-	0.57736	0.680696	-0.252786
AT1G05785		Got1/Sft2-like vescicle transport protein family			N/A	N/A	408	9.55753	5.40654	5.48148	8.24556	7.49587	9.91168	7.57007	6.73523	6.49654	5.07853	7.51974	4.70888	8.27276	11.2308	10.1777	14.9394	13.6188	9.25217	13.0439	9.42964	8.86352	11.4696	4.33589	1.6143	.	6.81518	8.55104	6.93395	5.76905	9.89375	12.6035	10.4457	5.8066		0.647107	0.778255	0.156419	AT1G05785	-	0.234282	0.340587	0.406403
AT1G05790		lipase class 3 family protein			N/A	N/A	1752.17	6.93665	11.0694	7.60951	9.57057	11.0665	9.05938	8.65482	8.5876	8.17159	7.17408	8.09615	6.65732	12.5458	11.9429	13.5448	17.5218	16.6605	13.6633	14.2664	11.7239	13.8965	11.0271	7.36532	6.74997	.	8.53852	9.89882	8.47134	7.30918	12.6778	15.9485	13.2956	8.3808		0.570393	0.719501	0.0671421	AT1G05790	-	0.0109744	0.0242509	0.300943
AT1G05800	DGL	alpha/beta-Hydrolases superfamily protein			N/A	N/A	1416	0	0	0	0	0	0	0	0	0	0	0	0	0	0	0	0	0	0	0	0	0	0	0	0	.	0	0	0	0	0	0	0	0		NA	NA	NA	AT1G05800	-	NA	NA	NA
AT1G05805		basic helix-loop-helix (bHLH) DNA-binding superfamily protein			N/A	N/A	1089	25.3987	21.7375	24.0087	39.8003	39.0568	38.8978	41.4798	36.5555	35.6013	6.9208	6.15424	7.47584	28.8503	25.5988	29.0711	42.0528	42.7869	37.8043	37.6075	38.2413	43.7661	23.1283	21.8175	19.2551	.	23.715	39.2516	37.8789	6.85029	27.8401	40.8813	39.8716	21.4003		9.36401e-40	5.28079e-38	1.24192	AT1G05805	1	6.14038e-77	4.22438e-75	1.74736
AT1G05810	ARA, ARA-1, ATRAB11D, ATRABA5E, RABA5E	RAB GTPase homolog A5E			N/A	N/A	786	9.12972	7.97256	8.89212	4.53564	6.10984	8.23982	13.2097	11.3803	8.63509	7.33633	12.093	10.2501	5.55327	6.58693	13.3351	9.10085	9.35944	7.56891	8.02828	12.7856	10.9495	10.9726	12.0806	11.2384	.	8.6648	6.2951	11.075	9.89314	8.49177	8.6764	10.5878	11.4305		0.72503	0.834676	-0.0645107	AT1G05810	-	0.0144297	0.0309502	-0.448672
AT1G05820	SPPL5, ATSPPL5	SIGNAL PEPTIDE PEPTIDASE-LIKE 5			N/A	N/A	1611	1.4793	1.29854	0.590035	0.644493	1.1438	0.848798	1.01652	1.02434	1.37203	1.48761	1.25347	0.078723	0.568613	1.19047	1.53684	0.815812	0.742141	0.708869	1.68036	1.45804	0.629376	1.2574	1.11483	1.71712	.	1.12262	0.87903	1.13763	0.939934	1.09864	0.755607	1.25593	1.36312		0.373915	0.548832	0.525609	AT1G05820	-	0.477627	0.591592	0.419774
AT1G05830	ATX2, SDG30	trithorax-like protein 2			N/A	N/A	3252	9.5235	9.51233	8.00709	7.31527	8.13883	7.92326	7.19332	8.29533	6.17346	9.63478	10.0329	11.1814	9.04936	6.75216	9.44408	10.0164	9.76336	10.6715	10.06	7.41289	9.41618	11.6471	10.683	10.6334	.	9.01431	7.79245	7.2207	10.283	8.4152	10.1504	8.96302	10.9878		0.00251302	0.00977614	-0.249361	AT1G05830	-	0.000469174	0.00139482	-0.288641
AT1G05835		PHD finger protein			N/A	N/A	384	16.6243	13.7144	6.18423	0.848881	4.77965	3.36997	1.57865	2.0868	5.14203	5.84444	16.0421	7.56687	3.29829	4.16966	5.69949	4.48345	2.95074	0	0.949972	1.78049	3.53195	10.7896	4.37268	11.5962	.	12.1743	2.9995	2.93583	9.8178	4.38915	2.47806	2.08747	8.91949		0.504847	0.666324	0.328289	AT1G05835	-	0.0272853	0.054276	-1.08665
AT1G05840		Eukaryotic aspartyl protease family protein			N/A	N/A	1458	21.9802	20.6957	19.893	17.657	21.123	22.8391	20.4492	23.1252	19.7628	15.4714	14.7654	18.901	33.0163	30.7718	34.1059	34.2241	37.4924	42.7236	41.309	30.839	34.948	21.9579	22.1044	16.4213	.	20.8563	20.5397	21.1124	16.3793	32.6313	38.1467	35.6987	20.1612		0.0429509	0.107507	0.173687	AT1G05840	-	0.00537917	0.0128326	0.238833
AT1G05850	POM1, ERH2, ELP1, CTL1, ELP, HOT2, ATCTL1	Chitinase family protein			N/A	N/A	966	277.333	306.431	301.053	349.124	296.772	328.029	334.667	315.566	308.513	401.24	351.167	380.91	171.958	183.031	164.874	191.788	209.973	211.922	220.843	201.954	226.907	263.33	252.463	273.765	.	294.939	324.642	319.582	377.772	173.288	204.561	216.568	263.186		1.83046e-06	1.35669e-05	-0.229988	AT1G05850	-	0.0197862	0.0409429	-0.11233
AT1G05860		unknown protein; FUNCTIONS IN: molecular_function unknown; INVOLVED IN: biological_process unknown; LOCATED IN: chloroplast; EXPRESSED IN: 20 plant structures; EXPRESSED DURING: 11 growth stages; BEST Arabidopsis thaliana protein match is: unknown protein (TAIR:AT2G31600.1); Has 101 Blast hits to 100 proteins in 32 species: Archae - 0; Bacteria - 0; Metazoa - 28; Fungi - 2; Plants - 66; Viruses -…			N/A	N/A	843	5.60683	7.33793	7.94878	5.72502	8.54434	5.03221	5.06191	5.77506	4.35011	6.27741	8.60015	7.71461	7.42585	7.30212	5.24813	8.31321	8.41835	10.3446	10.2069	8.18338	7.28598	10.4567	7.02245	8.50618	.	6.96451	6.43386	5.06236	7.53072	6.6587	9.02539	8.55875	8.66178		0.720324	0.83151	-0.0718889	AT1G05860	-	0.443759	0.558912	-0.153779
AT1G05870		Protein of unknown function (DUF1685)			N/A	N/A	570	16.4531	18.6914	15.5559	9.92502	12.8286	12.5485	14.6847	12.6068	14.9519	24.9558	30.5688	29.3965	20.0526	21.8568	17.9686	18.4136	17.0189	21.3339	18.7787	11.145	13.4336	27.4239	34.7375	26.2108	.	16.9001	11.7674	14.0811	28.307	19.9593	18.9221	14.4524	29.4574		0.00303372	0.0115338	-0.45377	AT1G05870	-	3.1868e-08	1.67418e-07	-0.846653
AT1G05880	ATARI12, ARI12	RING/U-box superfamily protein			N/A	N/A	1480.5	0	0.372006	0	0	0	0.086043	0	0	0	0	0	0	5.45817	7.68055	4.52618	0.142401	0.290761	0.820741	3.5538	5.09473	3.07393	0	0.262119	0.285639	.	0.124002	0.028681	0	0	5.8883	0.417968	3.90749	0.182586		NA	NA	NA	AT1G05880	-	NA	NA	NA
AT1G05890	ARI5, ATARI5	RING/U-box superfamily protein			N/A	N/A	1664.52	33.4742	27.6077	23.922	25.8119	32.8664	26.141	32.1531	31.5428	25.3851	21.4846	20.2849	22.5631	42.3514	40.7301	46.7173	51.5059	46.8694	51.9169	47.9481	46.4372	51.8434	29.4428	29.5699	34.1675	.	28.3346	28.2731	29.6937	21.4442	43.2663	50.0974	48.7429	31.0601		0.0495134	0.119984	0.197911	AT1G05890	-	0.00604972	0.0142599	0.276599
AT1G05894		unknown protein; LOCATED IN: chloroplast; BEST Arabidopsis thaliana protein match is: unknown protein (TAIR:AT2G31480.1); Has 35333 Blast hits to 34131 proteins in 2444 species: Archae - 798; Bacteria - 22429; Metazoa - 974; Fungi - 991; Plants - 531; Viruses - 0; Other Eukaryotes - 9610 (source: NCBI BLink).			N/A	N/A	1374	0.32662	0.132953	0.3931	0.143097	0	0.094007	0.129121	0.228639	0.381953	0.632517	0.252877	0.171865	0.749677	0.166602	0.222484	0.153627	0.520178	1.05477	0.157019	0.490624	0.312721	0.504947	0.1432	0.100885	.	0.284224	0.0790347	0.246571	0.35242	0.379588	0.576192	0.320121	0.249677		NA	NA	NA	AT1G05894	-	NA	NA	NA
AT1G05900	ATNTH2, NTH2	endonuclease III 2			N/A	N/A	1161	14.5286	11.125	12.2248	7.39438	12.284	10.4817	10.8991	8.84226	8.50118	18.1056	17.0937	20.9569	13.1951	11.8516	10.4998	13.8677	13.7066	14.8114	12.4539	10.7463	11.009	17.0318	13.5446	13.1627	.	12.6261	10.0534	9.41418	18.7187	11.8488	14.1286	11.4031	14.5797		0.00708129	0.0238405	-0.325376	AT1G05900	-	1.8951e-06	8.12534e-06	-0.575637
AT1G05910		cell division cycle protein 48-related / CDC48-related			N/A	N/A	3633	5.34678	5.88362	4.26552	5.03532	4.68934	4.97051	4.00994	3.59242	3.30453	4.86449	4.35549	5.19221	6.26604	6.55845	7.60763	7.72048	9.10544	7.98153	6.70693	6.04234	7.441	4.96214	4.99165	4.79753	.	5.16531	4.89839	3.63563	4.80406	6.81071	8.26915	6.73009	4.91711		0.758947	0.85855	-0.031184	AT1G05910	-	0.965425	0.977568	0.00440505
AT1G05920		Domain of unknown function (DUF313)			N/A	N/A	948	0	0	0	0	0	0	0	0	0	0	0	0	0	0	0	0	0	0	0	0	0	0	0	0	.	0	0	0	0	0	0	0	0		NA	NA	NA	AT1G05920	-	NA	NA	NA
AT1G05925		unknown protein; LOCATED IN: endomembrane system; Has 30201 Blast hits to 17322 proteins in 780 species: Archae - 12; Bacteria - 1396; Metazoa - 17338; Fungi - 3422; Plants - 5037; Viruses - 0; Other Eukaryotes - 2996 (source: NCBI BLink).			N/A	N/A	162	0	0	0	0	0	0	0	0	0	0	0	0	0	0	0	0	0	0	0	0	0	0	0	0	.	0	0	0	0	0	0	0	0		NA	NA	NA	AT1G05925	-	NA	NA	NA
AT1G05930		Domain of unknown function (DUF313)			N/A	N/A	957	0	0	0	0	0	0	0	0	0	0	0	0	0	0	0	0	0	0	0	0	0	0	0	0	.	0	0	0	0	0	0	0	0		NA	NA	NA	AT1G05930	-	NA	NA	NA
AT1G05940	CAT9	cationic amino acid transporter 9			N/A	N/A	1710	22.1814	19.1919	17.4743	22.4772	23.2716	22.7328	21.5561	26.0647	23.6329	19.868	20.1658	21.605	26.9252	26.182	25.7556	33.0556	36.2419	31.2738	27.4863	25.1576	23.2858	17.5179	19.9018	19.4914	.	19.6159	22.8272	23.7512	20.5463	26.2876	33.5238	25.3099	18.9704		0.462889	0.630521	-0.0634762	AT1G05940	-	0.188464	0.28552	0.113718
AT1G05950		unknown protein; Has 50 Blast hits to 45 proteins in 14 species: Archae - 5; Bacteria - 0; Metazoa - 4; Fungi - 0; Plants - 34; Viruses - 0; Other Eukaryotes - 7 (source: NCBI BLink).			N/A	N/A	1884	1.25479	0.923254	0.559233	1.82303	1.13252	1.13159	0.779124	1.07955	0.53077	0.773162	0.782605	1.18715	4.76595	4.59957	4.53783	3.68291	3.47041	3.05003	1.93212	2.85945	1.73795	0.90946	2.06416	0.893588	.	0.912426	1.36238	0.796481	0.914306	4.63445	3.40112	2.17651	1.28907		0.67504	0.798755	-0.156418	AT1G05950	-	0.353197	0.470021	0.346385
AT1G05960		ARM repeat superfamily protein			N/A	N/A	2949	13.465	10.9283	11.1998	14.5714	17.7479	16.4146	16.5877	17.3286	14.4107	10.1693	10.5997	10.8588	11.7014	13.2652	12.0488	21.2245	19.2955	19.5475	21.7645	19.4649	20.8586	11.3419	10.7447	11.1198	.	11.8644	16.2446	16.109	10.5426	12.3385	20.0225	20.696	11.0688		0.920525	0.956101	0.00705428	AT1G05960	-	5.1101e-09	2.90953e-08	0.41316
AT1G05970		RNA-binding (RRM/RBD/RNP motifs) family protein			N/A	N/A	598.915	4.40752	9.88905	14.5061	12.9888	4.8948	6.58475	12.1285	10.0742	11.5224	7.77563	12.7924	8.78068	10.2496	11.3841	14.3715	7.6311	9.38458	11.2958	7.60542	11.5492	7.79414	12.3538	6.24724	8.31529	.	9.60089	8.15612	11.2417	9.7829	12.0017	9.43716	8.98292	8.97211		0.650645	0.781094	-0.144791	AT1G05970	-	0.3323	0.448331	-0.309966
AT1G05990	RHS1	EF hand calcium-binding protein family			N/A	N/A	453	0	0.502129	0	0	0	0	0	0	0	0	0	0	0	0	0	0	0	0	0	0	0	0	0	0	.	0.167376	0	0	0	0	0	0	0		NA	NA	NA	AT1G05990	-	NA	NA	NA
AT1G06000		UDP-Glycosyltransferase superfamily protein			N/A	N/A	1308	17.4468	18.4747	18.1588	12.6365	10.3379	11.3933	8.19166	7.25702	7.1212	22.0951	19.5959	20.4196	18.8821	16.2034	18.1772	16.1537	14.8822	13.1035	23.339	22.1787	22.675	24.2357	20.4863	23.4644	.	18.0268	11.4559	7.52329	20.7035	17.7542	14.7131	22.7309	22.7288		0.17815	0.325121	-0.145407	AT1G06000	-	2.00274e-08	1.0774e-07	-0.606018
AT1G06010		unknown protein; Has 25 Blast hits to 25 proteins in 9 species: Archae - 0; Bacteria - 0; Metazoa - 0; Fungi - 0; Plants - 25; Viruses - 0; Other Eukaryotes - 0 (source: NCBI BLink).			N/A	N/A	237	38.0601	26.5822	41.6863	43.5332	39.6878	18.1714	61.5365	47.3433	33.9291	37.3282	15.3464	28.8262	26.8842	21.8907	36.4134	19.4381	26.5567	16.4245	53.1851	25.1176	28.0745	34.0665	38.0379	27.2817	.	35.4429	33.7975	47.603	27.1669	28.3961	20.8064	35.4591	33.1287		0.149664	0.284763	0.410559	AT1G06010	-	0.271169	0.382455	0.313571
AT1G06020		pfkB-like carbohydrate kinase family protein			N/A	N/A	1038	1.0714	0.524125	0.475414	0.196382	0.345786	0.517138	0	0.463264	0.341871	0.129625	0.341987	0.122836	0.670933	0.656244	0	0.9763	0.137499	0.230323	0.846925	0	0.135712	0.17243	0.190642	0	.	0.690313	0.353102	0.268378	0.198149	0.442392	0.448041	0.327546	0.121024		NA	NA	NA	AT1G06020	-	NA	NA	NA
AT1G06030		pfkB-like carbohydrate kinase family protein			N/A	N/A	990	0	0	0	0	0	0.140266	0	0	0	0	0	0	0	0	0.158998	0.429725	0	0.251456	0	0	0	0	0	0	.	0	0.0467553	0	0	0.0529993	0.22706	0	0		NA	NA	NA	AT1G06030	-	NA	NA	NA
AT1G06040	STO	B-box zinc finger family protein			N/A	N/A	745.742	336.914	317.691	313.872	312.028	306.417	341.112	311.974	307.486	292.152	359.687	347.113	363.251	282.656	284.554	300.041	297.566	301.119	286.99	243.679	227.67	237.542	346.153	297.146	313.175	.	322.826	319.852	303.871	356.684	289.084	295.225	236.297	318.825		0.0384802	0.098124	-0.0921835	AT1G06040	-	0.0386637	0.073641	-0.0920965
AT1G06050		Protein of unknown function (DUF1336)			N/A	N/A	942	10.3708	10.474	8.14748	10.1499	11.9452	9.39096	6.22527	7.47629	6.56691	6.59163	5.53039	8.9546	19.7832	16.2832	18.1634	22.0901	17.1619	16.2878	11.8963	14.1158	13.9143	8.66186	9.46661	7.76606	.	9.66409	10.4954	6.75616	7.02554	18.0766	18.5133	13.3088	8.63151		0.0488978	0.118753	0.317647	AT1G06050	-	0.00662185	0.0154721	0.437934
AT1G06060		LisH and RanBPM domains containing protein			N/A	N/A	642	21.024	17.782	13.9716	18.4118	21.4293	16.9819	17.2967	27.0864	25.6493	19.7182	19.6002	24.7082	22.2364	28.4914	24.3944	24.9722	24.4033	22.433	22.4832	26.6426	20.4283	23.7878	12.4426	21.7202	.	17.5925	18.941	23.3441	21.3422	25.0407	23.9362	23.1847	19.3169		0.218721	0.378656	-0.182254	AT1G06060	-	0.635759	0.731193	-0.0701844
AT1G06070		Basic-leucine zipper (bZIP) transcription factor family protein			N/A	N/A	1272	8.86385	8.02282	10.8275	10.1785	9.22508	10.9663	8.97019	7.94926	6.61986	6.61324	5.52135	6.77998	11.7184	12.9269	12.7904	12.6761	12.4276	11.4324	12.6694	9.56492	10.5021	7.56079	10.0694	7.76172	.	9.23806	10.1233	7.84644	6.30486	12.4786	12.1787	10.9121	8.46397		0.0126064	0.0389444	0.325797	AT1G06070	-	0.000242657	0.000758817	0.479272
AT1G06080	ADS1	delta 9 desaturase 1			N/A	N/A	918	16.9547	17.9703	15.3512	13.7217	10.8152	14.4501	22.4792	26.9164	26.2109	28.0625	22.947	22.8436	8.48683	5.45535	7.55262	0.46049	0.944648	2.11497	16.1845	20.014	16.4922	20.4246	14.4753	13.3724	.	16.7587	12.9957	25.2022	24.6177	7.16493	1.17337	17.5636	16.0908		0.0005159	0.00241219	-0.381156	AT1G06080	-	8.01989e-08	4.04655e-07	-0.589093
AT1G06090		Fatty acid desaturase family protein			N/A	N/A	900	0	0	0	0.226898	0	0	0	0	0	0	0	0	0	0	0	0	0	0	0	0	0	0	0	0	.	0	0.0756327	0	0	0	0	0	0		NA	NA	NA	AT1G06090	-	NA	NA	NA
AT1G06100		Fatty acid desaturase family protein			N/A	N/A	900	0	0	0	0	0	0	0	0	0	0	0	0	0	0	0	0	0	0	0	0	0	0	0	0	.	0	0	0	0	0	0	0	0		NA	NA	NA	AT1G06100	-	NA	NA	NA
AT1G06110	SKIP16	SKP1/ASK-interacting protein 16			N/A	N/A	1311	20.7847	19.3069	19.6081	19.6425	18.776	16.1405	21.072	19.2589	22.9806	18.4184	16.785	17.1625	26.1849	26.8844	32.0539	32.1439	32.3791	31.3311	30.472	23.6648	31.8943	17.6982	23.6179	17.3363	.	19.8999	18.1863	21.1038	17.4553	28.3744	31.9514	28.677	19.5508		0.289566	0.460263	0.0989877	AT1G06110	-	0.681536	0.769647	0.0383555
AT1G06120		Fatty acid desaturase family protein			N/A	N/A	900	0	0	0	0	0	0	0	0	0	0	0	0	0	0	0	0	0	0	0	0	0	0	0	0	.	0	0	0	0	0	0	0	0		NA	NA	NA	AT1G06120	-	NA	NA	NA
AT1G06130	GLX2-4	glyoxalase 2-4			N/A	N/A	996	25.1567	27.941	24.9804	34.3869	28.5799	32.697	33.002	31.7666	32.0347	24.6045	28.1202	25.42	48.8087	52.9396	55.3349	60.8938	71.2889	66.412	56.6585	44.7398	50.0908	27.7167	26.4663	30.9272	.	26.026	31.8879	32.2678	26.0482	52.3611	66.1982	50.4964	28.3701		0.913669	0.952521	-0.00942737	AT1G06130	-	0.009044	0.0203957	0.226997
AT1G06135		unknown protein; FUNCTIONS IN: molecular_function unknown; INVOLVED IN: biological_process unknown; LOCATED IN: endomembrane system; BEST Arabidopsis thaliana protein match is: unknown protein (TAIR:AT2G31345.1); Has 35333 Blast hits to 34131 proteins in 2444 species: Archae - 798; Bacteria - 22429; Metazoa - 974; Fungi - 991; Plants - 531; Viruses - 0; Other Eukaryotes - 9610 (source: NCBI BLink…			N/A	N/A	210	0	0	0	0	0	0	0	0	0	0	0	0	0	0	0	0	0	0	0	0	0	0	0	0	.	0	0	0	0	0	0	0	0		NA	NA	NA	AT1G06135	-	NA	NA	NA
AT1G06137		unknown protein; FUNCTIONS IN: molecular_function unknown; INVOLVED IN: biological_process unknown; LOCATED IN: endomembrane system; BEST Arabidopsis thaliana protein match is: unknown protein (TAIR:AT1G06135.1); Has 30201 Blast hits to 17322 proteins in 780 species: Archae - 12; Bacteria - 1396; Metazoa - 17338; Fungi - 3422; Plants - 5037; Viruses - 0; Other Eukaryotes - 2996 (source: NCBI BLin…			N/A	N/A	207	0	0	0	0	0	0	0	2.80172	0	0	0	0	0	0	2.16829	0	0	0	0	0	0	0	0	0	.	0	0	0.933907	0	0.722763	0	0	0		NA	NA	NA	AT1G06137	-	NA	NA	NA
AT1G06140		Pentatricopeptide repeat (PPR) superfamily protein			N/A	N/A	1677	0.382272	1.03498	1.35531	0.684765	0.400875	0.987698	0.303971	0.360487	0.302272	0.661524	0.277925	0.068969	0.741061	0.132996	0.713442	1.29266	1.13757	1.51022	0.370045	0.384983	1.16116	0.907982	0.439751	0.56241	.	0.924187	0.691113	0.322243	0.336139	0.529166	1.31348	0.638729	0.636714		NA	NA	NA	AT1G06140	-	NA	NA	NA
AT1G06148		Unknown gene			N/A	N/A	240	0	0	0	0	0	3.58508	0	0	0	0	0	0	1.85529	0	0	0	0	0	0	0	0	0	0	0	.	0	1.19503	0	0	0.61843	0	0	0		NA	NA	NA	AT1G06148	-	NA	NA	NA
AT1G06149	CPuORF8	conserved peptide upstream open reading frame 8			N/A	N/A	105	0	0	0	0	0	0	0	0	0	0	0	0	0	0	0	0	11.0653	0	0	0	0	0	12.961	0	.	0	0	0	0	0	3.68843	0	4.32033		NA	NA	NA	AT1G06149	-	NA	NA	NA
AT1G06150	EMB1444	basic helix-loop-helix (bHLH) DNA-binding superfamily protein			N/A	N/A	2491.42	11.0476	11.7087	11.5913	8.89718	8.85353	9.87993	8.48964	9.14948	8.00077	9.42811	11.9568	9.33004	10.5156	7.95006	9.60728	13.8051	11.4565	11.1982	11.7843	9.88638	9.61462	10.8812	12.1349	10.7477	.	11.4492	9.21021	8.54663	10.2383	9.35765	12.1533	10.4284	11.2546		0.869689	0.927057	0.0140629	AT1G06150	-	0.18864	0.285735	-0.11269
AT1G06160	ORA59	octadecanoid-responsive Arabidopsis AP2/ERF 59			N/A	N/A	735	0.332229	1.86426	1.45745	15.7042	13.6282	14.3877	19.6569	15.3957	15.5882	1.58383	1.06153	0.930708	9.18092	7.76941	7.88502	34.3884	28.328	29.1719	51.1686	63.2412	49.8638	3.23952	5.27579	7.29717	.	1.21798	14.5734	16.8803	1.19202	8.27845	30.6294	54.7579	5.27083		0.763721	0.861207	-0.107886	AT1G06160	-	1.11247e-11	8.08977e-11	2.43737
AT1G06170		basic helix-loop-helix (bHLH) DNA-binding superfamily protein			N/A	N/A	1263	0	0.155117	0	0	0	0.108172	0.147342	0.13123	0	0	0.194156	0	0	0.190411	0	0.177074	0.119377	0.201065	0	0	0	0	0	0.118781	.	0.0517057	0.0360573	0.0928573	0.0647187	0.0634703	0.165839	0	0.0395937		NA	NA	NA	AT1G06170	-	NA	NA	NA
AT1G06180	ATMYB13, ATMYBLFGN, MYB13	myb domain protein 13			N/A	N/A	741	2.32296	2.4439	1.97639	2.67203	4.19159	4.33533	2.10116	2.1471	1.58101	1.54534	1.81766	3.09967	13.0745	9.02988	10.9624	11.3863	10.4122	12.0252	12.8813	10.4689	12.7906	5.2371	6.83878	6.60654	.	2.24775	3.73298	1.94309	2.15422	11.0223	11.2746	12.0469	6.22747		0.864595	0.923972	0.0613851	AT1G06180	-	0.117908	0.193441	0.562854
AT1G06190		Rho termination factor			N/A	N/A	1206	43.4392	39.8921	43.4427	29.7085	31.3819	32.2516	34.3669	33.334	33.7053	38.4423	41.0508	45.5136	27.6215	26.7409	35.6571	32.1315	29.0354	26.9294	27.1624	34.5842	27.6143	46.2408	45.9062	39.9466	.	42.258	31.114	33.8021	41.6689	30.0065	29.3654	29.787	44.0312		0.87513	0.930268	-0.0106987	AT1G06190	-	4.11631e-05	0.000146299	-0.279193
AT1G06200		Peptidase S24/S26A/S26B/S26C family protein			N/A	N/A	621	63.0969	58.1504	55.0414	53.6925	62.1953	58.3174	67.2537	60.285	61.1714	52.4855	53.6393	56.8803	70.7549	83.4651	71.4846	85.1511	87.1546	75.4183	80.9504	78.8952	70.6602	59.9447	55.2141	64.2351	.	58.7629	58.0684	62.9034	54.335	75.2349	82.5747	76.8353	59.798		0.24262	0.407438	0.100241	AT1G06200	-	0.241055	0.348187	0.100574
AT1G06210		ENTH/VHS/GAT family protein			N/A	N/A	1152	12.2524	12.276	13.1462	15.4271	13.8816	14.7335	14.2164	11.6512	12.7651	11.849	7.66087	9.35292	16.697	15.3397	14.5695	17.9402	20.3962	18.3375	21.7226	20.094	19.6627	10.1294	12.1197	12.8245	.	12.5582	14.6807	12.8776	9.62093	15.5354	18.8913	20.4931	11.6912		0.026955	0.0730013	0.253578	AT1G06210	-	0.000116555	0.000384879	0.441693
AT1G06220	MEE5	Ribosomal protein S5/Elongation factor G/III/V family protein		plant-type cell wall	N/A	N/A	2964	11.6672	14.9452	11.7113	10.1121	7.25995	11.0897	10.166	10.5935	8.65857	13.5656	14.8332	14.3378	13.7361	14.0477	14.0323	14.2879	14.8045	15.0511	13.439	12.1462	14.4646	16.1251	13.3384	15.482	.	12.7746	9.48725	9.80602	14.2455	13.9387	14.7145	13.3499	14.9818		0.0487724	0.118523	-0.224881	AT1G06220	-	0.000160744	0.000518105	-0.430671
AT1G06225	CLE3	CLAVATA3/ESR-RELATED 3			N/A	N/A	252	0	0	0	0	0	0	0	0	0	0	0	0	0	0	0	0	0	0	0	0	0	0	0	0	.	0	0	0	0	0	0	0	0		NA	NA	NA	AT1G06225	-	NA	NA	NA
AT1G06230	GTE4	global transcription factor group E4			N/A	N/A	2301	16.1947	14.3662	15.3608	13.9652	13.82	13.0183	14.8611	15.6995	14.8047	16.1107	15.6727	18.1141	21.9821	20.199	20.4254	22.0674	21.8413	25.0269	22.62	19.2365	18.3459	18.7487	18.2782	15.7346	.	15.3072	13.6012	15.1218	16.6325	20.8688	22.9785	20.0675	17.5872		0.00164399	0.00677033	-0.217064	AT1G06230	-	0.00175025	0.00463946	-0.215799
AT1G06240		Protein of unknown function DUF455			N/A	N/A	1152	8.77746	8.48728	9.11566	6.84631	6.29424	6.23416	9.05149	7.17944	7.39561	17.6597	10.9924	12.6022	8.93212	9.3072	10.8323	8.45072	6.10568	7.14955	8.53229	4.29181	5.09338	14.5893	8.66287	13.5864	.	8.79347	6.45824	7.87551	13.7514	9.69054	7.23532	5.97249	12.2795		0.0122537	0.0380462	-0.375273	AT1G06240	-	2.00643e-06	8.57828e-06	-0.712081
AT1G06250		alpha/beta-Hydrolases superfamily protein			N/A	N/A	1272	0	0.14215	0.207727	0	0	0.293824	0.53171	0	0	0.189898	0	0	0.2195	0.173351	0	0	0	0	0.494714	0	0	0.130846	0	0	.	0.116626	0.0979413	0.177237	0.0632993	0.13095	0	0.164905	0.0436153		NA	NA	NA	AT1G06250	-	NA	NA	NA
AT1G06260		Cysteine proteinases superfamily protein			N/A	N/A	1032	0.192869	0.169155	0	0	0	0	0	0	0	0	0	0.110469	0	0	0	0.176152	0	0.207511	0	0	0	0.617631	0	0	.	0.120675	0	0	0.036823	0	0.127888	0	0.205877		NA	NA	NA	AT1G06260	-	NA	NA	NA
AT1G06270		Pentatricopeptide repeat (PPR) superfamily protein			N/A	N/A	1032	3.58833	1.94058	3.29013	0.871758	1.15712	1.45184	0.581943	1.72773	1.51968	1.74596	1.28073	2.45899	4.1958	1.77813	2.10405	5.43674	5.04108	2.02652	3.52179	4.25341	2.31869	3.32933	2.39448	2.44243	.	2.93968	1.16024	1.27645	1.82856	2.69266	4.16811	3.36463	2.72208		0.229746	0.392094	0.474128	AT1G06270	-	0.313944	0.429483	-0.39753
AT1G06280	LBD2	LOB domain-containing protein 2			N/A	N/A	621	0	0	0	0	0	0	0	0	0	0	0	0	0	0	0	0	0	0	0	0	0	0	0	0	.	0	0	0	0	0	0	0	0		NA	NA	NA	AT1G06280	-	NA	NA	NA
AT1G06290	ACX3, ATACX3	acyl-CoA oxidase 3			N/A	N/A	2028	17.4522	16.3626	14.1127	25.8193	26.1621	25.1539	23.7731	22.2692	23.5047	17.7566	17.2704	16.426	29.0394	30.4544	29.3577	27.7915	33.108	34.2747	33.482	34.259	30.5335	20.0722	21.6203	19.8954	.	15.9758	25.7118	23.1823	17.151	29.6172	31.7247	32.7582	20.5293		0.00408805	0.0149592	-0.195616	AT1G06290	-	1.09786e-08	6.09393e-08	0.389345
AT1G06310	ACX6	acyl-CoA oxidase 6			N/A	N/A	2028	0	0	0	0	0	0	0	0	0	0	0	0	0	0	0	0	0	0.111035	0	0	0	0	0	0	.	0	0	0	0	0	0.0370117	0	0		NA	NA	NA	AT1G06310	-	NA	NA	NA
AT1G06320		unknown protein; Has 24 Blast hits to 24 proteins in 10 species: Archae - 0; Bacteria - 2; Metazoa - 0; Fungi - 0; Plants - 20; Viruses - 0; Other Eukaryotes - 2 (source: NCBI BLink).			N/A	N/A	588	0	0	0	0	0	0	0	0	0	0	0	0	0	0	0	0	0	0	0	0	0	0	0	0	.	0	0	0	0	0	0	0	0		NA	NA	NA	AT1G06320	-	NA	NA	NA
AT1G06330		Heavy metal transport/detoxification superfamily protein			N/A	N/A	480	0	0	0	0	0	0	0	0	0	0	0	0	0	0	0	0	0	0	0	0	0	0	0	0	.	0	0	0	0	0	0	0	0		NA	NA	NA	AT1G06330	-	NA	NA	NA
AT1G06340		Plant Tudor-like protein			N/A	N/A	405	0	0	0	0	0	0	0	0	0	0	0	0	0	0	0	0	0	0	0.66778	0	0	0	0	0	.	0	0	0	0	0	0	0.222593	0		NA	NA	NA	AT1G06340	-	NA	NA	NA
AT1G06350		Fatty acid desaturase family protein			N/A	N/A	903	0	0	0	0	0	0	0	0	0	0	0	0	0	0	0	0	0.173613	0	0	0	0	0	0	0.176669	.	0	0	0	0	0	0.057871	0	0.0588897		NA	NA	NA	AT1G06350	-	NA	NA	NA
AT1G06360		Fatty acid desaturase family protein			N/A	N/A	900	8.00221	8.32104	6.93004	2.24353	1.098	1.97821	2.21872	2.78624	2.61837	10.3144	8.86794	10.5958	1.02168	0.848051	2.22392	1.24417	0.344268	0.28838	0.80141	1.33618	2.09664	4.86134	3.17482	3.94422	.	7.7511	1.77325	2.54111	9.92605	1.36455	0.625606	1.41141	3.99346		0.324197	0.49844	-0.236424	AT1G06360	-	3.45736e-12	2.61988e-11	-1.66855
AT1G06380		Ribosomal protein L1p/L10e family			N/A	N/A	765	10.551	6.88369	7.824	7.1036	8.29786	7.04069	8.74434	4.36046	4.74532	7.75527	8.39772	9.23718	14.1577	10.3346	12.315	10.267	11.9812	11.4436	11.3882	10.6364	9.54831	8.09687	8.89256	10.4603	.	8.41956	7.48072	5.95004	8.46339	12.2691	11.2306	10.5243	9.14991		0.922628	0.95697	0.0202896	AT1G06380	-	0.543929	0.650956	-0.12678
AT1G06390	GSK1, ATGSK1, ATSK22, SK22, BIL2, ATSK2-3	GSK3/SHAGGY-like protein kinase 1			N/A	N/A	1224	29.2042	34.007	34.6044	29.9231	35.2199	32.2538	35.2075	34.8521	29.3346	36.604	35.9666	41.9608	31.8465	39.3033	38.3957	35.9323	40.9206	34.652	33.4099	31.8634	39.9815	42.0521	39.2643	41.1717	.	32.6052	32.4656	33.1314	38.1771	36.5152	37.1683	35.0849	40.8294		0.0144102	0.0435987	-0.190661	AT1G06390	-	0.0664633	0.118287	-0.143006
AT1G06400	ARA2, ATRABA1A, ATRAB11E, ARA-2	Ras-related small GTP-binding family protein			N/A	N/A	651	40.7845	42.6827	44.1994	35.2117	39.9522	38.6728	50.3077	44.0682	45.8637	44.894	50.5743	45.9681	63.4894	78.1568	80.9493	78.1219	81.2584	88.0977	66.6084	72.8167	67.8823	49.1872	51.247	55.8257	.	42.5555	37.9456	46.7465	47.1455	74.1985	82.4927	69.1025	52.0866		0.503181	0.665094	-0.061495	AT1G06400	-	0.03952	0.0751337	-0.189101
AT1G06410	ATTPS7, TPS7, ATTPSA	trehalose-phosphatase/synthase 7			N/A	N/A	2556	38.5136	33.5101	31.0448	36.2133	33.1068	36.3537	35.993	29.9024	34.7514	34.9698	33.3843	36.4869	42.5883	36.5863	40.8718	48.0109	50.024	50.3455	44.1205	39.0422	41.5513	36.7587	33.8549	35.6288	.	34.3562	35.2246	33.5489	34.947	40.0155	49.4601	41.5713	35.4141		0.0333232	0.0871312	-0.138118	AT1G06410	-	0.978377	0.986084	-0.001759
AT1G06420		unknown protein; Has 1017 Blast hits to 654 proteins in 124 species: Archae - 0; Bacteria - 39; Metazoa - 232; Fungi - 69; Plants - 40; Viruses - 0; Other Eukaryotes - 637 (source: NCBI BLink).			N/A	N/A	666	0	0	3.4	0.292474	1.56403	0.228272	0.535732	0	0.77522	0.235422	0.623153	0.750026	0.410597	0	0	0.302129	0.720708	0	0.375581	0.309322	0	0.314193	1.07526	0.259898	.	1.13333	0.694925	0.436984	0.5362	0.136866	0.340946	0.228301	0.549784		NA	NA	NA	AT1G06420	-	NA	NA	NA
AT1G06430	FTSH8	FTSH protease 8			N/A	N/A	2058	67.9771	82.1819	64.5865	76.3152	64.3461	69.4068	67.6521	64.285	59.0501	101.604	107.191	104.483	88.5445	89.7622	92.3562	73.6457	74.1431	71.4796	69.9058	66.971	63.4259	96.9285	98.6255	90.6871	.	71.5818	70.0227	63.6624	104.426	90.221	73.0895	66.7676	95.4137		4.82551e-12	6.86166e-11	-0.488874	AT1G06430	-	5.95668e-09	3.37647e-08	-0.411578
AT1G06440		Ubiquitin carboxyl-terminal hydrolase family protein			N/A	N/A	1173	0.562389	0.623425	0.225977	1.04259	0.455323	0.343525	0.610875	1.09615	0	0.343037	0.20223	0.541568	0.720589	0.780227	1.03029	1.72111	0.360522	1.00019	1.47963	1.29904	0.121638	0.463077	0.341882	0.613159	.	0.470597	0.613813	0.569008	0.362278	0.843702	1.02727	0.966769	0.472706		NA	NA	NA	AT1G06440	-	NA	NA	NA
AT1G06450		Polynucleotidyl transferase, ribonuclease H-like superfamily protein			N/A	N/A	1083	2.16273	1.82232	2.68294	0.362645	1.88714	1.31482	1.59574	1.14446	0.940333	1.56229	1.61301	1.60024	2.93266	2.22922	2.19772	2.32088	3.64754	4.23615	2.49497	1.97091	2.43279	2.3494	4.29238	2.15909	.	2.22266	1.1882	1.22684	1.59185	2.4532	3.40152	2.29956	2.93362		0.363773	0.539574	0.331387	AT1G06450	-	0.246616	0.354539	-0.422757
AT1G06460	ACD32.1, ACD31.2	alpha-crystallin domain 32.1			N/A	N/A	858	66.468	73.9649	76.0721	77.6666	69.8015	65.5145	96.7411	96.3404	85.2669	73.3378	67.1382	80.8466	61.7455	67.5408	70.1332	83.7702	91.3065	84.1322	79.4153	77.5907	80.2623	82.4178	69.0067	68.1824	.	72.1683	70.9942	92.7828	73.7742	66.4732	86.403	79.0894	73.2023		0.895643	0.942542	-0.00980989	AT1G06460	-	0.675921	0.765041	-0.0312644
AT1G06470		Nucleotide/sugar transporter family protein			N/A	N/A	1245	13.0639	10.017	9.40511	8.24713	7.76331	9.74358	12.3983	12.7142	8.58971	10.6878	10.0134	12.866	10.649	8.68211	12.3017	14.1443	14.095	15.3324	13.7605	13.9326	11.4661	15.097	9.6073	8.93348	.	10.8287	8.58467	11.2341	11.1891	10.5443	14.5239	13.0531	11.2126		0.442683	0.613943	-0.102583	AT1G06470	-	0.0568676	0.103589	-0.254474
AT1G06475		unknown protein; Has 35333 Blast hits to 34131 proteins in 2444 species: Archae - 798; Bacteria - 22429; Metazoa - 974; Fungi - 991; Plants - 531; Viruses - 0; Other Eukaryotes - 9610 (source: NCBI BLink).			N/A	N/A	282	3.96101	5.90715	2.00988	1.64335	0	2.18829	0	2.726	1.4409	3.88334	4.01053	2.52229	0	2.08483	1.07248	5.51291	5.82383	0	0	0	1.15496	0	0	4.85007	.	3.95935	1.27721	1.38897	3.47205	1.05244	3.77891	0.384987	1.61669		NA	NA	NA	AT1G06475	-	NA	NA	NA
AT1G06490	ATGSL07, gsl07, atgsl7, GSL7	glucan synthase-like 7			N/A	N/A	5877	0.124794	0.205369	0.114314	0.459096	0.26265	0.194618	0.264424	0.322799	0.221006	0.369754	0.339929	0.320252	0.18538	0.155233	0.309616	0.312772	0.195293	0.439176	0.382882	0.252411	0.20017	0.277994	0.456981	0.13395	.	0.148159	0.305455	0.26941	0.343312	0.216743	0.315747	0.278488	0.289642		0.0194186	0.0558572	-0.915023	AT1G06490	-	0.63961	0.734307	-0.183304
AT1G06500		unknown protein; Has 25 Blast hits to 25 proteins in 10 species: Archae - 0; Bacteria - 0; Metazoa - 0; Fungi - 0; Plants - 25; Viruses - 0; Other Eukaryotes - 0 (source: NCBI BLink).			N/A	N/A	411	10.2214	18.2621	17.7807	12.6863	17.5729	10.0247	16.8515	18.1948	17.1557	12.5902	16.9268	7.20772	23.8909	13.957	23.3819	16.553	18.0826	28.3199	13.671	20.8828	14.6138	12.5845	16.091	15.7561	.	15.4214	13.428	17.4007	12.2416	20.4099	20.9852	16.3892	14.8105		0.231013	0.39377	0.30754	AT1G06500	-	0.522223	0.632512	0.164309
AT1G06510		unknown protein; FUNCTIONS IN: molecular_function unknown; INVOLVED IN: biological_process unknown; LOCATED IN: chloroplast; EXPRESSED IN: 21 plant structures; EXPRESSED DURING: 13 growth stages; Has 376 Blast hits to 369 proteins in 152 species: Archae - 5; Bacteria - 113; Metazoa - 105; Fungi - 46; Plants - 27; Viruses - 2; Other Eukaryotes - 78 (source: NCBI BLink).			N/A	N/A	834	33.1158	19.5319	21.9432	19.4693	30.8908	24.4959	24.3657	26.0536	23.5752	25.5995	23.7798	24.2724	29.143	25.8814	31.918	30.1067	31.3688	37.9822	35.5735	28.8281	34.709	20.7987	23.0941	18.7207	.	24.8636	24.952	24.6648	24.5506	28.9808	33.1526	33.0369	20.8712		0.861761	0.922327	-0.0233872	AT1G06510	-	0.954883	0.970691	-0.00759844
AT1G06515		Protein of unknown function (DUF3317)			N/A	N/A	171	30.6078	18.403	26.7983	15.3817	27.4313	10.5312	26.9002	13.1559	18.7317	36.4798	13.0778	34.3949	18.5529	37.5269	44.7115	23.8018	57.7319	12.0446	55.9844	39.3845	19.8352	24.3332	32.6618	19.7693	.	25.2697	17.7814	19.5959	27.9842	33.5971	31.1928	38.4014	25.5881		NA	NA	NA	AT1G06515	-	NA	NA	NA
AT1G06520	ATGPAT1, GPAT1	glycerol-3-phosphate acyltransferase 1			N/A	N/A	1758	0.644941	0.103989	0.468882	0.32629	0.098659	0.356231	0.489857	0.087933	0.400257	0.202227	0.502925	0.192859	0.084431	0.638974	0.090183	0.235425	0.239252	0.412567	0.121464	0.129743	0.408348	0.374832	0.526212	0.385732	.	0.405937	0.260393	0.326016	0.299337	0.271196	0.295748	0.219852	0.428925		NA	NA	NA	AT1G06520	-	NA	NA	NA
AT1G06530		Tropomyosin-related			N/A	N/A	972	42.7216	42.6247	44.1091	42.1405	43.1662	43.7171	35.6373	34.169	35.9764	42.375	41.7799	40.7539	60.4694	44.6994	61.3613	68.3023	63.4028	62.1039	62.6759	50.5159	52.8384	38.2698	47.0722	49.0068	.	43.1518	43.0079	35.2609	41.6363	55.51	64.603	55.3434	44.7829		0.500166	0.662784	0.0476085	AT1G06530	-	0.379817	0.496364	0.0620136
AT1G06540		unknown protein; BEST Arabidopsis thaliana protein match is: unknown protein (TAIR:AT2G30930.1); Has 16 Blast hits to 16 proteins in 3 species: Archae - 0; Bacteria - 0; Metazoa - 0; Fungi - 0; Plants - 16; Viruses - 0; Other Eukaryotes - 0 (source: NCBI BLink).			N/A	N/A	378	0.909977	0	0	0	0	0	0.77133	0	0	1.78335	1.02179	0	0	0	0	0	0.591746	0	0	0	0.597741	0	3.21268	1.86618	.	0.303326	0	0.25711	0.935047	0	0.197249	0.199247	1.69295		NA	NA	NA	AT1G06540	-	NA	NA	NA
AT1G06550		ATP-dependent caseinolytic (Clp) protease/crotonase family protein			N/A	N/A	1164	23.1777	23.527	21.7608	12.7366	14.804	13.5872	12.4373	13.3454	13.8455	23.291	24.2067	24.0006	8.14431	9.99886	12.9903	9.45475	12.2035	13.1012	7.93107	10.5704	11.9919	18.6091	23.9053	23.5599	.	22.8218	13.7093	13.2094	23.8328	10.3778	11.5865	10.1645	22.0248		0.446376	0.61664	-0.073265	AT1G06550	-	3.16668e-08	1.6652e-07	-0.532258
AT1G06560		NOL1/NOP2/sun family protein			N/A	N/A	1800	4.82277	5.19064	5.79556	2.7734	3.10718	3.31126	2.70519	2.22498	2.58363	5.51185	4.76692	5.67055	6.72033	5.49032	7.01601	4.89046	5.04756	5.6228	5.54032	5.14054	4.5132	6.811	8.18776	6.25015	.	5.26966	3.06395	2.5046	5.31644	6.40889	5.18694	5.06469	7.08297		0.443696	0.614501	-0.115372	AT1G06560	-	0.000293443	0.000903825	-0.545406
AT1G06570	PDS1, HPD	phytoene desaturation 1			N/A	N/A	1422	47.6572	52.3686	46.4039	51.2388	54.0802	51.0704	50.2921	50.8488	48.5845	64.5011	61.5112	55.3669	59.4809	56.2446	65.7925	61.4	63.9245	61.3872	49.8022	52.4824	55.5359	73.1039	81.6776	78.5165	.	48.8099	52.1298	49.9085	60.4597	60.506	62.2372	52.6068	77.766		0.000270277	0.00135794	-0.210858	AT1G06570	-	0.0118197	0.0258877	-0.145743
AT1G06580		Pentatricopeptide repeat (PPR) superfamily protein			N/A	N/A	1503	3.36338	1.38819	2.84785	1.49537	2.27108	1.27062	1.75115	2.02469	1.7401	1.52454	1.61875	1.37754	3.4742	3.24242	2.1229	1.30111	4.50499	3.57146	4.29129	2.0545	2.75307	3.09977	3.54617	1.36226	.	2.53314	1.67902	1.83865	1.50694	2.94651	3.12585	3.03295	2.6694		0.190512	0.342072	0.357766	AT1G06580	-	0.76189	0.832121	0.0828096
AT1G06590		unknown protein; Has 380 Blast hits to 268 proteins in 109 species: Archae - 0; Bacteria - 0; Metazoa - 245; Fungi - 73; Plants - 49; Viruses - 0; Other Eukaryotes - 13 (source: NCBI BLink).			N/A	N/A	2751	3.23137	3.69693	2.16348	4.19386	3.33008	3.0151	2.88385	3.456	2.87764	2.82052	2.95444	2.93642	3.37877	2.73609	3.96401	3.22738	3.17482	4.01479	3.78438	3.34308	3.77847	3.93497	3.25633	2.85327	.	3.03059	3.51301	3.0725	2.90379	3.35962	3.47233	3.63531	3.34819		0.634869	0.76928	-0.0686703	AT1G06590	-	0.280181	0.392812	0.15616
AT1G06620		2-oxoglutarate (2OG) and Fe(II)-dependent oxygenase superfamily protein			N/A	N/A	1098	6.36485	6.3417	6.51591	20.3611	16.5402	16.9207	7.9167	7.05137	6.2791	0.690326	0.816598	1.08819	10.4417	10.0169	8.5091	5.86364	6.46063	7.61282	40.7914	40.0733	39.8299	1.37661	2.85112	1.12671	.	6.40749	17.9407	7.08239	0.865038	9.6559	6.6457	40.2315	1.78481		3.87971e-23	1.16532e-21	1.93293	AT1G06620	1	6.75905e-53	2.8157e-51	2.98669
AT1G06630		F-box/RNI-like superfamily protein			N/A	N/A	1291.58	10.4185	10.402	10.2464	11.7604	10.4817	8.00953	8.90645	11.1121	6.57376	9.02112	8.15371	9.47194	14.5332	10.7184	13.6227	13.9007	11.6951	13.7225	11.154	13.6016	14.6394	11.4256	11.4787	9.04163	.	10.3556	10.0839	8.8641	8.88226	12.9581	13.1061	13.1317	10.6486		0.364867	0.540787	0.124424	AT1G06630	-	0.38473	0.50144	0.119355
AT1G06640		2-oxoglutarate (2OG) and Fe(II)-dependent oxygenase superfamily protein					1110	60.3003	47.2138	51.8086	38.9063	40.9566	42.1554	38.7584	35.9798	37.3217	27.5084	28.5412	28.3706	38.2623	37.7583	43.4486	45.8567	43.1929	43.1586	61.2924	50.5999	60.2064	34.1175	34.7207	28.9118	.	53.1076	40.6728	37.3533	28.1401	39.8231	44.0694	57.3662	32.5833		4.96928e-18	1.10443e-16	0.641468	AT1G06640	-	1.99791e-07	9.64911e-07	0.385406
AT1G06645		2-oxoglutarate (2OG) and Fe(II)-dependent oxygenase superfamily protein			N/A	N/A	1101	9.45112	7.37285	7.00108	7.53931	10.9163	7.0109	7.97338	7.43438	6.18743	5.42343	6.39707	6.09923	12.7394	15.6579	13.0639	13.6491	13.1964	11.9331	8.39304	9.76586	10.2538	6.57812	8.03688	8.16623	.	7.94168	8.48884	7.1984	5.97324	13.8204	12.9262	9.4709	7.59374		0.106544	0.219138	0.249535	AT1G06645	-	0.0257645	0.0515476	0.344749
AT1G06650		2-oxoglutarate (2OG) and Fe(II)-dependent oxygenase superfamily protein			N/A	N/A	1110	39.5447	38.269	36.481	40.6427	51.381	43.6936	37.0512	31.3933	32.8739	38.7237	32.2163	36.5301	63.7942	78.0125	69.4637	57.4116	63.5743	64.681	49.7616	46.1534	43.9591	40.1126	41.5589	37.5293	.	38.0982	45.2391	33.7728	35.8234	70.4235	61.889	46.6247	39.7336		0.509385	0.669914	0.0502305	AT1G06650	-	0.0012977	0.00353763	0.244873
AT1G06660		unknown protein; BEST Arabidopsis thaliana protein match is: unknown protein (TAIR:AT2G30820.2); Has 166 Blast hits to 144 proteins in 35 species: Archae - 0; Bacteria - 17; Metazoa - 13; Fungi - 20; Plants - 104; Viruses - 0; Other Eukaryotes - 12 (source: NCBI BLink).			N/A	N/A	1446	0.129101	0	0.336182	0.118373	0.103775	0	0.105138	0	0	0.151198	0	0	0.085032	0	0	0	0	0	0.12822	0	0.08583	0	0	0	.	0.155094	0.0740493	0.035046	0.0503993	0.028344	0	0.07135	0		NA	NA	NA	AT1G06660	-	NA	NA	NA
AT1G06670	NIH	nuclear DEIH-boxhelicase			N/A	N/A	4731	6.54321	6.92866	5.91749	3.28101	3.74172	4.40476	5.3938	3.91689	4.16771	7.20861	6.39649	7.37823	7.20182	7.13613	8.10741	8.96792	8.66714	9.38952	7.7341	7.04843	6.97365	7.93292	7.53439	8.55882	.	6.46312	3.80916	4.4928	6.99444	7.48179	9.00819	7.25206	8.00871		0.177	0.323592	-0.133118	AT1G06670	-	4.40935e-10	2.79035e-09	-0.615161
AT1G06680	PSBP-1, OEE2, PSII-P, OE23	photosystem II subunit P-1			N/A	N/A	792	4329.39	4514.64	4558.27	5276.71	4962.6	5274.57	5663.55	5573.89	5390.54	5210.65	4406.04	4917.67	2459.92	2797.79	2625.02	2343.45	2447.52	2288.21	3045.18	3014.71	3214.74	4639.99	4555.34	4491.72	.	4467.43	5171.29	5542.66	4844.79	2627.58	2359.73	3091.54	4562.35		0.348693	0.524301	-0.0418555	AT1G06680	-	0.071061	0.12546	0.0806217
AT1G06690		NAD(P)-linked oxidoreductase superfamily protein			N/A	N/A	1134	42.362	41.8502	40.4201	46.076	32.3841	38.964	40.2787	40.3471	35.6447	54.4011	55.3165	57.0016	26.9199	29.2063	27.6843	22.4654	30.4092	24.0676	31.7637	22.8424	23.3572	45.474	40.5938	43.8257	.	41.5441	39.1414	38.7568	55.5731	27.9368	25.6474	25.9878	43.2978		8.91699e-05	0.000495621	-0.282456	AT1G06690	-	4.21343e-06	1.72448e-05	-0.331637
AT1G06700		Protein kinase superfamily protein			N/A	N/A	1086	42.2574	51.2206	41.7617	36.1093	39.2106	39.4256	48.4133	42.1782	43.9327	37.4383	39.893	43.5359	46.8907	46.5395	42.902	53.109	54.1202	52.0921	48.3647	51.4681	43.2715	44.128	46.4223	45.3482	.	45.0799	38.2485	44.8414	40.2891	45.4441	53.1071	47.7014	45.2995		0.214446	0.372696	0.0902874	AT1G06700	-	0.683326	0.770665	-0.029668
AT1G06710		Tetratricopeptide repeat (TPR)-like superfamily protein			N/A	N/A	2994	2.15638	1.13102	1.38631	1.18337	0.943852	1.07581	0.830541	0.950668	0.665841	2.30697	2.16623	2.52208	2.02496	2.69938	2.24335	1.89139	2.34216	3.64326	2.85641	2.75321	1.84623	3.57212	2.30358	2.51211	.	1.5579	1.06768	0.815683	2.33176	2.32256	2.6256	2.48528	2.79594		0.0171803	0.0504158	-0.55789	AT1G06710	-	0.000857422	0.00242017	-0.780485
AT1G06720		P-loop containing nucleoside triphosphate hydrolases superfamily protein			N/A	N/A	3444	6.48905	7.19132	5.11112	2.35015	2.24956	2.67384	2.09242	2.14184	1.47055	9.58915	7.53187	9.46935	6.53202	5.12233	7.57561	7.83372	6.75168	8.58256	5.79716	5.82737	6.31461	9.37597	10.7617	9.40879	.	6.26383	2.42452	1.9016	8.86346	6.40999	7.72265	5.97971	9.84882		0.000333886	0.0016418	-0.478992	AT1G06720	-	1.20824e-22	1.78068e-21	-1.30752
AT1G06730		pfkB-like carbohydrate kinase family protein			N/A	N/A	1467	3.85506	7.06503	3.90564	3.99178	3.2951	3.39508	5.23713	3.87991	2.96032	7.10091	9.02647	7.25972	3.70546	4.28348	5.59486	3.71422	4.94384	3.39676	3.21658	3.87738	3.54656	5.84295	6.37562	5.34015	.	4.94191	3.56065	4.02579	7.7957	4.52793	4.01827	3.54684	5.85291		0.00488233	0.0173524	-0.534676	AT1G06730	-	5.10224e-05	0.000178584	-0.769502
AT1G06750		P-loop containing nucleoside triphosphate hydrolases superfamily protein			N/A	N/A	1570.5	0	0	0	0	0.093748	0	0.09425	0	0	0	0	0.064552	0.077016	0	0.1687	0	0.151518	0	0.11573	0.119122	0.155574	0	0	0.155299	.	0	0.0312493	0.0314167	0.0215173	0.0819053	0.050506	0.130142	0.0517663		NA	NA	NA	AT1G06750	-	NA	NA	NA
AT1G06760		winged-helix DNA-binding transcription factor family protein			N/A	N/A	825	41.0605	49.5476	55.7497	47.5761	48.4891	47.3181	67.2408	64.2083	71.8555	68.6024	78.0075	69.8141	76.8761	64.6193	70.1446	88.9664	81.4696	76.7113	83.2602	80.8348	83.0782	62.8711	59.2832	55.3557	.	48.7859	47.7944	67.7682	72.1413	70.5467	82.3824	82.3911	59.17		0.000282358	0.00141478	-0.358243	AT1G06760	-	3.10487e-05	0.000112252	-0.410995
AT1G06770	DRIP1	DREB2A-interacting protein 1			N/A	N/A	1110.16	4.36673	4.53155	4.87332	4.52468	4.4182	4.52005	4.15885	5.37448	4.39959	5.96668	3.76234	6.32461	13.031	10.1917	8.18786	8.67043	10.7598	12.0455	7.31557	8.88415	5.49071	6.89109	5.27757	6.26057	.	4.59053	4.48764	4.64431	5.35121	10.4702	10.4919	7.23014	6.14308		0.357525	0.53312	-0.165386	AT1G06770	-	0.422909	0.539151	-0.144049
AT1G06780	GAUT6	galacturonosyltransferase 6			N/A	N/A	1770	4.35706	5.70947	3.67337	5.32986	5.46639	5.27037	4.54857	4.15331	4.72356	2.92171	2.90496	3.09016	7.59421	8.15729	7.06326	9.73863	8.36877	10.834	6.66631	8.11921	7.18811	3.74448	3.46169	3.67975	.	4.57997	5.35554	4.47515	2.97228	7.60492	9.64713	7.32454	3.62864		0.0729404	0.162264	0.270971	AT1G06780	-	0.000174296	0.000557881	0.56721
AT1G06790		RNA polymerase Rpb7 N-terminal domain-containing protein			N/A	N/A	615	5.38697	4.23564	9.56498	1.31759	5.11178	1.75728	1.59614	4.56645	2.68016	3.88781	7.16784	3.60327	7.75002	5.93951	9.31327	6.90876	9.62629	9.54583	6.72583	9.90739	7.68844	3.35747	5.44364	7.06085	.	6.39586	2.72888	2.94758	4.88631	7.6676	8.69363	8.10722	5.28732		0.602427	0.745279	0.207326	AT1G06790	-	0.102266	0.171494	-0.650326
AT1G06800	PLA-I{gamma}1	alpha/beta-Hydrolases superfamily protein			N/A	N/A	1523.9	7.64877	6.79884	7.84564	6.73803	6.25982	8.30166	6.00911	4.50594	7.57287	5.27298	5.27706	5.37486	8.33423	5.99424	7.12097	8.24926	8.30748	6.33408	6.63698	6.83741	6.59738	7.54316	6.44421	8.27549	.	7.43108	7.09984	6.02931	5.3083	7.14981	7.63027	6.69059	7.42095		0.0206585	0.0586394	0.332719	AT1G06800	-	0.0494818	0.091758	0.282434
AT1G06810		unknown protein; BEST Arabidopsis thaliana protein match is: unknown protein (TAIR:AT1G05400.2); Has 30201 Blast hits to 17322 proteins in 780 species: Archae - 12; Bacteria - 1396; Metazoa - 17338; Fungi - 3422; Plants - 5037; Viruses - 0; Other Eukaryotes - 2996 (source: NCBI BLink).			N/A	N/A	609	0	0	0.592049	0	0	0	0	0	0	0	0	0	0	0	0	0	0	0	0.507028	0	0	0	0	0	.	0.19735	0	0	0	0	0	0.169009	0		NA	NA	NA	AT1G06810	-	NA	NA	NA
AT1G06820	CRTISO, CCR2	carotenoid isomerase			N/A	N/A	1788	22.2548	24.5113	15.8269	17.3662	16.843	17.8262	15.9709	16.7856	15.9403	25.4967	23.0063	25.3956	17.3286	16.9167	13.9254	17.6888	19.4247	22.725	17.1115	14.9799	16.8066	23.47	22.5678	21.3962	.	20.8643	17.3451	16.2323	24.6329	16.0569	19.9462	16.2993	22.478		0.00232295	0.00912126	-0.300073	AT1G06820	-	0.000270274	0.000839249	-0.35887
AT1G06830		Glutaredoxin family protein			N/A	N/A	300	8.52369	11.5761	6.99087	8.5454	5.48626	3.78648	10.5491	9.49288	8.74145	5.6518	6.99511	16.4497	7.66054	18.3465	14.1143	28.4717	23.1365	24.0252	4.97639	7.48185	10.0266	9.99283	7.95796	17.7697	.	9.03022	5.93938	9.59448	9.69887	13.3738	25.2111	7.49495	11.9068		0.758791	0.85852	0.137801	AT1G06830	-	0.536638	0.644977	-0.277293
AT1G06840		Leucine-rich repeat protein kinase family protein			N/A	N/A	2862	5.92149	8.69661	6.46574	8.56347	6.34023	7.91472	6.98698	5.97443	6.53268	4.84868	3.46645	3.24114	5.78222	7.21627	4.7381	8.58971	6.66596	9.70469	5.58021	7.78265	4.82433	6.07431	5.51731	4.75798	.	7.02795	7.60614	6.49803	3.85209	5.9122	8.32012	6.0624	5.44987		0.000468453	0.00221913	0.509389	AT1G06840	-	3.92678e-06	1.61473e-05	0.672049
AT1G06850	AtbZIP52, bZIP52	basic leucine-zipper 52			N/A	N/A	1014	4.93025	3.9539	9.12581	6.80205	5.22746	8.79041	5.25718	5.42091	5.27917	2.17525	3.50601	6.62469	7.75085	7.27202	4.8738	10.8071	8.33761	8.06342	6.64629	4.63197	8.06347	3.95246	4.99914	5.00078	.	6.00332	6.93997	5.31909	4.10198	6.63222	9.06938	6.44724	4.65079		0.0747057	0.165549	0.488394	AT1G06850	-	0.00903272	0.0203758	0.71544
AT1G06870		Peptidase S24/S26A/S26B/S26C family protein			N/A	N/A	1104	12.6865	9.87952	10.464	11.1332	11.772	12.6064	9.14322	6.46909	7.16987	11.9441	10.513	11.2143	14.713	10.6313	14.7666	11.6759	14.0404	15.7854	14.0437	14.4172	12.937	9.19522	10.9514	12.7711	.	11.01	11.8372	7.59406	11.2238	13.3703	13.8339	13.7993	10.9726		0.927392	0.959389	-0.0130246	AT1G06870	-	0.521111	0.631627	0.0917079
AT1G06890		nodulin MtN21 /EamA-like transporter family protein			N/A	N/A	1074	27.9694	19.3703	19.5385	21.7593	21.2581	21.9878	25.9945	28.7322	26.8509	26.4543	20.7081	25.1655	30.8952	36.5617	34.4734	39.0764	40.6729	37.2179	42.9698	40.8767	44.6457	24.7885	23.6339	21.305	.	22.2927	21.6684	27.1925	24.1093	33.9768	38.9891	42.8307	23.2425		0.351953	0.527659	-0.0891806	AT1G06890	-	0.397844	0.514648	-0.0810053
AT1G06900		Insulinase (Peptidase family M16) family protein			N/A	N/A	3075	8.25326	6.27469	6.81367	5.48574	5.77958	6.48612	6.14081	7.03252	7.52961	9.30174	9.68455	9.93713	6.61614	6.77804	8.35467	9.42308	7.04637	9.05091	8.32828	6.99378	9.05726	11.3178	9.88841	10.2748	.	7.11387	5.91715	6.90098	9.64114	7.24962	8.50679	8.12644	10.4937		9.79306e-07	7.56259e-06	-0.451203	AT1G06900	-	2.35941e-08	1.25785e-07	-0.514572
AT1G06910	TRFL7	TRF-like 7			N/A	N/A	1173	2.56882	1.8454	1.12628	2.14275	2.17761	2.28659	3.65616	2.60465	2.77969	3.51612	3.52283	3.12848	3.0021	2.20727	2.39699	2.89865	3.61474	4.32167	2.67757	3.27607	2.12957	3.44207	4.18093	2.84604	.	1.84683	2.20232	3.0135	3.38914	2.53545	3.61169	2.6944	3.48968		0.0146967	0.0443038	-0.682892	AT1G06910	-	0.140108	0.223086	-0.412962
AT1G06920	ATOFP4, OFP4	ovate family protein 4			N/A	N/A	948	0	0	0	0	0	0	0	0	0	0	0	0	0	0	0	0	0	0	0	0	0	0	0	0	.	0	0	0	0	0	0	0	0		NA	NA	NA	AT1G06920	-	NA	NA	NA
AT1G06923		BEST Arabidopsis thaliana protein match is: ovate family protein 17 (TAIR:AT2G30395.1); Has 35333 Blast hits to 34131 proteins in 2444 species: Archae - 798; Bacteria - 22429; Metazoa - 974; Fungi - 991; Plants - 531; Viruses - 0; Other Eukaryotes - 9610 (source: NCBI BLink).			N/A	N/A	513	0	0	0	0	0	0	0	0	0	0	0	0	0	0	0	0	0	0	0	0	0	0	0	0	.	0	0	0	0	0	0	0	0		NA	NA	NA	AT1G06923	-	NA	NA	NA
AT1G06925		FUNCTIONS IN: molecular_function unknown; INVOLVED IN: biological_process unknown; LOCATED IN: endomembrane system; BEST Arabidopsis thaliana protein match is: Putative endonuclease or glycosyl hydrolase (TAIR:AT4G20480.1); Has 152 Blast hits to 136 proteins in 9 species: Archae - 0; Bacteria - 0; Metazoa - 0; Fungi - 0; Plants - 152; Viruses - 0; Other Eukaryotes - 0 (source: NCBI BLink).			N/A	N/A	432	0	0	0	0	0	0	0	0.545199	0	0	0	0	0	0	0	0	0	0	0	0	0	0	0	0	.	0	0	0.181733	0	0	0	0	0		NA	NA	NA	AT1G06925	-	NA	NA	NA
AT1G06930		unknown protein; Has 4478 Blast hits to 355 proteins in 82 species: Archae - 0; Bacteria - 29; Metazoa - 379; Fungi - 125; Plants - 120; Viruses - 25; Other Eukaryotes - 3800 (source: NCBI BLink).			N/A	N/A	510	0	0	0	0	0	0	0	0	0	0	0	0	0	0	0	0	0	0	0	0	0	0	0	0	.	0	0	0	0	0	0	0	0		NA	NA	NA	AT1G06930	-	NA	NA	NA
AT1G06950	ATTIC110, TIC110	translocon at the inner envelope membrane of chloroplasts 110			N/A	N/A	3051	24.7336	26.1974	20.7596	22.4344	19.3121	25.2086	22.3553	20.2155	18.7591	49.7812	45.2277	44.6648	22.8739	22.59	23.8333	21.0863	21.374	21.6556	24.4673	21.3587	21.0615	40.302	40.6302	38.0841	.	23.8969	22.3184	20.4433	46.5579	23.0991	21.372	22.2958	39.6721		4.08656e-19	9.70705e-18	-0.743473	AT1G06950	-	8.9853e-20	1.13636e-18	-0.757284
AT1G06960		RNA-binding (RRM/RBD/RNP motifs) family protein			N/A	N/A	683.093	16.8083	9.81701	10.5196	11.1271	11.1333	11.8644	12.8502	13.0182	14.4514	16.4749	21.4244	20.3781	10.4898	16.5657	17.0161	14.3642	15.17	16.9312	12.4048	21.8422	15.3055	12.771	16.8057	17.9716	.	12.3816	11.3749	13.4399	19.4258	14.6905	15.4885	16.5175	15.8494		0.00858066	0.028105	-0.414602	AT1G06960	-	0.00210113	0.00546631	-0.485149
AT1G06970	CHX14, ATCHX14	cation/hydrogen exchanger 14			N/A	N/A	2490	0	0	0.089465	0.137382	0	0	0	0	0.061318	0	0	0.081983	0.050096	0	0.05514	0.143073	0.049469	0.085126	0	0	0.101037	0	0.193977	0.048183	.	0.0298217	0.045794	0.0204393	0.0273277	0.0350787	0.092556	0.033679	0.08072		NA	NA	NA	AT1G06970	-	NA	NA	NA
AT1G06980		unknown protein; FUNCTIONS IN: molecular_function unknown; INVOLVED IN: biological_process unknown; LOCATED IN: endomembrane system; EXPRESSED IN: sepal, male gametophyte, carpel; EXPRESSED DURING: 4 anthesis; BEST Arabidopsis thaliana protein match is: unknown protein (TAIR:AT2G30230.1); Has 159 Blast hits to 159 proteins in 13 species: Archae - 0; Bacteria - 0; Metazoa - 0; Fungi - 0; Plants - …			N/A	N/A	510	0.765569	1.77031	0.881349	0.398726	0	0.260499	0.342064	0.913768	0.333578	2.33613	5.31192	3.53037	0	1.05904	0	0	0	1.3012	0.731729	0	0.757811	2.54634	0.962548	0.267399	.	1.13908	0.219742	0.529803	3.72614	0.353013	0.433733	0.496513	1.25876		NA	NA	NA	AT1G06980	-	NA	NA	NA
AT1G06990		GDSL-like Lipase/Acylhydrolase superfamily protein			N/A	N/A	1083	0	0	0	0	0	0	0	0	0	0	0	0	0	0	0	0	0	0	0	0	0	0	0	0	.	0	0	0	0	0	0	0	0		NA	NA	NA	AT1G06990	-	NA	NA	NA
AT1G07000	ATEXO70B2, EXO70B2	exocyst subunit exo70 family protein B2			N/A	N/A	1800	44.5972	31.3081	37.0019	48.6198	52.0015	42.1849	33.3039	32.7108	31.6378	10.6218	10.4053	11.1501	74.7466	66.5938	73.1419	78.1847	70.8428	78.4511	77.6106	72.8907	71.6146	17.5275	16.5464	15.7431	.	37.6357	47.6021	32.5508	10.7257	71.4941	75.8262	74.0386	16.6057		5.78494e-53	4.81981e-51	1.15237	AT1G07000	1	7.55221e-84	5.74384e-82	1.45953
AT1G07010		Calcineurin-like metallo-phosphoesterase superfamily protein			N/A	N/A	1169.86	65.0328	72.8257	67.8303	59.4915	61.35	58.4716	44.013	46.5992	43.6731	105.509	104.609	108.325	45.5638	43.2802	48.9748	61.594	51.2913	50.105	36.4203	32.2626	33.1253	81.1081	89.8037	83.4557	.	68.5629	59.771	44.7618	106.148	45.9396	54.3301	33.9361	84.7892		4.82853e-15	8.76856e-14	-0.453112	AT1G07010	-	2.33553e-22	3.39082e-21	-0.562739
AT1G07020		unknown protein; Has 39 Blast hits to 39 proteins in 17 species: Archae - 0; Bacteria - 0; Metazoa - 6; Fungi - 3; Plants - 28; Viruses - 0; Other Eukaryotes - 2 (source: NCBI BLink).			N/A	N/A	444	6.60425	5.94866	9.6917	18.5177	13.7129	18.4217	16.5968	12.5419	15.1002	4.9049	5.2824	3.76683	17.9977	15.9698	24.4412	21.7315	20.7624	17.7985	17.7437	21.9133	19.9473	2.37134	5.52855	7.05721	.	7.41487	16.8841	14.7463	4.65138	19.4696	20.0975	19.8681	4.9857		0.0643378	0.147317	0.398579	AT1G07020	-	3.04355e-08	1.60401e-07	1.19346
AT1G07025		Mitochondrial substrate carrier family protein			N/A	N/A	501	0	0	0	0	0	0	0	0	0	0	0	0	0	0	0	0	0	0	0	0	0	0	0	0	.	0	0	0	0	0	0	0	0		NA	NA	NA	AT1G07025	-	NA	NA	NA
AT1G07030		Mitochondrial substrate carrier family protein			N/A	N/A	981	21.7128	20.4371	17.9151	17.7494	18.3212	17.8772	13.8577	10.2093	10.2515	17.5247	14.3298	15.0704	27.1673	23.1207	32.5717	30.4808	23.7004	27.2863	25.6341	22.4172	25.4644	12.1101	17.6669	12.9765	.	20.0217	17.9826	11.4395	15.6416	27.6199	27.1558	24.5052	14.2512		0.0101078	0.0322841	0.290407	AT1G07030	-	0.122914	0.200287	0.174175
AT1G07040		unknown protein; INVOLVED IN: biological_process unknown; LOCATED IN: chloroplast; EXPRESSED IN: 24 plant structures; EXPRESSED DURING: 14 growth stages; BEST Arabidopsis thaliana protein match is: unknown protein (TAIR:AT1G27030.1); Has 540 Blast hits to 538 proteins in 187 species: Archae - 0; Bacteria - 333; Metazoa - 0; Fungi - 0; Plants - 67; Viruses - 0; Other Eukaryotes - 140 (source: NCBI…			N/A	N/A	1116	18.0282	16.5039	12.6704	16.6092	23.2598	20.5073	33.4895	26.2239	29.7675	12.4994	9.37123	11.77	35.3621	34.6499	35.989	43.9456	39.7613	46.4074	40.6202	51.968	46.2989	22.5858	17.6414	19.3923	.	15.7342	20.1254	29.827	11.2135	35.3337	43.3714	46.2957	19.8732		0.00158217	0.00654501	0.345486	AT1G07040	-	6.26441e-08	3.19385e-07	0.591755
AT1G07050		CCT motif family protein			N/A	N/A	588	0	0.367496	0	0	0	0	0	0.332232	0.722709	0.278665	0.242632	0	0.287241	0	0	0	0.876053	0	0	0	0	0	0	0.296892	.	0.122499	0	0.351647	0.173766	0.095747	0.292018	0	0.098964		NA	NA	NA	AT1G07050	-	NA	NA	NA
AT1G07060		unknown protein; Has 30 Blast hits to 30 proteins in 10 species: Archae - 0; Bacteria - 0; Metazoa - 0; Fungi - 0; Plants - 30; Viruses - 0; Other Eukaryotes - 0 (source: NCBI BLink).			N/A	N/A	702	0	0	0	0	0	0.528758	0	0	0	0	0	0	0	0.469472	0	0	0	0	0	0	0	0	0.772513	0	.	0	0.176253	0	0	0.156491	0	0	0.257504		NA	NA	NA	AT1G07060	-	NA	NA	NA
AT1G07070		Ribosomal protein L35Ae family protein			N/A	N/A	339	10.4901	18.7764	9.30924	11.3374	7.03587	12.4814	11.0433	8.93397	6.15277	24.963	17.7842	17.177	24.4686	8.6654	15.9621	10.0412	16.1462	20.2255	9.59959	9.49399	12.0658	20.0619	14.6013	17.222	.	12.8586	10.2849	8.71001	19.9747	16.3654	15.471	10.3865	17.2951		0.197714	0.351462	-0.394279	AT1G07070	-	0.0602839	0.108746	-0.575065
AT1G07080		Thioredoxin superfamily protein			N/A	N/A	798	100.583	98.4208	84.1713	106.413	107.469	96.1299	99.4866	108.806	103.975	98.7398	96.6256	97.6237	138.15	117.315	144.804	160.463	169.586	152.032	124.718	127.592	138.586	104.932	98.3845	97.2406	.	94.3917	103.337	104.089	97.663	133.423	160.694	130.299	100.186		0.841046	0.910159	0.0122778	AT1G07080	-	0.18967	0.287058	0.0802917
AT1G07090	LSH6	Protein of unknown function (DUF640)			N/A	N/A	591	6.88117	11.1394	9.6131	36.4142	29.7767	39.2941	20.493	34.1379	25.5241	13.0973	19.6864	14.204	49.6898	48.011	53.722	70.5876	83.6238	82.9775	43.0974	34.3706	45.8285	11.2307	16.7783	13.5092	.	9.21122	35.1617	26.7183	15.6626	50.4743	79.063	41.0988	13.8394		0.000657791	0.00300628	-0.564115	AT1G07090	-	1.27768e-05	4.87323e-05	0.722639
AT1G07110	F2KP, ATF2KP, FKFBP	fructose-2,6-bisphosphatase			N/A	N/A	2235	50.6499	47.0872	44.1231	45.2728	44.6812	44.1691	46.0285	44.9045	42.3956	55.1493	54.0787	59.949	32.9411	35.7173	37.8907	35.7715	38.2931	34.8583	31.8259	31.246	35.1413	55.6788	57.1605	56.0193	.	47.2867	44.7077	44.4429	56.3923	35.5164	36.3076	32.7377	56.2862		2.93823e-08	2.81757e-07	-0.268046	AT1G07110	-	6.3586e-07	2.89075e-06	-0.240731
AT1G07120		FUNCTIONS IN: molecular_function unknown; INVOLVED IN: biological_process unknown; LOCATED IN: chloroplast envelope; EXPRESSED IN: inflorescence meristem, petal, leaf whorl, flower; EXPRESSED DURING: 4 anthesis, petal differentiation and expansion stage; BEST Arabidopsis thaliana protein match is: Tetratricopeptide repeat (TPR)-like superfamily protein (TAIR:AT4G18570.1); Has 288 Blast hits to 26…			N/A	N/A	1179	0	0.426943	0.203401	0	0.397268	0.098947	0.133828	0.12006	0.132624	0.09744	0	0	0	0	0	0.77166	0	0.177641	0	0.330843	0.107772	0.130043	0	0	.	0.210115	0.165405	0.128837	0.03248	0	0.316434	0.146205	0.0433477		NA	NA	NA	AT1G07120	-	NA	NA	NA
AT1G07130	STN1, ATSTN1	Nucleic acid-binding, OB-fold-like protein			N/A	N/A	483	6.80396	3.01562	4.89105	0.54314	1.89136	0.713977	3.46308	2.64267	4.19714	2.61018	0.905488	2.47254	2.85174	3.79558	2.611	5.00441	1.50676	3.17633	8.45886	2.37399	3.42126	4.86297	2.3886	2.68236	.	4.90354	1.04949	3.4343	1.99607	3.08611	3.22917	4.75137	3.31131		0.0852726	0.184091	0.846362	AT1G07130	-	0.200946	0.300585	-0.628969
AT1G07135		glycine-rich protein			N/A	N/A	468	57.3769	64.5357	77.2437	7.76071	5.28602	5.64341	18.5553	11.6038	17.3158	11.531	6.80362	7.5567	14.7341	12.1053	19.9587	8.24307	8.2027	14.2764	8.6979	7.20142	15.1611	27.7908	27.2281	38.0303	.	66.3854	6.23005	15.825	8.63044	15.5994	10.2407	10.3535	31.0164		4.67762e-28	1.73501e-26	1.95169	AT1G07135	1	0.0364042	0.0698854	-0.371861
AT1G07140	SIRANBP	Pleckstrin homology (PH) domain superfamily protein			N/A	N/A	687	105.059	95.988	93.8449	104.394	110.824	120.621	105.968	95.2997	90.6245	95.3231	102.156	93.3854	144.771	159.345	159.325	140.815	154.169	154.401	153.123	147.145	137.535	105.999	101.973	87.2558	.	98.2973	111.946	97.2974	96.9548	154.48	149.795	145.934	98.4093		0.292949	0.463817	0.0665534	AT1G07140	-	0.00898269	0.020274	0.165341
AT1G07150	MAPKKK13	mitogen-activated protein kinase kinase kinase 13			N/A	N/A	1482	1.89318	1.32293	0.770767	1.43645	0.317873	0.472211	0.852413	0.848497	1.04909	0.773926	0.843837	0.863657	0.50936	0.41013	0.837564	0.244201	0.597713	0.436645	0.522941	0.406191	0.257552	0.944046	0.688395	0.738177	.	1.32896	0.742178	0.916667	0.82714	0.585685	0.426186	0.395561	0.790206		0.336429	0.511648	0.367658	AT1G07150	-	0.457727	0.57246	-0.284028
AT1G07160		Protein phosphatase 2C family protein			N/A	N/A	1143	1.61774	1.37771	0.833524	0.167452	0	0.110269	0	0.265418	0.29044	0	0	0	0.563334	1.11428	0.872757	0.163984	0.345037	0.192227	0.177817	0.535681	0	0.878268	1.60269	0.23645	.	1.27632	0.0925737	0.185286	0	0.850124	0.233749	0.237833	0.905803		NA	NA	NA	AT1G07160	-	NA	NA	NA
AT1G07170		PHF5-like protein			N/A	N/A	333	18.8544	20.4478	26.3363	21.5526	29.3325	19.7341	28.5498	22.6232	20.8867	9.91923	21.8756	15.6556	32.1791	31.533	46.8481	51.9632	38.6279	40.8293	46.1048	56.0251	47.6046	23.919	18.9894	23.1481	.	21.8795	23.5397	24.0199	15.8168	36.8534	43.8068	49.9115	22.0188		0.0452129	0.111685	0.480286	AT1G07170	-	0.0246485	0.0496082	0.53885
AT1G07175		unknown protein; FUNCTIONS IN: molecular_function unknown; INVOLVED IN: biological_process unknown; LOCATED IN: endomembrane system; BEST Arabidopsis thaliana protein match is: unknown protein (TAIR:AT2G29995.1); Has 30201 Blast hits to 17322 proteins in 780 species: Archae - 12; Bacteria - 1396; Metazoa - 17338; Fungi - 3422; Plants - 5037; Viruses - 0; Other Eukaryotes - 2996 (source: NCBI BLin…			N/A	N/A	216	0	0	0	0	0	0	0	0	0	0	0	0	0	0	0	0	0	0	0	0	0	0	0	0	.	0	0	0	0	0	0	0	0		NA	NA	NA	AT1G07175	-	NA	NA	NA
AT1G07180	ATNDI1, NDA1	alternative NAD(P)H dehydrogenase 1			N/A	N/A	1533	98.9238	110.74	92.9389	84.1135	83.4059	90.3702	67.7298	67.8217	66.6815	160.201	181.151	169.001	75.0958	75.3539	77.9847	52.4258	50.5767	50.6424	49.678	45.8848	47.3191	157.728	161.372	156.72	.	100.868	85.9632	67.411	170.118	76.1448	51.215	47.6273	158.607		2.29292e-32	9.95201e-31	-0.548305	AT1G07180	-	1.20771e-47	4.33417e-46	-0.671233
AT1G07190		BEST Arabidopsis thaliana protein match is: lon protease 1 (TAIR:AT5G26860.1); Has 106 Blast hits to 106 proteins in 47 species: Archae - 0; Bacteria - 34; Metazoa - 0; Fungi - 11; Plants - 56; Viruses - 0; Other Eukaryotes - 5 (source: NCBI BLink).			N/A	N/A	165	0	0	0	0	0	0	0	0	0	0	0	0	0	0	0	0	0	0	0	0	0	0	0	0	.	0	0	0	0	0	0	0	0		NA	NA	NA	AT1G07190	-	NA	NA	NA
AT1G07200		Double Clp-N motif-containing P-loop nucleoside triphosphate hydrolases superfamily protein			N/A	N/A	2514.49	16.5567	12.7217	16.0635	16.269	22.5575	18.2323	21.552	19.3513	15.5248	12.0616	12.0645	13.3668	25.4304	19.8198	23.9427	27.9968	27.1702	24.3887	27.0004	17.9502	22.6327	16.4005	20.3187	21.1185	.	15.114	19.0196	18.8094	12.4976	23.0643	26.5186	22.5278	19.2792		0.332527	0.50725	0.105559	AT1G07200	-	0.00027267	0.000845813	0.396509
AT1G07210		Ribosomal protein S18			N/A	N/A	786	18.7081	13.3269	18.4481	14.1062	17.5089	19.5878	15.7006	13.1506	13.9333	25.9552	24.0323	25.8883	28.1057	30.285	23.6272	26.8455	29.0336	31.8303	31.8436	29.2839	32.0826	34.4182	25.7913	22.8394	.	16.8277	17.0676	14.2615	25.2919	27.3393	29.2365	31.07	27.683		0.000724081	0.00327297	-0.416856	AT1G07210	-	0.00153072	0.00410735	-0.390774
AT1G07220		Arabidopsis thaliana protein of unknown function (DUF821)			N/A	N/A	1524	8.67091	9.70778	7.39215	5.93459	8.26712	7.27595	4.34377	4.28046	5.45717	4.57294	4.09704	5.26086	13.9297	13.5015	15.0667	13.6529	12.8187	13.6316	12.0757	15.0328	13.1128	6.30637	6.50587	5.8726	.	8.59028	7.15922	4.6938	4.64361	14.166	13.3677	13.4071	6.22828		5.37808e-05	0.000313422	0.551418	AT1G07220	-	0.0016332	0.00435975	0.430084
AT1G07230	NPC1	non-specific phospholipase C1			N/A	N/A	1602	14.1358	13.9833	15.3645	18.444	16.948	19.076	20.0292	17.8644	21.3734	13.5492	12.4498	14.0857	19.8881	19.1798	17.1655	25.9374	25.6718	21.6368	22.974	21.7998	26.7698	16.7232	15.4044	12.8687	.	14.4945	18.156	19.7557	13.3616	18.7445	24.4153	23.8479	14.9988		0.54313	0.698114	0.0520472	AT1G07230	-	0.000460187	0.00137056	0.299821
AT1G07240	UGT71C5	UDP-glucosyl transferase 71C5			N/A	N/A	1443	10.512	11.6963	13.8561	26.5756	27.7833	26.6378	19.3229	19.4834	20.975	3.44077	5.00795	4.97812	19.2556	15.9234	15.9596	32.4699	30.509	32.3857	29.3261	29.2352	27.1789	7.03303	5.66922	6.69333	.	12.0215	26.9989	19.9271	4.47561	17.0462	31.7882	28.5801	6.46519		1.82311e-15	3.43881e-14	0.984547	AT1G07240	-	4.52003e-48	1.64708e-46	1.80344
AT1G07250	UGT71C4	UDP-glucosyl transferase 71C4			N/A	N/A	1440	29.35	27.5809	23.576	36.0545	29.7973	32.9495	34.5781	34.76	33.2503	25.2407	28.0656	26.7572	29.2065	29.1005	31.3925	31.2678	30.2003	33.89	31.7688	32.6497	32.0362	31.9543	30.2385	27.7668	.	26.8356	32.9338	34.1961	26.6878	29.8998	31.786	32.1516	29.9865		0.894563	0.94204	0.00913888	AT1G07250	-	0.00293611	0.00740955	0.205098
AT1G07260	UGT71C3	UDP-glucosyl transferase 71C3			N/A	N/A	1431	0.419798	0.118274	0.793684	0.393869	0.908797	0.60055	1.03743	0.206519	1.12919	0.333252	0.759658	0.475053	0.357051	0.451393	0.101856	1.70397	1.47469	0.156212	1.3985	1.59024	3.11666	0.338068	0.366682	0.180767	.	0.443919	0.634405	0.791046	0.522654	0.303433	1.11162	2.03513	0.295172		0.609779	0.751907	-0.287359	AT1G07260	-	0.76006	0.831033	0.171947
AT1G07270		Cell division control, Cdc6			N/A	N/A	1518	0.796377	0	0	0.408417	0.244453	0.358121	0.491536	0.218124	0.243929	0.442956	0.324834	0.329101	0	0	0.110188	0.149716	0.201205	0.171991	0	0	0.614878	0.120668	0.403448	0.291097	.	0.265459	0.336997	0.317863	0.36563	0.0367293	0.174304	0.204959	0.271738		NA	NA	NA	AT1G07270	-	NA	NA	NA
AT1G07280		Tetratricopeptide repeat (TPR)-like superfamily protein			N/A	N/A	1659	36.079	32.6209	33.3273	48.5826	44.4617	48.4092	54.0995	51.2186	49.3208	73.4355	75.2992	74.0265	45.8756	51.5167	56.078	59.6986	58.754	66.1656	47.1983	53.132	44.6126	57.348	52.508	55.4726	.	34.0091	47.1512	51.5463	74.2537	51.1568	61.5394	48.3143	55.1095		6.99697e-47	4.95768e-45	-0.793711	AT1G07280	-	1.80401e-16	1.85434e-15	-0.454532
AT1G07290	GONST2	golgi nucleotide sugar transporter 2			N/A	N/A	1128	2.13406	1.91033	0.497391	1.51123	2.49113	0.49706	0.33325	1.18631	1.16607	0.498608	0.804272	0.595095	0.272667	1.52175	1.17736	1.74478	2.02552	2.97039	1.84012	2.09368	1.0831	1.33142	1.27009	1.46261	.	1.51393	1.49981	0.89521	0.632658	0.990592	2.2469	1.6723	1.35471		0.199829	0.354425	0.656131	AT1G07290	-	0.190381	0.28795	0.670162
AT1G07300		josephin protein-related			N/A	N/A	387	12.5954	11.2849	17.3002	9.15579	9.40501	9.91168	8.56199	8.85949	2.17529	9.63067	11.3042	9.04814	14.0327	12.2846	15.6896	13.1999	11.0653	13.092	13.247	9.61023	9.23971	11.4422	10.6866	8.37595	.	13.7268	9.49083	6.53226	9.99434	14.0023	12.4524	10.699	10.1682		0.221513	0.382094	0.393754	AT1G07300	-	0.88439	0.9232	0.0468331
AT1G07310		Calcium-dependent lipid-binding (CaLB domain) family protein			N/A	N/A	1059	27.6729	25.6217	27.4918	22.5063	19.8078	25.855	20.9364	21.253	21.5446	19.7899	21.3406	19.2938	29.2329	26.6124	22.6634	25.1049	28.3528	26.5695	28.6718	26.5554	26.333	21.0197	17.1611	19.1933	.	26.9288	22.723	21.2447	20.1414	26.1696	26.6757	27.1867	19.1247		0.010561	0.0335157	0.254085	AT1G07310	-	0.255933	0.36543	0.112893
AT1G07320	RPL4	ribosomal protein L4			N/A	N/A	848.721	300.641	305.26	291.865	280.217	266.13	259.895	292.477	284.807	309.605	376.466	372.919	363.569	155.623	149.809	165.487	104.593	111.839	113.871	181.938	193.485	188.163	310.301	311.066	325.641	.	299.255	268.747	295.63	370.985	156.973	110.101	187.862	315.669		0.000214025	0.00109964	-0.16036	AT1G07320	-	2.9695e-13	2.41937e-12	-0.316044
AT1G07330		unknown protein; BEST Arabidopsis thaliana protein match is: unknown protein (TAIR:AT2G29620.1); Has 597 Blast hits to 536 proteins in 121 species: Archae - 2; Bacteria - 47; Metazoa - 170; Fungi - 43; Plants - 98; Viruses - 0; Other Eukaryotes - 237 (source: NCBI BLink).			N/A	N/A	2058	0	0.082358	0	0.083463	0	0.163345	0	0	0	0.052167	0	0.149572	0	0.098571	0	0	0	0	0	0.198825	0	0	0.248427	0.120905	.	0.0274527	0.0822693	0	0.0672463	0.032857	0	0.066275	0.123111		NA	NA	NA	AT1G07330	-	NA	NA	NA
AT1G07340	ATSTP2, STP2	sugar transporter 2			N/A	N/A	1497	0	0	0	0	0	0	0	0	0	0	0.079784	0	0	0	0	0	0	0	0	0	0	0	0	0	.	0	0	0	0.0265947	0	0	0	0		NA	NA	NA	AT1G07340	-	NA	NA	NA
AT1G07350		RNA-binding (RRM/RBD/RNP motifs) family protein			N/A	N/A	1080.63	17.292	11.8902	16.2438	27.3964	27.7651	19.9081	20.287	15.001	16.0277	15.1445	17.8236	15.3938	25.0425	24.8637	24.8993	36.9936	34.7499	32.775	29.4541	31.4525	33.4523	14.5353	15.8166	16.4994	.	15.142	25.0232	17.1052	16.1206	24.9352	34.8395	31.453	15.6171		0.585827	0.732173	-0.0807995	AT1G07350	-	0.0025752	0.00657482	0.446984
AT1G07360		CCCH-type zinc fingerfamily protein with RNA-binding domain			N/A	N/A	1446	13.8409	14.0681	16.3328	18.8199	14.9155	17.8989	17.4299	13.7968	12.2264	18.6494	13.4665	17.4814	16.9706	13.8721	16.6095	18.0111	18.433	17.8331	17.8143	13.087	14.241	18.2761	14.1365	15.7583	.	14.7473	17.2114	14.4844	16.5324	15.8174	18.0924	15.0474	16.057		0.145102	0.278467	-0.173576	AT1G07360	-	0.655588	0.748134	0.0531326
AT1G07370	PCNA1, ATPCNA1	proliferating cellular nuclear antigen 1			N/A	N/A	792	2.12246	4.60895	3.52637	4.03032	2.46198	3.06824	2.5507	4.54202	4.22449	5.28509	3.94974	3.88836	3.86477	1.28129	2.57279	0.834058	1.3972	2.30446	3.90738	4.5776	2.04231	3.75763	2.97083	5.64709	.	3.41926	3.18685	3.7724	4.3744	2.57295	1.51191	3.5091	4.12518		0.393097	0.566892	-0.242173	AT1G07370	-	0.296605	0.410323	-0.295974
AT1G07380		Neutral/alkaline non-lysosomal ceramidase			N/A	N/A	2340	1.57628	1.62249	2.32432	3.38763	2.5054	2.29391	2.88587	2.32282	2.94285	1.8174	1.67149	2.52934	3.95464	3.3545	4.98808	7.78696	7.29033	9.90721	6.19146	6.11162	4.89333	2.56633	2.38994	2.1883	.	1.84103	2.72898	2.71718	2.00608	4.09907	8.32817	5.73214	2.38152		0.305514	0.477426	-0.178952	AT1G07380	-	0.0894354	0.152996	0.296609
AT1G07390	AtRLP1, RLP1	receptor like protein 1			N/A	N/A	3105	1.45892	1.15646	1.18068	1.43616	1.22432	1.05713	1.17284	1.03255	1.02527	1.12292	0.961894	0.776588	2.26467	3.07004	1.63599	3.15503	2.71898	2.97561	1.76988	1.56197	1.70223	2.44511	2.24678	1.80862	.	1.26535	1.2392	1.07689	0.953801	2.32357	2.94987	1.67803	2.16684		0.484936	0.650505	0.163653	AT1G07390	-	0.303857	0.418387	0.240938
AT1G07400		HSP20-like chaperones superfamily protein			N/A	N/A	474	0	0	0	0	2.16119	0.670961	0.894855	0.809428	0.437678	0.303724	0.801964	0.576328	0.314498	0	1.7829	0.458191	1.02447	1.14401	2.56562	0	4.38841	0.431067	0.459832	0	.	0	0.94405	0.713987	0.560672	0.699133	0.875557	2.31801	0.296966		NA	NA	NA	AT1G07400	-	NA	NA	NA
AT1G07410	ATRABA2B, RAB-A2B, ATRAB-A2B, RABA2b	RAB GTPase homolog A2B			N/A	N/A	645	1.30081	0.666091	1.88492	0.776084	1.03527	0.512307	1.03601	0.306417	1.35349	1.58179	0.233565	0.752449	1.03677	0	0.566988	1.53303	0.54229	0.884431	0.833392	0.813885	1.34882	0.720762	0.773103	0.535492	.	1.28394	0.774554	0.898639	0.855935	0.534586	0.986584	0.998699	0.676452		NA	NA	NA	AT1G07410	-	NA	NA	NA
AT1G07420	ATSMO2, SMO2-1	sterol 4-alpha-methyl-oxidase 2-1			N/A	N/A	801	7.80954	11.0042	6.1849	6.82034	4.87994	5.16891	10.547	12.0542	11.2538	13.2066	10.6286	9.24841	6.64824	11.1967	7.75958	17.7694	18.7379	14.8644	16.7106	16.7028	12.8535	12.3225	12.5328	11.979	.	8.33288	5.62306	11.285	11.0279	8.53484	17.1239	15.4223	12.2781		0.127704	0.252997	-0.287117	AT1G07420	-	0.000742207	0.00212169	-0.635883
AT1G07430	HAI2	highly ABA-induced PP2C gene 2			N/A	N/A	1329	1.03397	2.69581	2.01143	1.45289	2.11494	1.03558	1.28513	1.15689	0.630395	0.69885	0.494318	0.295805	3.48362	3.0038	2.74567	2.1953	2.70198	3.98055	2.46552	3.96258	3.63434	0.518443	0.228594	0.77544	.	1.91374	1.53447	1.02414	0.496324	3.0777	2.95928	3.35415	0.507492		0.000108385	0.000590933	1.24151	AT1G07430	1	0.000812354	0.00230315	1.07394
AT1G07440		NAD(P)-binding Rossmann-fold superfamily protein			N/A	N/A	801	34.6559	31.0508	35.1957	19.5474	25.6528	25.5459	33.3755	29.7684	27.8255	30.2538	29.9773	24.1515	31.8633	32.8761	36.2965	31.1405	34.6423	32.4615	29.8566	31.2073	22.4308	30.6187	42.1069	36.3666	.	33.6341	23.582	30.3231	28.1275	33.6786	32.7481	27.8316	36.3641		0.0379206	0.0969505	0.216757	AT1G07440	-	0.147596	0.233102	-0.151216
AT1G07450		NAD(P)-binding Rossmann-fold superfamily protein			N/A	N/A	783	0.623722	2.34113	0.382584	1.13197	1.22557	1.13519	1.26693	0.452297	0.502733	1.67765	1.59843	1.74651	0.198479	0	1.08004	0	0	0.991025	0.601012	0	0.609681	1.51238	0.793997	1.00362	.	1.11581	1.16424	0.740653	1.6742	0.426173	0.330342	0.403564	1.10333		0.289796	0.460541	-0.614948	AT1G07450	-	0.603539	0.703012	-0.301685
AT1G07460		Concanavalin A-like lectin family protein			N/A	N/A	777	0	0	0	0	0	0	0	0	0	0	0	0	0	0	0	0	0	0	0	0	0	0	0	0	.	0	0	0	0	0	0	0	0		NA	NA	NA	AT1G07460	-	NA	NA	NA
AT1G07470		Transcription factor IIA, alpha/beta subunit			N/A	N/A	1128	12.3529	18.9756	17.5365	15.7185	14.6855	16.6946	15.1709	12.5776	14.3053	13.8031	15.6407	15.2556	17.0853	22.4116	21.5206	20.4071	20.4288	21.9882	12.7131	13.2116	18.4455	15.9181	18.25	15.1719	.	16.2883	15.6995	14.0179	14.8998	20.3392	20.9414	14.7901	16.4467		0.676526	0.800288	0.0453354	AT1G07470	-	0.543883	0.650948	0.0659536
AT1G07473		unknown protein; BEST Arabidopsis thaliana protein match is: unknown protein (TAIR:AT1G07476.1); Has 22 Blast hits to 22 proteins in 6 species: Archae - 0; Bacteria - 0; Metazoa - 0; Fungi - 0; Plants - 22; Viruses - 0; Other Eukaryotes - 0 (source: NCBI BLink).			N/A	N/A	378	0	0	0	0	0	0	0	0	0	0	0	0	0	0	0	0	0	0	0	0	0	0	0	0	.	0	0	0	0	0	0	0	0		NA	NA	NA	AT1G07473	-	NA	NA	NA
AT1G07476		unknown protein; FUNCTIONS IN: molecular_function unknown; INVOLVED IN: biological_process unknown; LOCATED IN: chloroplast; BEST Arabidopsis thaliana protein match is: unknown protein (TAIR:AT1G07473.1); Has 23 Blast hits to 23 proteins in 6 species: Archae - 0; Bacteria - 0; Metazoa - 0; Fungi - 0; Plants - 23; Viruses - 0; Other Eukaryotes - 0 (source: NCBI BLink).			N/A	N/A	549	0	0	0	0	0	0	0	0	0	0	0	0	0	0	0	0	0	0	0	0	0	0	0	0	.	0	0	0	0	0	0	0	0		NA	NA	NA	AT1G07476	-	NA	NA	NA
AT1G07480		Transcription factor IIA, alpha/beta subunit			N/A	N/A	1128	16.873	17.5103	15.9626	14.6305	15.2373	15.3598	13.6062	15.7912	11.1302	15.6793	16.9991	17.4293	17.179	18.1318	17.7269	18.2969	18.6892	19.609	15.2835	13.91	16.9172	18.0187	18.5757	17.8407	.	16.782	15.0759	13.5092	16.7026	17.6792	18.865	15.3702	18.145		0.826235	0.901604	-0.0238436	AT1G07480	-	0.402159	0.518935	-0.0909905
AT1G07485		unknown protein; FUNCTIONS IN: molecular_function unknown; INVOLVED IN: biological_process unknown; LOCATED IN: cellular_component unknown; EXPRESSED IN: shoot apex, embryo, leaf whorl, pedicel; EXPRESSED DURING: 4 anthesis, D bilateral stage; Has 5 Blast hits to 5 proteins in 3 species: Archae - 0; Bacteria - 0; Metazoa - 0; Fungi - 0; Plants - 5; Viruses - 0; Other Eukaryotes - 0 (source: NCBI …			N/A	N/A	303	1.66264	0	3.42107	1.39327	4.01433	0	1.3033	0	0	1.11466	1.70903	0	0	1.787	0.915056	0	0	0	0	4.35027	0	1.39047	3.2859	2.04357	.	1.69457	1.80253	0.434433	0.94123	0.900685	0	1.45009	2.23998		NA	NA	NA	AT1G07485	-	NA	NA	NA
AT1G07490	RTFL3, DVL9	ROTUNDIFOLIA like 3			N/A	N/A	324	7.16352	3.26236	0	2.41851	0	0.802374	0	3.99453	2.10075	6.68797	1.46014	11.0735	0	0	0	0	0.851175	2.68853	0	5.06879	0.844834	3.60897	11.5209	2.6487	.	3.47529	1.07363	2.03176	6.4072	0	1.1799	1.97121	5.92619		NA	NA	NA	AT1G07490	-	NA	NA	NA
AT1G07500		unknown protein; Has 4 Blast hits to 4 proteins in 3 species: Archae - 0; Bacteria - 0; Metazoa - 0; Fungi - 0; Plants - 4; Viruses - 0; Other Eukaryotes - 0 (source: NCBI BLink).			N/A	N/A	225	3.15052	0	6.57718	0	0	0	0	0	0	0	0	0	1.83971	0	0	3.20408	4.02374	9.15327	0	0	1.98352	0	0	0	.	3.24257	0	0	0	0.613237	5.46036	0.661173	0		NA	NA	NA	AT1G07500	-	NA	NA	NA
AT1G07510	ftsh10	FTSH protease 10			N/A	N/A	2442	11.0497	11.8048	10.2265	11.0567	10.2493	10.4669	9.78065	8.56969	10.1869	10.7299	11.572	10.7381	13.1224	12.3672	11.6149	9.98959	14.9472	14.2493	15.6884	12.337	12.786	11.9427	10.5749	12.0857	.	11.027	10.591	9.51241	11.0133	12.3682	13.062	13.6038	11.5344		0.42452	0.596847	-0.0651893	AT1G07510	-	0.564497	0.668765	-0.0470325
AT1G07520		GRAS family transcription factor			N/A	N/A	2088	7.33716	8.71579	9.62962	4.95142	4.82173	3.9712	4.70706	4.9317	5.03157	1.98962	1.767	2.41602	10.307	9.44458	10.0204	10.3552	9.52908	12.5815	7.29789	7.46418	7.98119	5.79997	5.7318	6.46322	.	8.56086	4.58145	4.89011	2.05755	9.92399	10.8219	7.58109	5.99833		6.85896e-22	1.95734e-20	1.30229	AT1G07520	1	1.41347e-08	7.73446e-08	0.76814
AT1G07530	SCL14, ATGRAS2, GRAS2	SCARECROW-like 14			N/A	N/A	2310	13.547	12.7802	11.5977	13.2542	13.52	14.007	12.4161	12.1498	11.8852	9.99018	10.8442	10.9369	20.2382	17.1489	21.4688	20.9335	22.1514	24.543	18.6732	17.0915	18.5083	15.9233	15.638	13.2775	.	12.6416	13.5937	12.1504	10.5904	19.6186	22.5426	18.091	14.9463		0.229332	0.39167	0.0996337	AT1G07530	-	0.00522532	0.0124962	0.23148
AT1G07540	TRFL2	TRF-like 2			N/A	N/A	1893	0	0	0	0	0	0	0	0	0	0	0	0	0	0	0	0	0	0	0	0	0	0	0	0	.	0	0	0	0	0	0	0	0		NA	NA	NA	AT1G07540	-	NA	NA	NA
AT1G07550		Leucine-rich repeat protein kinase family protein			N/A	N/A	2595	0	0	0	0	0	0	0	0	0	0	0	0	0	0	0	0	0	0	0	0	0	0	0	0	.	0	0	0	0	0	0	0	0		NA	NA	NA	AT1G07550	-	NA	NA	NA
AT1G07560		Leucine-rich repeat protein kinase family protein			N/A	N/A	2616	0	0	0	0	0	0	0	0	0	0	0	0	0	0	0	0	0	0	0	0	0	0	0	0	.	0	0	0	0	0	0	0	0		NA	NA	NA	AT1G07560	-	NA	NA	NA
AT1G07570	APK1A, APK1	Protein kinase superfamily protein					1234.55	13.8628	16.3275	15.3208	25.5003	27.0609	24.0411	16.8294	21.5242	17.1247	11.0215	13.2725	13.4135	17.7432	21.5653	18.1771	30.0911	24.702	25.643	17.4514	14.0668	14.3298	14.4851	14.4993	13.2335	.	15.1704	25.5341	18.4928	12.5692	19.1619	26.812	15.2827	14.0726		0.157159	0.29567	0.143581	AT1G07570	-	2.77322e-12	2.10821e-11	0.70931
AT1G07590		Tetratricopeptide repeat (TPR)-like superfamily protein			N/A	N/A	1605	2.28508	1.55215	4.02472	1.4502	2.70631	1.84414	1.78858	1.24618	1.30163	0.781964	1.66037	1.34504	3.72027	3.73312	2.38042	3.31428	3.69662	3.68382	2.45558	2.16604	2.01951	2.55166	0.761213	2.39766	.	2.62065	2.00022	1.44546	1.26246	3.27794	3.56491	2.21371	1.90351		0.0287781	0.0770949	0.618139	AT1G07590	-	0.111986	0.185118	0.449311
AT1G07600	MT1A, MT1, LSR4, MT-Q, ATMT-2, ATMT-Q, ATMT1	metallothionein 1A			N/A	N/A	138	1015.24	1124.43	907.315	1324.54	1514.21	1630.83	1076.01	1326.72	1075.73	1100.65	939.967	1097.2	1831.96	2370.93	1963.65	2383.84	2143.5	2742.31	1602.75	2461.53	1270.37	963.594	1508.67	1305.62	.	1015.66	1489.86	1159.49	1045.94	2055.51	2423.22	1778.22	1259.29		0.529587	0.686571	-0.055691	AT1G07600	-	1.16094e-05	4.45771e-05	0.38845
AT1G07610	MT1C	metallothionein 1C			N/A	N/A	138	0	7.97465	11.485	8.5454	14.63	18.0534	37.3614	15.5172	8.02787	17.1976	5.37124	5.40491	12.722	0	0	0	0	10.7541	0	0	7.01863	0	15.5533	6.49563	.	6.48655	13.7429	20.3022	9.32458	4.24067	3.5847	2.33954	7.34964		NA	NA	NA	AT1G07610	-	NA	NA	NA
AT1G07615		GTP-binding protein Obg/CgtA			N/A	N/A	1482	5.81458	4.27224	4.08467	3.10378	2.36495	2.26694	2.94882	3.28659	1.4665	4.48304	4.45497	4.47023	5.78864	5.73259	5.77917	8.04818	9.18764	5.75696	6.03547	4.64054	4.46547	5.77312	7.19423	4.62755	.	4.72383	2.57856	2.5673	4.46941	5.7668	7.66426	5.04716	5.86497		0.988443	0.994581	0.00280873	AT1G07615	-	0.00436161	0.010619	-0.552789
AT1G07620	ATOBGM	GTP-binding protein Obg/CgtA			N/A	N/A	1659	4.02115	4.31381	3.53777	5.43086	7.86191	4.80904	2.66188	2.10423	1.65898	1.89484	2.85984	1.34652	19.1089	22.1159	21.0431	17.4043	14.3543	16.0631	10.7841	9.94571	12.2112	3.63916	2.50321	2.64649	.	3.95758	6.03394	2.1417	2.03373	20.756	15.9406	10.9803	2.92962		0.00332039	0.0124948	0.59547	AT1G07620	-	1.51973e-07	7.43719e-07	1.06467
AT1G07630	PLL5	pol-like 5			N/A	N/A	1989	15.6735	14.8066	12.0064	20.3735	22.4762	23.4251	15.8774	11.69	12.9436	6.37298	6.43415	5.4489	29.6636	31.8121	31.328	27.7531	31.1933	30.9124	19.395	20.0851	20.5166	8.00825	9.72317	10.1401	.	14.1622	22.0916	13.5037	6.08534	30.9346	29.9529	19.9989	9.29051		4.73464e-14	7.94537e-13	0.698932	AT1G07630	-	8.40167e-42	2.60373e-40	1.2558
AT1G07640	OBP2	Dof-type zinc finger DNA-binding family protein			N/A	N/A	957.377	15.735	13.0025	13.8484	16.7621	14.6466	14.2907	12.3315	13.63	9.68505	14.412	11.1243	12.5058	20.0962	17.4031	16.7575	23.0341	20.6714	19.0454	27.3682	27.4867	22.8828	14.9908	12.2874	12.3823	.	14.1953	15.2331	11.8822	12.6807	18.0856	20.917	25.9126	13.2202		0.284515	0.454763	0.135028	AT1G07640	-	0.0992474	0.167262	0.207988
AT1G07645	ATDSI-1VOC, DSI-1VOC	dessication-induced 1VOC superfamily protein			N/A	N/A	414	0	0	0	0	0	0	0	0	0	0	0	0	0	0	0	0	0	0	0	0	0	0	0	0	.	0	0	0	0	0	0	0	0		NA	NA	NA	AT1G07645	-	NA	NA	NA
AT1G07650		Leucine-rich repeat transmembrane protein kinase			N/A	N/A	3045.74	26.889	22.7384	23.5899	39.6665	41.5903	41.3099	30.282	29.2142	28.0583	20.0062	20.1012	20.8308	32.1602	31.7466	32.6837	54.7293	48.4183	53.9647	38.3984	34.1341	38.6678	21.8774	22.3337	22.4855	.	24.4058	40.8556	29.1848	20.3127	32.1968	52.3708	37.0668	22.2322		0.115987	0.234376	0.0844624	AT1G07650	-	1.99586e-37	5.33731e-36	0.686981
AT1G07660		Histone superfamily protein			N/A	N/A	312	36.0559	30.8128	26.0136	23.5671	27.3334	23.1645	32.2739	36.0168	29.8192	18.1854	20.6034	20.3356	32.9475	23.751	25.9697	27.7899	44.074	45.7581	24.4886	45.2589	31.1436	23.7903	26.5413	35.8066	.	30.9608	24.6883	32.7033	19.7081	27.5561	39.2073	33.6304	28.7127		0.00457827	0.0164445	0.56674	AT1G07660	-	0.0913741	0.155814	0.337448
AT1G07670	ATECA4, ECA4	endomembrane-type CA-ATPase 4			N/A	N/A	3186	9.57048	9.81056	8.4368	10.7122	10.6093	10.7538	11.4642	11.1921	9.39642	8.1329	6.91911	8.65188	18.4729	20.7735	21.4478	24.4234	23.0758	27.1996	24.5679	21.7682	23.4552	11.2951	9.7641	9.8157	.	9.27261	10.6918	10.6842	7.9013	20.2314	24.8996	23.2638	10.2916		0.405973	0.578515	0.0633019	AT1G07670	-	0.000121188	0.00039859	0.292797
AT1G07680		unknown protein; FUNCTIONS IN: molecular_function unknown; INVOLVED IN: biological_process unknown; LOCATED IN: endomembrane system; BEST Arabidopsis thaliana protein match is: unknown protein (TAIR:AT5G23903.1); Has 7 Blast hits to 7 proteins in 2 species: Archae - 0; Bacteria - 0; Metazoa - 0; Fungi - 0; Plants - 7; Viruses - 0; Other Eukaryotes - 0 (source: NCBI BLink).			N/A	N/A	459	0	0	0	0	0	0	0	0	0	0	0	0	0	0	0	0	0	0	0	0	0	0	0	0	.	0	0	0	0	0	0	0	0		NA	NA	NA	AT1G07680	-	NA	NA	NA
AT1G07690		FUNCTIONS IN: molecular_function unknown; INVOLVED IN: biological_process unknown; LOCATED IN: endomembrane system; EXPRESSED IN: root; CONTAINS InterPro DOMAIN/s: Orthoreovirus membrane fusion p10 (InterPro:IPR009854); BEST Arabidopsis thaliana protein match is: unknown protein (TAIR:AT1G54950.1); Has 11 Blast hits to 11 proteins in 4 species: Archae - 0; Bacteria - 2; Metazoa - 0; Fungi - 0; Pl…			N/A	N/A	540	0	0	0	0	0	0	0	0	0	0	0	0	0	0	0	0	0	0	0	0	0	0	0	0	.	0	0	0	0	0	0	0	0		NA	NA	NA	AT1G07690	-	NA	NA	NA
AT1G07700		Thioredoxin superfamily protein			N/A	N/A	614.335	140.061	130.883	120.885	147.373	144.796	145.944	110.892	108.204	124.053	114.951	139.89	99.2662	186.07	180.811	189.604	204.82	180.653	207.114	121.687	134.048	128.509	127.584	131.036	123.697	.	130.61	146.038	114.383	118.036	185.495	197.529	128.081	127.439		0.574175	0.722842	0.0379768	AT1G07700	-	0.0306959	0.0601938	0.14605
AT1G07705		NOT2 / NOT3 / NOT5 family			N/A	N/A	1845	7.34523	5.37333	5.76535	7.7517	6.88314	6.33452	6.27977	6.12152	6.94641	7.00358	5.78477	6.82126	9.37879	10.007	10.55	11.5111	12.1164	14.065	10.8029	8.18387	8.14867	5.97951	6.39814	5.38674	.	6.1613	6.98979	6.44923	6.53654	9.9786	12.5642	9.04515	5.92146		0.124947	0.248485	-0.182938	AT1G07705	-	0.601071	0.700975	0.0623405
AT1G07710		Ankyrin repeat family protein			N/A	N/A	1632	0.109659	0.09262	0	0.097925	0.08642	0	0	0.077856	0	0.123939	0.058337	0.059175	0.070299	0	0.156505	0	0	0.119084	0	0	0.142094	0.167523	0	0	.	0.0674263	0.0614483	0.025952	0.0804837	0.0756013	0.0396947	0.0473647	0.055841		NA	NA	NA	AT1G07710	-	NA	NA	NA
AT1G07720	KCS3	3-ketoacyl-CoA synthase 3					1437	27.6128	29.6786	30.5713	58.1572	50.0063	63.063	30.6019	27.5655	26.0545	30.9588	28.7864	30.2503	46.2439	54.6903	47.6279	63.0934	64.8004	64.2488	16.7291	21.9687	22.1144	26.3196	21.9732	21.0208	.	29.2876	57.0755	28.074	29.9985	49.5207	64.0475	20.2707	23.1045		0.386059	0.560986	-0.0630449	AT1G07720	-	4.54509e-17	4.83992e-16	0.610814
AT1G07725	ATEXO70H6, EXO70H6	exocyst subunit exo70 family protein H6			N/A	N/A	1848	0.207159	0.172052	0.352587	0	0	0.177939	0	0.145693	0	0	0.052281	0.162987	0	0	0.361342	0.095109	0.13031	0	0.099476	0.423165	0.264173	0	0.430783	0.190482	.	0.243933	0.059313	0.0485643	0.071756	0.120447	0.0751397	0.262271	0.207088		NA	NA	NA	AT1G07725	-	NA	NA	NA
AT1G07730		Disease resistance-responsive (dirigent-like protein) family protein			N/A	N/A	1170	1.23687	1.05764	1.35291	0.840755	2.59049	0.475597	1.29082	0.531077	1.00346	0.667664	1.08197	0.949953	0.859408	1.70036	1.12428	1.76373	1.48054	1.72088	0.352136	0.882168	1.04466	1.59618	0.934118	0.930547	.	1.21581	1.30228	0.941786	0.899862	1.22802	1.65505	0.759655	1.15362		0.411105	0.583223	0.347304	AT1G07730	-	0.688971	0.775179	0.169121
AT1G07740		Tetratricopeptide repeat (TPR)-like superfamily protein			N/A	N/A	1380	1.25314	0.126893	1.09133	0.829944	1.47954	0.516458	0.515546	0.879198	0.732019	1.15364	0.985352	0.760331	0.601581	1.93524	0.647501	1.15758	1.59214	1.68488	1.8065	1.08985	1.69643	0.486233	1.73783	0.875035	.	0.823788	0.941981	0.708921	0.966441	1.06144	1.4782	1.53093	1.03303		0.353551	0.529051	-0.468066	AT1G07740	-	0.854902	0.901213	-0.0922623
AT1G07745	ATRAD51D, RAD51D, SSN1	homolog of RAD51 D			N/A	N/A	969	5.572	4.72193	3.6818	2.10546	2.94398	3.47042	3.21638	4.65437	3.30925	4.86543	4.3866	4.23297	4.11707	6.27269	5.28371	7.3311	3.8319	5.18497	4.55015	5.36507	5.05719	2.80608	2.96878	4.47641	.	4.65858	2.83995	3.72667	4.495	5.22449	5.44932	4.9908	3.41709		0.949444	0.972735	0.014043	AT1G07745	-	0.0835665	0.144417	-0.383239
AT1G07747		Bifunctional inhibitor/lipid-transfer protein/seed storage 2S albumin superfamily protein			N/A	N/A	288	0	0	0	0	0	0	0	0	0	0	0	0	0	0	0	0	0	0	0	0	0	0	0	0	.	0	0	0	0	0	0	0	0		NA	NA	NA	AT1G07747	-	NA	NA	NA
AT1G07750		RmlC-like cupins superfamily protein			N/A	N/A	1071	11.5918	12.9497	12.7072	14.8742	12.4805	15.0464	12.569	16.5899	14.7467	15.5729	16.8111	16.2245	26.3554	23.7458	27.4941	29.4888	29.8653	29.6417	19.8292	19.5998	23.5838	20.7859	21.3632	18.625	.	12.4162	14.1337	14.6352	16.2028	25.8651	29.6653	21.0043	20.258		0.0407049	0.10291	-0.230882	AT1G07750	-	0.401599	0.518293	-0.0946271
AT1G07770	RPS15A	ribosomal protein S15A		plant-type cell wall	N/A	N/A	393	343.749	346.46	294.946	257.173	283.457	226.087	241.47	254.809	262.009	325.344	402.163	388.064	400.742	375.641	360.812	406.33	345.068	378.209	379.323	437.229	340.898	373.541	363.862	364.914	.	328.385	255.572	252.763	371.857	379.065	376.536	385.817	367.439		0.846245	0.912876	-0.0190817	AT1G07770	-	0.00487975	0.011752	-0.276995
AT1G07780	PAI1, TRP6	phosphoribosylanthranilate isomerase 1			N/A	N/A	828	14.3978	15.0406	12.3248	8.8242	10.9279	10.4788	9.33458	9.05375	12.2969	13.1395	19.2486	19.7541	12.7382	9.76427	12.4946	11.7224	15.1928	11.5035	8.16653	8.97985	10.4366	17.5727	18.1512	26.9095	.	13.9211	10.077	10.2284	17.3807	11.6657	12.8062	9.19433	20.8778		0.38007	0.554618	-0.152313	AT1G07780	-	0.0085584	0.0194248	-0.45623
AT1G07790	HTB1	Histone superfamily protein			N/A	N/A	447	22.8182	28.3843	24.8202	27.4296	17.0552	20.7185	23.4256	18.3689	21.2716	18.1889	18.0838	21.7807	19.577	15.31	18.637	19.7283	18.1314	18.356	17.1076	18.0714	22.6005	24.6846	20.9596	25.0412	.	25.3409	21.7344	21.022	19.3511	17.8413	18.7386	19.2598	23.5618		0.0156642	0.0467176	0.33571	AT1G07790	-	0.466037	0.580533	0.101262
AT1G07795		unknown protein; BEST Arabidopsis thaliana protein match is: unknown protein (TAIR:AT2G28725.1); Has 38 Blast hits to 38 proteins in 11 species: Archae - 0; Bacteria - 0; Metazoa - 0; Fungi - 0; Plants - 38; Viruses - 0; Other Eukaryotes - 0 (source: NCBI BLink).			N/A	N/A	357	0	0	0	0	0	0	0	0	0	0	0	0	0	0	0	0	0	0	0	1.02671	0	0	0	0	.	0	0	0	0	0	0	0.342237	0		NA	NA	NA	AT1G07795	-	NA	NA	NA
AT1G07810	ECA1, ATECA1, ACA3	ER-type Ca2+-ATPase 1			N/A	N/A	3186	9.34136	9.46745	6.97335	10.2547	7.9227	8.81264	9.97215	10.3857	9.53453	8.57419	8.21923	9.06733	13.3841	13.7543	12.5595	20.0725	19.3817	18.1018	15.2711	15.2314	16.1452	9.65393	10.8521	10.9299	.	8.59405	8.99668	9.96413	8.62025	13.2326	19.1853	15.5492	10.4786		0.22547	0.386907	-0.103164	AT1G07810	-	0.783531	0.848416	0.0233818
AT1G07820		Histone superfamily protein			N/A	N/A	312	51.524	68.3415	73.036	62.0747	64.712	69.8891	77.8724	71.5689	74.3333	81.2972	75.4602	68.57	45.5526	44.4466	47.6671	79.1286	59.8008	76.5786	72.1743	70.9524	53.7044	47.8529	64.6565	73.0255	.	64.3005	65.5586	74.5915	75.1091	45.8888	71.836	65.6104	61.845		0.858277	0.920396	-0.0210134	AT1G07820	-	0.882972	0.922182	-0.0173225
AT1G07830		ribosomal protein L29 family protein			N/A	N/A	435	15.8084	13.0927	17.2316	13.283	8.58186	3.05567	10.4694	10.248	11.4102	18.477	16.2798	13.4965	13.2724	19.796	14.4485	20.8529	17.52	25.3414	17.0326	18.8009	16.5061	23.7212	19.9561	13.7356	.	15.3776	8.30684	10.7092	16.0844	15.839	21.2381	17.4465	19.1376		0.926139	0.958813	0.029082	AT1G07830	-	0.0188023	0.0391974	-0.73704
AT1G07840		Sas10/Utp3/C1D family			N/A	N/A	939	6.77387	9.44515	11.2258	5.32546	8.75044	8.64697	6.90721	8.18079	7.87806	10.8185	8.82339	9.69832	8.34496	13.9754	11.6454	16.2515	12.4717	15.4694	12.0537	11.214	11.4109	8.766	10.4611	9.56447	.	9.14827	7.57429	7.65535	9.78007	11.3219	14.7309	11.5595	9.59719		0.589975	0.734915	-0.0937478	AT1G07840	-	0.135869	0.217306	-0.259452
AT1G07850		Protein of unknown function (DUF604)			N/A	N/A	1626	0	0	0	0	0	0	0	0	0	0	0	0	0	0	0	0	0	0	0	0	0	0	0	0.07696	.	0	0	0	0	0	0	0	0.0256533		NA	NA	NA	AT1G07850	-	NA	NA	NA
AT1G07860		BEST Arabidopsis thaliana protein match is: Protein kinase superfamily protein (TAIR:AT1G07870.2); Has 7 Blast hits to 7 proteins in 4 species: Archae - 0; Bacteria - 0; Metazoa - 0; Fungi - 0; Plants - 7; Viruses - 0; Other Eukaryotes - 0 (source: NCBI BLink).			N/A	N/A	408	0	0	0	0	0	0	0	0	0	0	0	0	0	0	0	0	0	0	0	0	0	0	0	0	.	0	0	0	0	0	0	0	0		NA	NA	NA	AT1G07860	-	NA	NA	NA
AT1G07870		Protein kinase superfamily protein			N/A	N/A	1272	4.71379	5.60131	3.6629	2.67048	1.86227	2.61592	2.82357	3.36465	2.82509	4.26299	3.19332	5.85102	11.0257	9.89885	9.54256	9.66787	9.1546	12.1415	6.31206	7.99106	6.8526	4.7509	4.4148	5.80574	.	4.65933	2.38289	3.00444	4.43578	10.1557	10.3213	7.05191	4.99048		0.940319	0.966792	0.0143374	AT1G07870	-	0.00268005	0.00681625	-0.574929
AT1G07880	ATMPK13	Protein kinase superfamily protein			N/A	N/A	851.387	0.663515	0.358131	0.795468	1.64382	1.04042	1.08903	1.04483	0.256173	1.04169	1.01877	0.99508	0.36489	0.716804	1.12502	1.48607	2.46341	1.11924	1.89003	1.06663	0.653349	0.562257	1.04476	0.975568	1.24803	.	0.605705	1.25776	0.780898	0.792913	1.1093	1.82423	0.760745	1.08945		NA	NA	NA	AT1G07880	-	NA	NA	NA
AT1G07885		unknown protein; FUNCTIONS IN: molecular_function unknown; INVOLVED IN: biological_process unknown; LOCATED IN: cellular_component unknown; Has 0 Blast hits to 0 proteins in 0 species (source: NCBI BLink).			N/A	N/A	123	0	0	0	0	0	0	0	0	0	0	0	0	0	0	0	0	0	0	0	0	0	0	0	0	.	0	0	0	0	0	0	0	0		NA	NA	NA	AT1G07885	-	NA	NA	NA
AT1G07890	APX1, MEE6, CS1, ATAPX1, ATAPX01	ascorbate peroxidase 1		plant-type cell wall	N/A	N/A	753	353.698	417.923	383.371	492.03	452.913	509.648	377.718	346.784	361.049	463.962	419.462	416.514	549.712	652.539	575.947	630.905	678.705	630.917	521.55	506.778	512.748	360.324	377.862	361.354	.	384.997	484.864	361.85	433.313	592.733	646.842	513.692	366.513		0.0410098	0.10346	-0.101411	AT1G07890	-	0.00854936	0.0194096	0.130499
AT1G07900	LBD1	LOB domain-containing protein 1			N/A	N/A	573	4.93312	5.93156	5.90658	3.54651	2.86596	5.32802	1.67917	0.77586	0.913741	0.561228	1.81198	0	35.3932	23.8438	35.8656	16.2161	23.0928	18.1169	9.67003	11.6729	10.138	1.87835	0	2.88695	.	5.59042	3.9135	1.12292	0.791069	31.7009	19.1419	10.4936	1.58843		3.23134e-05	0.000195746	2.08259	AT1G07900	1	0.000491527	0.00145605	1.7463
AT1G07901		unknown protein; Has 30201 Blast hits to 17322 proteins in 780 species: Archae - 12; Bacteria - 1396; Metazoa - 17338; Fungi - 3422; Plants - 5037; Viruses - 0; Other Eukaryotes - 2996 (source: NCBI BLink).			N/A	N/A	153	0	5.24541	0	0	0	0	0	0	0	0	0	0	0	0	0	6.84296	0	0	0	0	0	0	0	0	.	1.74847	0	0	0	0	2.28099	0	0		NA	NA	NA	AT1G07901	-	NA	NA	NA
AT1G07910	ATRNL, RNL, AtRLG1	RNAligase			N/A	N/A	3315	3.48391	3.42544	3.4059	3.08311	2.96757	2.74022	3.5218	4.22893	4.46308	2.29739	3.49254	3.0339	4.82241	3.72279	4.53746	6.80867	6.04514	6.37394	4.81581	5.35291	5.89301	3.70322	3.45309	4.19365	.	3.43842	2.9303	4.07127	2.94128	4.36089	6.40925	5.35391	3.78332		0.52627	0.683821	0.0793479	AT1G07910	-	0.975167	0.98407	-0.00389759
AT1G07920		GTP binding Elongation factor Tu family protein			N/A	N/A	1350	218.952	234.782	262.998	211.804	184.018	192.211	188.978	178.666	175.503	272.709	296.341	264.325	297.333	273.469	301.756	309.455	312.469	286.63	281.572	261.62	285.765	309.39	305.053	322.74	.	238.911	196.011	181.049	277.792	290.853	302.851	276.319	312.394		0.000121219	0.000654024	-0.222384	AT1G07920	-	1.97519e-09	1.17463e-08	-0.347136
AT1G07930		GTP binding Elongation factor Tu family protein			N/A	N/A	1350	139.89	170.876	164.403	147.746	129.199	135.895	118.794	123.502	113.582	223.957	216.662	200.706	175.822	177.847	173.24	183.967	191.017	193.374	164.571	162.735	174.298	211.449	216.128	216.78	.	158.39	137.613	118.626	213.775	175.636	189.453	167.201	214.786		2.54468e-12	3.67516e-11	-0.354776	AT1G07930	-	2.03797e-17	2.20415e-16	-0.430324
AT1G07940		GTP binding Elongation factor Tu family protein			N/A	N/A	1350	148.243	182.837	156.022	144.957	146.175	148.456	139.078	153.112	137.942	220.264	213.788	209.627	231.845	222.449	224.049	206.611	233.59	230.965	221.851	211.701	240.428	232.34	206.373	237.017	.	162.367	146.529	143.377	214.56	226.114	223.722	224.66	225.243		7.57959e-13	1.14662e-11	-0.354198	AT1G07940	-	1.57657e-14	1.41986e-13	-0.379526
AT1G07950	MED22B	Surfeit locus protein 5 subunit 22 of Mediator complex			N/A	N/A	465	18.6677	15.7394	13.5177	18.6445	24.086	20.3891	18.3215	21.7824	21.0731	13.4686	11.9091	12.43	27.9994	27.1455	24.5564	33.0217	27.8906	30.9005	33.9417	23.3408	22.5091	23.2333	19.5699	15.3641	.	15.9749	21.0399	20.3923	12.6026	26.5671	30.6043	26.5972	19.3891		0.140773	0.272189	0.25949	AT1G07950	-	0.00256607	0.00655654	0.531242
AT1G07960	ATPDIL5-1, PDIL5-1	PDI-like 5-1			N/A	N/A	441	17.7592	13.9363	18.0399	31.5622	25.046	14.467	25.7734	30.994	20.5863	24.9898	17.0044	21.6856	25.5037	38.8697	39.6168	46.5274	43.367	34.0203	30.8962	29.0785	40.0575	28.6339	23.6252	26.1794	.	16.5785	23.6917	25.7846	21.2266	34.6634	41.3049	33.3441	26.1462		0.443517	0.614501	-0.148221	AT1G07960	-	0.418535	0.534877	0.15648
AT1G07970		CONTAINS InterPro DOMAIN/s: Cytochrome B561-related, N-terminal (InterPro:IPR019176); Has 215 Blast hits to 213 proteins in 79 species: Archae - 0; Bacteria - 6; Metazoa - 131; Fungi - 22; Plants - 42; Viruses - 0; Other Eukaryotes - 14 (source: NCBI BLink).			N/A	N/A	2082	2.81187	4.64082	2.54606	2.15164	2.68695	2.18909	2.19874	1.99714	2.87546	5.40322	4.22936	4.37913	4.48431	4.35455	5.52207	3.42678	4.03959	5.78219	3.74253	3.42188	4.13078	5.3946	5.29375	3.41327	.	3.33292	2.34256	2.35711	4.67057	4.78698	4.41619	3.76506	4.70054		0.00517846	0.0182059	-0.457722	AT1G07970	-	1.97639e-05	7.3275e-05	-0.698693
AT1G07980	NF-YC10	nuclear factor Y, subunit C10			N/A	N/A	621	15.0559	13.9484	14.35	16.4435	17.337	16.0836	14.1217	12.5182	14.3991	17.7224	14.0069	13.825	21.7438	19.4182	20.5866	27.7489	29.172	25.6934	25.4356	22.8051	25.0981	12.718	18.608	17.9513	.	14.4514	16.6214	13.6797	15.1848	20.5829	27.5381	24.4463	16.4258		0.80882	0.889981	0.03564	AT1G07980	-	0.350961	0.467835	0.137394
AT1G07985		Expressed protein			N/A	N/A	435	0	1.17727	0	0	1.05166	1.66475	0.552272	1.0002	0.541125	0	0.695039	0	0.393841	0.650199	0	0	0.412354	0.672591	1.26902	3.1334	0.433775	0	0	2.75704	.	0.392423	0.90547	0.697866	0.23168	0.348013	0.361648	1.61207	0.919013		NA	NA	NA	AT1G07985	-	NA	NA	NA
AT1G07990		SIT4 phosphatase-associated family protein			N/A	N/A	2409	14.184	11.0883	12.722	15.0225	12.8109	15.6907	14.5601	14.798	14.2935	12.7763	13.0656	13.6442	20.0931	22.7877	23.7857	25.838	24.8392	27.4315	23.125	18.6141	23.7069	15.4164	11.4826	14.0635	.	12.6648	14.508	14.5505	13.162	22.2222	26.0362	21.8153	13.6542		0.0638532	0.14647	-0.134764	AT1G07990	-	0.294217	0.407767	0.0762767
AT1G08000	GATA10	GATA transcription factor 10			N/A	N/A	927	9.08805	8.81115	11.1312	7.6949	5.31079	7.51448	5.80428	3.07139	3.49866	4.757	6.02346	8.811	5.93307	3.77344	5.77787	4.71206	5.76433	6.53538	4.0969	7.06534	5.59928	4.6597	5.26426	5.75324	.	9.6768	6.84006	4.12478	6.53049	5.16146	5.67059	5.58717	5.22573		0.0445822	0.11045	0.414691	AT1G08000	-	0.706835	0.789487	0.0776518
AT1G08005		BEST Arabidopsis thaliana protein match is: SIT4 phosphatase-associated family protein (TAIR:AT1G07990.1); Has 17 Blast hits to 17 proteins in 3 species: Archae - 0; Bacteria - 0; Metazoa - 0; Fungi - 0; Plants - 17; Viruses - 0; Other Eukaryotes - 0 (source: NCBI BLink).			N/A	N/A	168	0	0	0	0	0	0	0	0	0	0	0	0	0	0	0	0	0	0	0	0	0	0	0	0	.	0	0	0	0	0	0	0	0		NA	NA	NA	AT1G08005	-	NA	NA	NA
AT1G08010	GATA11	GATA transcription factor 11			N/A	N/A	912	9.18959	7.9422	13.5078	6.28555	6.62811	9.48964	5.93052	6.55538	9.385	9.65014	9.53993	7.13241	7.32932	4.54417	8.89715	7.34366	7.33707	6.30887	9.34981	8.25821	6.79617	11.1595	8.82302	10.2176	.	10.2132	7.46777	7.2903	8.77416	6.92355	6.99653	8.13473	10.0667		0.568262	0.718014	0.119774	AT1G08010	-	0.438918	0.554585	-0.16247
AT1G08030	TPST	tyrosylprotein sulfotransferase			N/A	N/A	1503	9.28363	7.3404	12.9199	7.983	8.45717	8.64907	8.44726	10.6859	10.3946	6.78532	6.40745	8.22315	10.8129	11.6755	13.5768	15.298	14.1161	15.3705	12.2426	14.7879	13.1225	10.297	12.3438	10.6527	.	9.84798	8.36308	9.84259	7.13864	12.0217	14.9282	13.3843	11.0978		0.110421	0.2253	0.220365	AT1G08030	-	0.260865	0.370875	0.155213
AT1G08032		unknown protein; FUNCTIONS IN: molecular_function unknown; INVOLVED IN: biological_process unknown; LOCATED IN: cellular_component unknown; Has 0 Blast hits to 0 proteins in 0 species (source: NCBI BLink).			N/A	N/A	111	0	0	0	0	0	0	0	0	0	0	0	0	0	0	0	0	0	0	0	0	0	0	0	0	.	0	0	0	0	0	0	0	0		NA	NA	NA	AT1G08032	-	NA	NA	NA
AT1G08035		unknown protein; BEST Arabidopsis thaliana protein match is: unknown protein (TAIR:AT2G28330.1); Has 10 Blast hits to 10 proteins in 3 species: Archae - 0; Bacteria - 0; Metazoa - 0; Fungi - 0; Plants - 10; Viruses - 0; Other Eukaryotes - 0 (source: NCBI BLink).			N/A	N/A	378	0	0	1.06483	0	0	0	0	0	0	0	0.518603	0	1.70166	0	0	0	0.610498	0.977649	0	0.919339	0	0	0	0	.	0.354943	0	0	0.172868	0.56722	0.529382	0.306446	0		NA	NA	NA	AT1G08035	-	NA	NA	NA
AT1G08040		Protein of unknown function (DUF707)			N/A	N/A	1149	10.6789	10.8372	9.93916	8.42643	10.3862	9.02353	14.3461	7.81276	11.2753	11.6607	10.5936	10.3088	16.8429	10.2853	11.4801	10.1652	13.8009	12.5277	11.9601	13.1334	12.0791	9.01576	11.1963	12.0632	.	10.4851	9.27872	11.1447	10.8544	12.8694	12.1646	12.3909	10.7584		0.612482	0.753894	-0.0674727	AT1G08040	-	0.282809	0.395827	-0.143066
AT1G08050		Zinc finger (C3HC4-type RING finger) family protein			N/A	N/A	1926	3.25966	3.01373	2.77121	8.34054	9.50764	9.10586	3.02502	3.75144	3.75039	1.01776	0.444127	0.663647	20.8038	17.127	17.9563	12.194	12.632	12.5446	13.0175	12.1701	13.4839	1.92604	1.65774	2.10304	.	3.01487	8.98468	3.50895	0.708511	18.629	12.4569	12.8905	1.89561		3.13371e-14	5.35639e-13	1.38334	AT1G08050	1	7.36556e-44	2.43754e-42	2.53052
AT1G08060	MOM, MOM1	ATP-dependent helicase family protein			N/A	N/A	6006	2.17273	2.71805	2.19745	2.83669	2.58061	3.20058	2.78857	2.30615	1.94303	2.8588	2.72741	3.22329	3.29527	2.91857	3.11413	3.56208	4.22525	3.19428	3.67622	3.65226	3.22568	3.7836	3.14468	3.52581	.	2.36274	2.87263	2.34592	2.9365	3.10932	3.66054	3.51805	3.4847		0.00350377	0.0131075	-0.297152	AT1G08060	-	0.707109	0.789645	-0.0382411
AT1G08065	ATACA5, ACA5	alpha carbonic anhydrase 5			N/A	N/A	834	0	0	0	0	0	0	0	0	0	0	0	0	0	0	0	0	0	0	0	0	0	0	0	0	.	0	0	0	0	0	0	0	0		NA	NA	NA	AT1G08065	-	NA	NA	NA
AT1G08070	OTP82	Tetratricopeptide repeat (TPR)-like superfamily protein			N/A	N/A	2226	0.58719	0.241794	0.242394	0.418534	0.298462	0.328648	0.301366	0.20147	0.228253	0.314801	0.297804	0.099862	0.581784	1.17621	0.4746	1.17637	0.670744	0.940444	0.831557	0.488302	0.811438	0.866125	0.243993	0.539289	.	0.357126	0.348548	0.243696	0.237489	0.744198	0.929186	0.710432	0.549802		NA	NA	NA	AT1G08070	-	NA	NA	NA
AT1G08080	ATACA7, ACA7	alpha carbonic anhydrase 7			N/A	N/A	828	0	0	0	0	0	0	0	0	0	0	0.451514	0	0	0	0	0	0	0.282576	0	0	0	0	0.234924	0	.	0	0	0	0.150505	0	0.094192	0	0.078308		NA	NA	NA	AT1G08080	-	NA	NA	NA
AT1G08090	ATNRT2	nitrate transporter 2:1			N/A	N/A	1593	0	0	0	0	0	0	0	0	0	0	0	0	0	0	0	0.345389	0	0	0	0	0	0	0	0	.	0	0	0	0	0	0.11513	0	0		NA	NA	NA	AT1G08090	-	NA	NA	NA
AT1G08100	ATNRT2.2, ACH2, NRT2;2AT, NRT2.2	nitrate transporter 2.2			N/A	N/A	1569	0	0	0	0	0	0	0	0	0	0	0	0	0	0	0	0	0	0	0	0	0	0	0	0	.	0	0	0	0	0	0	0	0		NA	NA	NA	AT1G08100	-	NA	NA	NA
AT1G08110		lactoylglutathione lyase family protein / glyoxalase I family protein			N/A	N/A	651.593	113.015	133.201	140.398	108.238	124.349	109.129	107.014	131.038	125.971	106.506	107.821	109.582	158.023	134.45	160.623	169.207	146.838	136.023	138.384	124.576	152.41	110.63	112.801	149.872	.	128.871	113.905	121.341	107.97	151.032	150.689	138.457	124.434		0.0300935	0.0800497	0.18384	AT1G08110	-	0.505124	0.616263	0.0564904
AT1G08120		BEST Arabidopsis thaliana protein match is: Protein kinase superfamily protein (TAIR:AT5G26110.1); Has 235 Blast hits to 235 proteins in 96 species: Archae - 21; Bacteria - 0; Metazoa - 117; Fungi - 8; Plants - 47; Viruses - 0; Other Eukaryotes - 42 (source: NCBI BLink).			N/A	N/A	264	0	0	0	0	0	0	0	0	0	0	0	1.42771	0	0	0	0	0	0	0	0	0	0	0	1.42092	.	0	0	0	0.475903	0	0	0	0.47364		NA	NA	NA	AT1G08120	-	NA	NA	NA
AT1G08125		S-adenosyl-L-methionine-dependent methyltransferases superfamily protein			N/A	N/A	948	14.9194	13.0102	10.331	10.6171	11.0206	8.8333	13.6721	9.67826	12.7431	9.71863	12.1261	10.4703	16.6304	16.9665	14.9534	22.6606	18.8514	22.1807	15.8708	16.5572	18.4408	13.1562	13.3507	11.6511	.	12.7535	10.157	12.0312	10.7717	16.1834	21.2309	16.9563	12.7193		0.230254	0.392617	0.15336	AT1G08125	-	0.801302	0.861526	-0.0321704
AT1G08130	ATLIG1, LIG1	DNA ligase 1			N/A	N/A	2373	5.03944	5.73169	4.76041	4.33101	4.20101	5.27672	4.83592	3.46676	3.49369	6.64832	6.51817	6.23829	4.86245	5.31331	3.37941	5.05849	4.37566	3.47223	5.82149	4.51956	4.14096	6.75955	7.0196	6.74258	.	5.17718	4.60291	3.93212	6.46826	4.51839	4.30213	4.82734	6.84058		0.00499145	0.0176831	-0.338555	AT1G08130	-	0.00255214	0.00652799	-0.363819
AT1G08135	ATCHX6B, CHX6B	cation/H+ exchanger 6B			N/A	N/A	2391	0	0	0	0	0	0	0	0	0	0	0	0	0	0	0	0	0	0	0	0	0	0	0	0	.	0	0	0	0	0	0	0	0		NA	NA	NA	AT1G08135	-	NA	NA	NA
AT1G08140	ATCHX6A, CHX6A	cation/H+ exchanger 6A			N/A	N/A	2457	0	0	0	0	0	0	0	0	0	0	0	0	0	0	0	0	0	0	0	0	0	0	0	0	.	0	0	0	0	0	0	0	0		NA	NA	NA	AT1G08140	-	NA	NA	NA
AT1G08150	ATCHX5, CHX5	Cation/hydrogen exchanger family protein			N/A	N/A	2448	0	0	0	0	0	0	0	0	0	0	0	0	0	0	0	0	0	0	0	0	0	0.058382	0	0	.	0	0	0	0	0	0	0	0.0194607		NA	NA	NA	AT1G08150	-	NA	NA	NA
AT1G08160		Late embryogenesis abundant (LEA) hydroxyproline-rich glycoprotein family			N/A	N/A	666	3.17406	3.27733	1.90733	5.5199	3.00701	5.31553	5.30268	4.3776	3.63709	1.37896	2.69486	4.87358	1.9592	5.32712	1.53929	2.95057	3.88373	1.47196	4.11395	3.64288	3.54426	3.70471	3.10032	1.16161	.	2.78624	4.61415	4.43912	2.98247	2.94187	2.76875	3.76703	2.65555		0.858192	0.920364	0.0683843	AT1G08160	-	0.201988	0.301844	0.488327
AT1G08165		unknown protein; FUNCTIONS IN: molecular_function unknown; INVOLVED IN: biological_process unknown; LOCATED IN: cellular_component unknown; Has 30201 Blast hits to 17322 proteins in 780 species: Archae - 12; Bacteria - 1396; Metazoa - 17338; Fungi - 3422; Plants - 5037; Viruses - 0; Other Eukaryotes - 2996 (source: NCBI BLink).					144	0	0	0	0	0	5.61662	0	0	0	0	9.39967	0	0	18.3465	0	0	0	9.40987	0	0	6.08281	0	0	0	.	0	1.87221	0	3.13322	6.1155	3.13662	2.0276	0		NA	NA	NA	AT1G08165	-	NA	NA	NA
AT1G08170		Histone superfamily protein			N/A	N/A	732	0	0	0	0.238559	0	0	0	0	0.20095	0	0.835609	0	0	0	0	0	0.324033	0	0	0	0	0	0	0	.	0	0.0795197	0.0669833	0.278536	0	0.108011	0	0		NA	NA	NA	AT1G08170	-	NA	NA	NA
AT1G08180		unknown protein; Has 53 Blast hits to 53 proteins in 9 species: Archae - 0; Bacteria - 0; Metazoa - 1; Fungi - 0; Plants - 52; Viruses - 0; Other Eukaryotes - 0 (source: NCBI BLink).			N/A	N/A	336	3.36954	2.79763	9.66073	9.4991	10.4591	7.04956	7.53242	9.3626	6.35212	2.94986	7.20823	4.28059	16.6255	15.1128	10.0129	19.8738	22.0301	16.9065	17.8288	24.4644	14.7085	13.4236	9.11802	9.09356	.	5.27597	9.00259	7.74905	4.81289	13.9171	19.6035	19.0006	10.5451		0.830553	0.903877	0.0905767	AT1G08180	-	0.116625	0.191507	0.664153
AT1G08190	ATVPS41, ZIP2, VPS41, ATVAM2, VAM2	vacuolar protein sorting 41			N/A	N/A	2943	24.4371	25.0952	23.7132	21.3417	21.2604	22.0933	20.7594	22.2917	20.128	23.2539	21.235	24.9674	26.1188	27.099	26.7153	32.3364	33.5733	31.08	24.3905	24.567	27.6365	24.6471	23.2568	22.6375	.	24.4152	21.5651	21.0597	23.1521	26.6444	32.3299	25.5313	23.5138		0.383353	0.557886	-0.0489646	AT1G08190	-	0.12821	0.207266	-0.0854446
AT1G08200	AXS2	UDP-D-apiose/UDP-D-xylose synthase 2			N/A	N/A	1170	141.609	144.081	135.674	99.5344	105.184	116.095	94.1555	84.6498	88.5737	138.937	138.992	132.643	73.7896	77.4291	76.7218	75.9008	73.1327	73.8301	88.9494	74.8578	86.1857	131.302	135.139	125.075	.	140.455	106.938	89.1263	136.857	75.9802	74.2879	83.331	130.505		0.813841	0.893076	0.011425	AT1G08200	-	1.64629e-06	7.11189e-06	-0.232533
AT1G08210		Eukaryotic aspartyl protease family protein			N/A	N/A	1479	9.16489	8.44232	10.1362	8.88994	11.3621	9.79073	11.5151	12.0565	13.5478	7.6118	9.6141	7.54577	13.4583	12.34	12.1132	15.6451	16.6784	16.7762	18.8738	14.9727	17.4037	8.05961	10.5584	10.712	.	9.2478	10.0143	12.3731	8.25722	12.6372	16.3666	17.0834	9.77667		0.61766	0.75712	0.0615266	AT1G08210	-	0.118846	0.194769	0.192237
AT1G08220		FUNCTIONS IN: molecular_function unknown; INVOLVED IN: mitochondrial proton-transporting ATP synthase complex assembly; LOCATED IN: mitochondrial inner membrane; EXPRESSED IN: 18 plant structures; EXPRESSED DURING: 7 growth stages; CONTAINS InterPro DOMAIN/s: ATPase assembly factor ATP10, mitochondria (InterPro:IPR007849); Has 168 Blast hits to 168 proteins in 86 species: Archae - 6; Bacteria - 0…			N/A	N/A	825	5.48616	3.52659	4.00516	2.37426	1.8219	2.62202	0.696225	2.26981	2.32023	5.71962	5.45292	3.94287	3.51558	7.96854	5.96003	6.03426	8.31497	5.0251	11.6595	4.85586	2.85599	4.88504	4.91222	4.03632	.	4.3393	2.27273	1.76209	5.03847	5.81472	6.45811	6.45712	4.61119		0.641293	0.774297	-0.14953	AT1G08220	-	0.0183435	0.0383429	-0.757009
AT1G08230		Transmembrane amino acid transporter family protein			N/A	N/A	1356	23.3614	16.6014	15.4264	18.4347	18.2896	16.9564	12.0478	11.7918	11.4922	15.2653	12.6011	11.8271	19.6392	12.6565	21.0236	27.4416	30.2614	31.357	21.0496	18.2257	22.5392	18.7883	17.5978	20.8552	.	18.4631	17.8936	11.7773	13.2312	17.7731	29.6867	20.6048	19.0804		0.0117394	0.036669	0.260062	AT1G08230	-	0.00202515	0.00529188	0.318541
AT1G08250	ADT6	arogenate dehydratase 6			N/A	N/A	1242	8.22287	6.72246	8.64486	8.52211	8.89884	7.94608	9.34191	8.03533	9.51835	9.04643	8.40537	7.92469	9.40673	12.4081	11.5537	12.33	14.9566	15.7625	15.652	15.6783	14.6249	7.73307	7.41929	7.70074	.	7.8634	8.45568	8.9652	8.45883	11.1228	14.3497	15.3184	7.6177		0.730945	0.839038	-0.0463298	AT1G08250	-	0.992257	0.995454	-0.00130742
AT1G08260	EMB142, EMB2284, POL2A, TIL1, EMB529, ABO4, ESD7	DNA polymerase epsilon catalytic subunit			N/A	N/A	6486	0.84129	0.981765	1.06154	1.43899	0.590449	0.993999	0.819893	0.692429	0.608391	1.51328	1.46569	1.42581	0.941209	1.18806	0.961699	0.704246	1.26852	0.952884	0.970869	1.39897	1.08582	1.81923	1.83625	1.53473	.	0.961532	1.00781	0.706904	1.46826	1.03032	0.975217	1.15189	1.73007		0.00814789	0.0268679	-0.519928	AT1G08260	-	0.0222723	0.0453821	-0.449149
AT1G08270		CONTAINS InterPro DOMAIN/s: MIT (InterPro:IPR007330); BEST Arabidopsis thaliana protein match is: AAA-type ATPase family protein (TAIR:AT2G27600.1); Has 1133 Blast hits to 1133 proteins in 252 species: Archae - 47; Bacteria - 0; Metazoa - 540; Fungi - 145; Plants - 223; Viruses - 0; Other Eukaryotes - 178 (source: NCBI BLink).			N/A	N/A	381	2.65797	3.083	1.84491	0.860275	2.20511	1.56017	0.800602	1.28486	0	2.46656	0.50809	1.59206	1.12017	2.70116	1.73967	0	1.20438	0	0.960128	4.9354	1.08622	0	0.909858	0	.	2.52863	1.54185	0.695154	1.52224	1.85367	0.40146	2.32725	0.303286		NA	NA	NA	AT1G08270	-	NA	NA	NA
AT1G08280		Glycosyltransferase family 29 (sialyltransferase) family protein			N/A	N/A	1197	7.16524	3.75168	5.86655	3.80762	5.00694	3.64916	5.41865	4.21698	4.29519	4.94069	4.95689	7.178	2.83151	3.75972	3.23637	5.6056	6.45835	4.71346	6.14779	5.15796	6.99389	4.1156	6.05256	5.69948	.	5.59449	4.15457	4.64361	5.69186	3.27587	5.59247	6.09988	5.28921		0.892992	0.941187	-0.026607	AT1G08280	-	0.158023	0.246636	-0.279235
AT1G08290	WIP3	WIP domain protein 3			N/A	N/A	1014	0.77912	0	0.245557	0.366372	0	0.120755	0	0	0	0.605179	0.219464	0.458953	0.757548	0.992863	1.25664	0.542201	0.376726	0.423598	0.581284	0	0.260635	0.156043	0.173355	0.269864	.	0.341559	0.162376	0	0.427865	1.00235	0.447508	0.28064	0.199754		NA	NA	NA	AT1G08290	-	NA	NA	NA
AT1G08300	NVL	no vein-like			N/A	N/A	2241	2.11859	1.86918	2.58075	0.934279	1.46436	1.22565	1.11538	1.30788	0.781286	2.2579	2.91601	2.47895	1.56271	1.71864	0.958546	3.02975	1.9326	3.81999	2.59209	1.37298	2.19784	1.68933	2.78594	2.49806	.	2.18951	1.2081	1.06818	2.55095	1.4133	2.92745	2.0543	2.32444		0.24312	0.407906	-0.258681	AT1G08300	-	0.000661108	0.00190695	-0.754667
AT1G08310		alpha/beta-Hydrolases superfamily protein			N/A	N/A	952.5	0	0.201032	0.292933	0	0	0	0.78272	0	0	0.297183	0.134113	0.140112	0.310579	0	0.991038	0.449805	0.308271	0.517139	0.475739	0.484241	0.155349	0	1.10562	0.15645	.	0.164655	0	0.260907	0.190469	0.433872	0.425072	0.371776	0.42069		NA	NA	NA	AT1G08310	-	NA	NA	NA
AT1G08315		ARM repeat superfamily protein			N/A	N/A	978	8.9438	7.78501	7.76694	9.66225	6.88148	10.0427	6.35889	6.6834	9.80767	3.87362	3.29205	5.06976	9.52313	7.70896	7.30367	14.7581	11.7017	12.214	10.6415	8.75892	11.2898	6.6589	7.40922	4.91024	.	8.16525	8.86214	7.61665	4.07848	8.17859	12.8913	10.2301	6.32612		2.48295e-05	0.000153039	0.75982	AT1G08315	-	2.96501e-05	0.000107406	0.752574
AT1G08320	TGA9, bZIP21	bZIP transcription factor family protein			N/A	N/A	1260	0	0	0	0	0	0	0.14993	0	0	0	0	0	0.347622	0.571516	0.392516	0	0.118682	0	0.365409	0	0	0	0.161392	0	.	0	0	0.0499767	0	0.437218	0.0395607	0.121803	0.0537973		NA	NA	NA	AT1G08320	-	NA	NA	NA
AT1G08340		Rho GTPase activating protein with PAK-box/P21-Rho-binding domain			N/A	N/A	996	0.705938	0.78389	0.584738	0.851019	0.761143	0.282625	0.96089	0.51068	0.374576	0.996563	0.369399	0.269231	0.749759	0.245003	0.620245	0.220045	0.895565	0.492189	1.39864	0.459097	0.913371	0	0.440108	0.611545	.	0.691522	0.631596	0.615382	0.545064	0.538336	0.535933	0.923703	0.350551		NA	NA	NA	AT1G08340	-	NA	NA	NA
AT1G08350		Endomembrane protein 70 protein family			N/A	N/A	1770	2.85518	5.66385	4.18928	3.2134	3.49399	4.42641	3.6559	3.84381	3.20793	2.70971	3.7642	3.1772	4.66753	4.11446	5.98123	8.20326	6.63134	7.26048	7.01551	6.0717	4.61621	3.81887	3.41102	2.45951	.	4.2361	3.71127	3.56921	3.21704	4.92107	7.36503	5.90114	3.2298		0.481589	0.647639	0.13149	AT1G08350	-	0.462622	0.577624	0.137242
AT1G08360		Ribosomal protein L1p/L10e family			N/A	N/A	651	224.308	209.916	195.183	153.169	171.168	172.411	169.606	181.165	171.203	232.44	244.389	252.144	260.238	271.632	249.276	258.505	251.988	251.625	248.265	243.277	233.519	276.871	269.728	267.592	.	209.802	165.583	173.991	242.991	260.382	254.039	241.687	271.397		0.103058	0.213641	-0.087996	AT1G08360	-	1.86174e-11	1.3328e-10	-0.362545
AT1G08370	DCP1, ATDCP1	decapping 1			N/A	N/A	1104	13.1144	10.5432	11.5536	11.9999	9.716	11.0715	10.7655	12.8938	7.4949	14.1231	10.14	13.4852	15.0702	19.8199	19.7499	16.3505	20.8815	19.6412	14.4045	14.1787	17.6465	12.8927	9.16732	17.1251	.	11.7371	10.9291	10.3847	12.5828	18.2133	18.9577	15.4099	13.0617		0.435654	0.607549	-0.114493	AT1G08370	-	0.408519	0.524952	-0.121389
AT1G08380	PSAO	photosystem I subunit O			N/A	N/A	423	7274.75	7971.71	8608.44	9735.45	9535.96	9651.25	10360.4	10326.9	10906	6583	7902.24	6090.57	5761.63	5344.91	5888.05	5439.15	5636.09	5483.6	6117.24	6802.9	6895.29	6431.49	6135.83	7108.7	.	7951.63	9640.89	10531.1	6858.6	5664.86	5519.61	6605.14	6558.67		0.0421917	0.105894	0.225888	AT1G08380	-	0.000707949	0.00203146	0.376529
AT1G08390		unknown protein; Has 62 Blast hits to 62 proteins in 27 species: Archae - 0; Bacteria - 0; Metazoa - 34; Fungi - 0; Plants - 28; Viruses - 0; Other Eukaryotes - 0 (source: NCBI BLink).			N/A	N/A	414	25.2514	11.7659	15.9902	15.2943	11.5859	8.18422	20.379	14.3236	13.8909	13.7424	11.9632	17.585	13.6643	12.4283	6.41898	9.9053	8.64873	13.9102	11.47	13.7601	12.6025	16.3081	17.8806	14.6338	.	17.6692	11.6881	16.1978	14.4302	10.8372	10.8214	12.6109	16.2742		0.212235	0.369903	0.261435	AT1G08390	-	0.526657	0.63658	-0.132686
AT1G08400		RINT-1 / TIP-1 family			N/A	N/A	2415	2.28443	2.43102	3.05885	2.282	1.78708	2.16814	2.06459	2.28351	1.95011	2.71746	2.60387	1.93251	3.35671	4.0489	3.85267	5.19482	4.98362	4.11001	3.87159	2.99975	3.10819	3.8783	2.1677	2.47567	.	2.59143	2.07907	2.0994	2.41795	3.75276	4.76282	3.32651	2.84056		0.838894	0.908957	-0.0366022	AT1G08400	-	0.364988	0.482467	-0.163092
AT1G08410		P-loop containing nucleoside triphosphate hydrolases superfamily protein			N/A	N/A	1770	5.00845	5.39091	5.2772	3.49382	4.56276	4.54161	4.62973	3.75972	3.72493	8.36141	7.36998	8.87994	8.7908	8.43978	5.34812	9.61674	9.80413	10.9225	7.66104	6.89354	6.74662	8.56967	9.29369	9.57898	.	5.22552	4.1994	4.03813	8.20378	7.52623	10.1145	7.1004	9.14745		4.55847e-05	0.000268966	-0.55457	AT1G08410	-	4.13875e-07	1.9243e-06	-0.688586
AT1G08420	BSL2	BRI1 suppressor 1 (BSU1)-like 2			N/A	N/A	3057	9.63768	11.369	13.8182	14.7599	13.3022	14.6871	12.9996	14.4381	11.9768	11.3232	11.4315	10.3759	19.8226	15.9127	18.1832	21.381	18.2558	20.5907	17.8012	15.1857	16.8178	11.7213	12.1294	12.5118	.	11.6083	14.2497	13.1382	11.0435	17.9728	20.0758	16.6016	12.1208		0.641692	0.774609	-0.0420536	AT1G08420	-	0.00379109	0.00935361	0.261633
AT1G08430	ALMT1, ATALMT1	aluminum-activated malate transporter 1			N/A	N/A	1482	0	0	0	0	0	0	0	0	0	0.083313	0	0	0	0	0	0.142685	0	0	0	0	0	0	0	0	.	0	0	0	0.027771	0	0.0475617	0	0		NA	NA	NA	AT1G08430	-	NA	NA	NA
AT1G08440		Aluminium activated malate transporter family protein			N/A	N/A	1506	0	0	0	0	0	0	0	0	0	0	0	0	0	0	0	0	0	0	0	0	0	0	0	0	.	0	0	0	0	0	0	0	0		NA	NA	NA	AT1G08440	-	NA	NA	NA
AT1G08450	CRT3, PSL1, EBS2, AtCRT3	calreticulin 3			N/A	N/A	1275	54.006	57.1998	50.9311	149.321	129.04	139.135	89.4507	83.3314	89.521	37.0039	34.5009	35.3826	450.272	479.026	477.235	404.63	419.005	407.452	339.144	299.318	310.874	58.591	56.9364	49.6906	.	54.0456	139.165	87.4344	35.6291	468.844	410.362	316.445	55.0727		2.74357e-12	3.95207e-11	0.386162	AT1G08450	-	5.91429e-134	8.38111e-132	1.36067
AT1G08460	HDA08, HDA8, ATHDA8	histone deacetylase 8			N/A	N/A	1134	17.1464	16.7961	20.1198	16.4918	17.7633	18.3022	23.9762	19.691	21.5333	13.5759	11.9687	14.8822	30.894	37.8855	35.6496	39.6433	42.4796	38.8637	33.8153	29.1765	34.7084	19.7654	14.8682	19.292	.	18.0208	17.5191	21.7335	13.4756	34.8097	40.3289	32.5667	17.9752		0.0017801	0.00724092	0.309764	AT1G08460	-	0.00295814	0.00746174	0.294635
AT1G08465	YAB2	Plant-specific transcription factor YABBY family protein			N/A	N/A	555	7.92201	10.1193	12.5205	16.277	14.7944	8.35806	11.7983	13.63	11.0975	10.7405	10.5699	13.1847	12.5048	16.9506	13.6455	16.2782	22.8331	15.6415	16.2864	14.9622	14.5036	14.2228	13.5639	15.5792	.	10.1873	13.1432	12.1753	11.4984	14.367	18.2509	15.2507	14.4553		0.41871	0.591079	-0.161674	AT1G08465	-	0.70757	0.790054	0.0749976
AT1G08470	SSL3	strictosidine synthase-like 3			N/A	N/A	1173	6.70459	9.70936	5.9075	6.9929	8.55074	6.45757	6.62414	7.34814	7.96924	9.33921	7.05291	9.24453	9.38179	9.59925	7.68251	7.71991	8.77875	7.56068	6.25961	6.33484	6.32041	9.26955	10.6703	7.81363	.	7.44048	7.33374	7.31384	8.54555	8.88785	8.01978	6.30495	9.25116		0.297045	0.46803	-0.146624	AT1G08470	-	0.315371	0.43089	-0.141172
AT1G08480		unknown protein; FUNCTIONS IN: molecular_function unknown; INVOLVED IN: biological_process unknown; LOCATED IN: mitochondrion, plasma membrane, plastid, vacuole; EXPRESSED IN: 27 plant structures; EXPRESSED DURING: 15 growth stages; Has 39 Blast hits to 39 proteins in 13 species: Archae - 0; Bacteria - 0; Metazoa - 0; Fungi - 0; Plants - 39; Viruses - 0; Other Eukaryotes - 0 (source: NCBI BLink).			N/A	N/A	429	34.0232	52.4982	43.8104	64.242	53.0158	53.2626	49.2847	47.8796	58.7324	50.4909	50.1566	54.3149	70.9557	89.8946	87.308	78.4285	94.835	93.4572	72.6892	75.8254	63.9489	53.6658	52.8628	57.9395	.	43.4439	56.8401	51.9656	51.6541	82.7194	88.9069	70.8212	54.8227		0.0949229	0.200666	-0.172802	AT1G08480	-	0.23953	0.346394	0.121704
AT1G08490	ATSUFS, SUFS, ATCPNIFS, ATNFS2, CPNIFS	chloroplastic NIFS-like cysteine desulfurase			N/A	N/A	1392	27.7742	28.0968	32.9631	33.1462	29.5633	31.4542	27.0468	26.4333	19.897	31.0531	30.5152	32.353	28.66	31.8788	29.1141	34.5122	31.3867	27.4773	33.1749	27.3336	29.126	36.0365	28.2267	29.3965	.	29.6114	31.3879	24.459	31.3071	29.8843	31.1254	29.8782	31.2199		0.321224	0.49488	-0.0766622	AT1G08490	-	0.756355	0.828458	0.0239792
AT1G08500	ENODL18, AtENODL18	early nodulin-like protein 18			N/A	N/A	687	0	1.51301	0	0.854794	1.11532	2.26633	0	0.337276	0.743415	0.551585	1.58761	0	0.612138	0.982848	0.651394	0.440138	0.619967	1.53932	0	0	0.310082	0.740941	0	0.296111	.	0.504337	1.41215	0.36023	0.713065	0.748793	0.866475	0.103361	0.345684		NA	NA	NA	AT1G08500	-	NA	NA	NA
AT1G08510	FATB	fatty acyl-ACP thioesterases B			N/A	N/A	1239	60.1949	56.5118	54.6456	38.6591	36.5692	39.0796	37.8593	38.4601	36.8207	81.6746	75.783	80.2576	68.8812	78.1478	70.729	59.9022	60.1982	56.9013	56.6987	65.6961	55.6485	71.0584	71.1143	64.7801	.	57.1174	38.1026	37.7134	79.2384	72.586	59.0006	59.3478	68.9843		1.87455e-09	2.06688e-08	-0.361843	AT1G08510	-	1.16116e-32	2.60515e-31	-0.716757
AT1G08520	ALB1, ALB-1V, V157, PDE166, CHLD	ALBINA 1			N/A	N/A	2283	76.2763	75.0902	67.2701	78.5478	68.253	75.6657	80.0539	76.4318	71.128	85.7839	84.5069	85.0718	57.6917	50.8019	56.1067	47.1186	47.2471	49.0246	57.1595	55.3966	56.5902	86.4882	85.1842	76.9525	.	72.8789	74.1555	75.8712	85.1209	54.8668	47.7968	56.3821	82.875		8.91293e-09	9.04938e-08	-0.266825	AT1G08520	-	0.000574623	0.00167556	-0.159779
AT1G08530		unknown protein; FUNCTIONS IN: molecular_function unknown; INVOLVED IN: biological_process unknown; LOCATED IN: chloroplast; BEST Arabidopsis thaliana protein match is: unknown protein (TAIR:AT5G09995.2); Has 140 Blast hits to 140 proteins in 53 species: Archae - 0; Bacteria - 63; Metazoa - 0; Fungi - 0; Plants - 76; Viruses - 0; Other Eukaryotes - 1 (source: NCBI BLink).			N/A	N/A	774	15.8707	11.6206	12.932	11.4501	12.3794	14.0427	8.93758	8.99171	10.9765	11.9715	8.55393	11.0671	14.1363	20.017	14.5512	14.1618	14.2196	16.9639	13.7173	15.8064	14.099	13.3545	12.5359	9.61696	.	13.4744	12.6241	9.63526	10.5308	16.2348	15.1151	14.5409	11.8358		0.109778	0.224142	0.262664	AT1G08530	-	0.220361	0.324302	0.201297
AT1G08540	SIGB, SIG1, SIG2, SIGA, ATSIG1, ABC1, ATSIG2	RNApolymerase sigma subunit 2			N/A	N/A	1719	41.4431	42.7157	41.2303	40.7928	38.9733	44.3097	39.5208	42.3013	38.7671	40.5006	41.5469	42.7511	27.3263	25.5639	28.5206	28.5653	30.3429	25.0599	32.3094	34.4037	30.9582	45.8721	40.7319	41.2358	.	41.7964	41.3586	40.1964	41.5995	27.1369	27.9894	32.5571	42.6133		0.534245	0.690773	-0.034842	AT1G08540	-	0.697365	0.781765	-0.0217997
AT1G08550	NPQ1, AVDE1	non-photochemical quenching 1			N/A	N/A	1389	32.3141	29.8511	25.6218	36.6286	34.9688	32.093	53.1307	51.5631	45.7302	26.572	28.338	29.8863	21.9556	23.3396	28.4272	19.4115	20.6369	17.9838	34.4379	31.7686	37.3911	29.3184	32.5865	32.1441	.	29.2623	34.5635	50.1413	28.2654	24.5741	19.3441	34.5325	31.3497		0.64007	0.773384	-0.0313449	AT1G08550	-	0.0045831	0.0111072	0.190037
AT1G08560	SYP111, KN, ATSYP111	syntaxin of plants 111			N/A	N/A	933	1.1442	2.34845	0.560009	0.628149	1.85833	0.830758	1.49334	1.83214	1.28499	1.5187	1.82832	1.97935	0.29388	0.47052	0.315729	1.71032	0.59168	0.245023	1.59673	0.908426	0.894135	2.02365	0.82881	0.759323	.	1.35089	1.10575	1.53682	1.77546	0.360043	0.849008	1.1331	1.20393		0.350939	0.526567	-0.415847	AT1G08560	-	0.241573	0.34868	-0.522082
AT1G08570	ACHT4	atypical CYS HIS rich thioredoxin 4			N/A	N/A	718.133	34.1202	58.8423	49.1519	68.7072	57.4134	56.3164	52.8934	54.7145	59.7369	51.8543	49.1555	49.3423	73.7779	66.9094	64.7168	73.9739	82.196	86.6436	61.4331	73.4554	67.571	57.3076	68.3264	63.0576	.	47.3715	60.8123	55.7816	50.1174	68.468	80.9378	67.4865	62.8972		0.580336	0.728385	-0.0700287	AT1G08570	-	0.0866864	0.148862	0.216984
AT1G08580		unknown protein; Has 39 Blast hits to 39 proteins in 15 species: Archae - 0; Bacteria - 0; Metazoa - 0; Fungi - 0; Plants - 35; Viruses - 0; Other Eukaryotes - 4 (source: NCBI BLink).			N/A	N/A	372	75.7836	60.2167	66.7165	53.2583	48.0048	42.4234	32.8668	37.0816	37.7253	97.464	93.4596	99.3791	79.0938	81.0459	89.4648	101.6	91.6838	91.9515	80.6175	92.5138	70.4767	105.808	104.24	90.9388	.	67.5723	47.8955	35.8912	96.7676	83.2015	95.0784	81.2027	100.329		0.0216351	0.0610465	-0.296338	AT1G08580	-	4.11354e-07	1.91365e-06	-0.653344
AT1G08590		Leucine-rich receptor-like protein kinase family protein			N/A	N/A	3090	0.057303	0.048382	0	0	0.090579	0	0	0.123185	0.045929	0	0	0.030663	0	0	0.040558	0.053054	0	0.062449	0.055938	0	0	0.043814	0.09721	0	.	0.0352283	0.030193	0.0563713	0.010221	0.0135193	0.038501	0.018646	0.047008		NA	NA	NA	AT1G08590	-	NA	NA	NA
AT1G08600	ATRX, CHR20	P-loop containing nucleoside triphosphate hydrolases superfamily protein			N/A	N/A	4440	3.78413	4.2454	3.20827	4.29246	3.46893	4.17777	3.4611	3.56379	4.20293	4.32369	4.77149	4.47679	5.62054	5.6108	6.54923	7.64894	7.83411	8.35835	7.38348	5.29068	6.97948	5.71222	5.0075	5.20901	.	3.74593	3.97972	3.74261	4.52399	5.92686	7.94713	6.55121	5.30958		0.00711411	0.0239351	-0.257669	AT1G08600	-	0.177853	0.272155	-0.128994
AT1G08610		Pentatricopeptide repeat (PPR) superfamily protein			N/A	N/A	1680	3.28159	3.267	2.87244	0.766595	0.768777	0.866134	0.872548	0.693704	0.87616	4.86586	6.94868	4.96816	5.0683	1.64022	3.37576	2.83173	3.19135	4.73062	2.2521	3.16642	2.80656	4.58848	5.85131	4.85077	.	3.14034	0.800502	0.814137	5.59423	3.36143	3.58457	2.74169	5.09685		0.0161997	0.0479711	-0.612641	AT1G08610	-	1.43913e-13	1.21429e-12	-1.88366
AT1G08620	PKDM7D	Transcription factor jumonji (jmj) family protein / zinc finger (C5HC2 type) family protein			N/A	N/A	3630	4.48036	6.24994	4.41474	6.66927	6.74062	6.80741	5.16695	5.05872	4.81572	5.1559	4.49638	4.87171	8.55229	7.2367	8.27283	10.9885	11.0261	10.4175	8.18022	7.44894	8.58292	7.0664	6.36012	7.61997	.	5.04835	6.7391	5.0138	4.84133	8.02061	10.8107	8.07069	7.0155		0.521009	0.679542	-0.0590922	AT1G08620	-	0.000468269	0.00139288	0.3221
AT1G08630	THA1	threonine aldolase 1			N/A	N/A	1077	0.867451	1.83115	0.844216	0.647229	0.741634	0.966088	1.13693	1.80874	0.421114	0.217011	0.096074	0.218007	2.53263	3.39232	3.50717	3.85498	3.12356	4.0998	5.01606	4.69849	4.78656	0.29503	0.939006	0.708765	.	1.18094	0.784984	1.12226	0.177031	3.14404	3.69278	4.8337	0.6476		NA	NA	NA	AT1G08630	-	NA	NA	NA
AT1G08640	CJD1	Chloroplast J-like domain 1			N/A	N/A	885	58.3467	50.159	48.1174	45.4873	45.541	44.68	39.0548	44.833	40.7079	76.5877	74.162	73.7774	46.678	57.9	44.0239	62.3651	63.1419	61.3001	45.0809	45.9357	46.8137	58.5251	51.3805	51.2163	.	52.2077	45.2361	41.5319	74.8424	49.534	62.269	45.9434	53.7073		4.32129e-06	3.04492e-05	-0.375952	AT1G08640	-	1.15522e-08	6.39304e-08	-0.466838
AT1G08650	PPCK1, ATPPCK1	phosphoenolpyruvate carboxylase kinase 1			N/A	N/A	851.159	14.3066	8.74232	13.5295	25.1833	26.4024	26.4426	12.0164	14.7398	11.6242	3.74582	3.59436	2.87784	33.483	40.9467	33.7125	47.2878	47.1449	46.9573	33.0913	25.156	28.9228	11.3599	10.2668	6.32338	.	12.1928	26.0094	12.7935	3.40601	36.0474	47.13	29.0567	9.31669		1.4081e-19	3.45872e-18	1.33634	AT1G08650	1	7.68383e-42	2.39021e-40	2.00078
AT1G08660	MGP2	MALE GAMETOPHYTE DEFECTIVE 2			N/A	N/A	1337.5	13.0576	12.6046	9.62845	11.7157	10.6984	13.2139	15.2943	15.5958	15.1289	10.199	9.51714	10.6298	11.3024	14.1736	11.3224	17.9827	18.9217	16.5332	17.3473	18.5089	18.7004	9.21705	10.9392	12.3751	.	11.7636	11.876	15.3397	10.1153	12.2661	17.8125	18.1855	10.8438		0.20311	0.358415	0.152175	AT1G08660	-	0.14945	0.235495	0.172349
AT1G08670		ENTH/VHS family protein			N/A	N/A	696	0	0	0	0	0	0	0	0	0	0	0	0	0	0	0	0	0	0	0	0	0	0	0	0	.	0	0	0	0	0	0	0	0		NA	NA	NA	AT1G08670	-	NA	NA	NA
AT1G08680	ZIGA4, AGD14	ARF GAP-like zinc finger-containing protein ZIGA4			N/A	N/A	1949.21	8.82088	9.32563	9.24573	8.15623	8.06934	8.56617	9.631	10.8282	9.21021	8.03414	6.81395	7.88979	11.4739	9.49866	9.43377	11.7911	13.9338	13.4482	11.212	8.43518	13.0329	9.05005	10.1548	8.90086	.	9.13075	8.26391	9.8898	7.57929	10.1354	13.0577	10.8934	9.36857		0.416833	0.589087	0.0767063	AT1G08680	-	0.424344	0.540644	0.0754762
AT1G08695	SCRL3	SCR-like 3			N/A	N/A	267	0	0	0	0	0	0	0	0	0	0	0	0	0	0	0	0	0	0	0	0	0	0	0	0	.	0	0	0	0	0	0	0	0		NA	NA	NA	AT1G08695	-	NA	NA	NA
AT1G08700	PS1	Presenilin-1			N/A	N/A	1362	18.8213	21.6473	26.4683	20.8369	22.8015	20.6592	19.3961	17.716	21.2088	17.1895	17.2842	17.8152	33.5415	29.3811	36.7012	31.5263	28.4371	33.0631	30.6061	32.1458	30.7938	19.2355	17.4449	19.8674	.	22.3123	21.4325	19.4403	17.4296	33.2079	31.0088	31.1819	18.8493		0.0137274	0.0418305	0.214033	AT1G08700	-	0.00553712	0.0131658	0.24093
AT1G08710		F-box family protein			N/A	N/A	825	14.1041	9.29007	13.1263	6.32979	9.5602	9.75566	10.0745	6.58642	13.1516	7.60803	9.78493	9.60198	20.5647	16.9247	17.9206	16.445	17.4644	21.0235	14.3088	7.08495	11.5882	11.6339	12.5067	9.1238	.	12.1735	8.54855	9.93751	8.99831	18.47	18.311	10.994	11.0881		0.178462	0.325548	0.254717	AT1G08710	-	0.93721	0.958779	-0.0149133
AT1G08720	EDR1, ATEDR1	Protein kinase superfamily protein			N/A	N/A	2802	7.49729	7.18576	8.32544	10.0938	7.01094	9.59277	7.71426	9.63312	6.2555	5.34834	5.34671	6.1431	11.7241	8.16755	12.4531	11.2289	10.9284	9.53725	12.1284	10.9263	12.7745	6.60884	6.66283	7.3622	.	7.6695	8.89917	7.86763	5.61272	10.7816	10.5648	11.9431	6.87796		0.102008	0.21218	0.214861	AT1G08720	-	0.000865512	0.00244175	0.437678
AT1G08730	XIC, ATXIC	Myosin family protein with Dil domain			N/A	N/A	4617	0.075568	0.157958	0.046533	0.264427	0.029201	0.043246	0.146859	0.052443	0.119912	0.040941	0.098078	0.214441	0	0	0.080684	0.138537	0.166564	0	0.035964	0.114777	0.097562	0.1121	0.155145	0.117159	.	0.093353	0.112291	0.106405	0.11782	0.0268947	0.1017	0.0827677	0.128135		NA	NA	NA	AT1G08730	-	NA	NA	NA
AT1G08750		Peptidase C13 family			N/A	N/A	1167	7.05038	9.62189	6.80991	6.37157	4.40782	6.33681	5.85602	7.50172	5.55964	8.24845	6.60073	6.23387	7.17954	10.1167	11.6434	10.3353	10.2683	9.46213	9.80263	8.96298	7.76699	9.01021	7.22614	9.10958	.	7.82739	5.7054	6.30579	7.02768	9.64655	10.0219	8.8442	8.44864		0.83334	0.905602	0.0364338	AT1G08750	-	0.242129	0.34933	-0.202527
AT1G08760		Plant protein of unknown function (DUF936)			N/A	N/A	2247	2.90161	5.16899	3.63246	3.65938	3.82634	4.20016	3.51113	4.282	3.5752	3.82596	4.61562	4.60478	5.87572	6.36988	5.11047	7.64528	7.26617	9.09617	5.36949	4.48448	5.59307	4.63133	5.4795	4.52255	.	3.90102	3.89529	3.78944	4.34879	5.78536	8.00254	5.14901	4.87779		0.094665	0.200248	-0.229765	AT1G08760	-	0.352893	0.469843	-0.127716
AT1G08770	PRA1.E	prenylated RAB acceptor 1.E			N/A	N/A	630	17.0783	18.4428	21.9848	22.2046	18.2875	20.2331	15.4168	22.4137	22.6093	13.0069	12.0316	11.3263	31.8672	22.6865	22.473	29.4581	45.3067	20.7242	22.7305	22.8337	24.0108	13.0115	12.4426	12.0475	.	19.1686	20.2417	20.1466	12.1216	25.6756	31.8297	23.1917	12.5005		0.00225406	0.00888123	0.459102	AT1G08770	-	0.00428742	0.0104614	0.429291
AT1G08780	AIP3, PFD4	ABI3-interacting protein 3			N/A	N/A	390	19.8178	33.9412	28.6338	25.448	26.2193	21.8429	28.7036	27.8882	26.1126	24.6675	29.3493	27.3326	35.3838	30.1923	39.8603	36.2858	40.1505	46.2832	39.4913	31.9175	29.0414	24.896	36.9385	26.4016	.	27.4643	24.5034	27.5681	27.1165	35.1455	40.9065	33.4834	29.412		0.810774	0.891301	0.0392269	AT1G08780	-	0.619237	0.716566	-0.0814154
AT1G08790		Protein of unknown function (DUF1685)			N/A	N/A	573	0	0	0	0	0	0	0	0	0	0	0	0	0	0	0	0	0	0	0	0	0	0	0	0	.	0	0	0	0	0	0	0	0		NA	NA	NA	AT1G08790	-	NA	NA	NA
AT1G08800		Protein of unknown function, DUF593			N/A	N/A	3342	5.21955	4.37721	3.20266	6.25915	5.63192	5.50968	4.29688	4.26233	3.74441	2.22094	3.03743	2.11205	6.72642	6.57466	6.17061	5.84469	6.48516	7.06614	5.81464	4.95751	7.14823	3.02858	2.6028	2.62046	.	4.26647	5.80025	4.10121	2.45681	6.49056	6.46533	5.97346	2.75061		0.00209667	0.00832843	0.416374	AT1G08800	-	4.22171e-10	2.68081e-09	0.845368
AT1G08810	MYB60, AtMYB60	myb domain protein 60	stomatal movement		Y	Y	670.641	6.87913	5.21795	11.2561	11.3974	8.01649	6.94738	11.0112	10.4792	8.81624	12.1166	10.6876	12.635	7.55156	7.51255	6.19958	8.39006	12.4667	10.8939	9.77792	14.6779	8.86947	8.33337	5.77496	9.72885	.	7.78439	8.78709	10.1022	11.8131	7.0879	10.5836	11.1084	7.94573		0.0102876	0.03277	-0.516976	AT1G08810	-	0.102	0.171204	-0.329452
AT1G08820	VAP27-2	vamp/synaptobrevin-associated protein 27-2			N/A	N/A	1161	13.6405	18.0788	12.6204	15.4901	15.7607	16.5538	19.8765	16.2937	15.7685	13.8221	13.8567	13.0974	29.8411	27.5652	26.4766	37.8699	34.201	38.412	36.5071	26.2603	33.8267	19.4064	16.4739	15.6532	.	14.7799	15.9349	17.3129	13.5921	27.961	36.8276	32.198	17.1778		0.733108	0.840473	0.0345949	AT1G08820	-	0.0867417	0.148941	0.173773
AT1G08830	CSD1	copper/zinc superoxide dismutase 1			N/A	N/A	459	146.965	191.483	174.541	322.571	280.561	306.766	206.59	203.133	203.859	170.752	163.541	174.45	503.05	506.86	529.259	585.857	622.692	617.829	404.384	510.348	437.629	321.258	314.066	357.606	.	170.996	303.299	204.527	169.581	513.056	608.793	450.787	330.977		0.903463	0.946394	-0.00707453	AT1G08830	-	3.93482e-25	6.48309e-24	0.604044
AT1G08840	emb2411	DNA replication helicase, putative			N/A	N/A	3948	1.14809	1.65069	1.6657	0.980518	0.892452	0.977161	0.990207	0.786752	0.899512	1.80047	1.74371	2.27041	1.09932	0.657387	1.99722	1.80153	1.65383	1.29381	0.849478	0.61466	1.14627	2.36135	1.65667	2.49747	.	1.48816	0.950044	0.892157	1.9382	1.25131	1.58306	0.870136	2.17183		0.0300704	0.0800139	-0.393453	AT1G08840	-	7.57833e-05	0.000257319	-0.717805
AT1G08845		Ribosomal L18p/L5e family protein			N/A	N/A	705	6.52933	6.38282	5.9733	7.42491	4.16014	4.27659	4.82645	5.9543	3.06393	8.91609	9.73565	9.86191	7.77677	7.87354	4.99854	9.00476	7.61249	8.85016	5.40649	4.76529	7.82055	6.81051	4.58119	8.3958	.	6.29515	5.28721	4.61489	9.50455	6.88295	8.48914	5.99744	6.59583		0.145666	0.279239	-0.35459	AT1G08845	-	0.0134701	0.0291331	-0.602212
AT1G08860	BON3	Calcium-dependent phospholipid-binding Copine family protein	stomatal movement		N/A	N/A	1755	0	0	0	0	0	0	0	0	0	0	0	0	0.079589	0.243749	0.170478	0	0	0	0.23044	0.365841	0.233484	0	0	0	.	0	0	0	0	0.164605	0	0.276588	0		NA	NA	NA	AT1G08860	-	NA	NA	NA
AT1G08880	HTA5, H2AXA, G-H2AX, GAMMA-H2AX	Histone superfamily protein			N/A	N/A	429	50.1078	57.3686	35.5888	40.9088	47.3452	50.6392	66.6083	54.3102	53.8536	50.7358	53.0187	60.3464	57.8079	60.2619	44.9537	69.2976	67.4596	76.4254	44.5246	67.8108	62.1741	53.3301	58.3892	73.9182	.	47.6884	46.2977	58.2574	54.7003	54.3412	71.0609	58.1698	61.8792		0.417777	0.590112	-0.0909701	AT1G08880	-	0.182857	0.278682	-0.149544
AT1G08890		Major facilitator superfamily protein			N/A	N/A	1395	6.84692	7.46465	7.0531	4.8674	4.95969	4.12363	7.88878	6.55141	5.78303	5.24716	3.45899	3.89472	6.78277	8.81617	5.98314	12.5045	9.26727	11.1859	9.02403	11.2544	8.46	3.97129	4.3013	3.71306	.	7.12156	4.65024	6.74107	4.20029	7.19403	10.9859	9.57948	3.99522		0.00399641	0.0146886	0.474159	AT1G08890	-	0.44887	0.563936	0.124748
AT1G08900		Major facilitator superfamily protein			N/A	N/A	1387.46	41.1701	33.1946	31.4734	43.1452	52.7645	48.3016	41.022	42.5792	40.8708	13.8565	17.8641	15.5255	64.5363	71.8566	63.4129	69.4138	71.2119	76.1938	64.1229	56.6166	56.9499	25.1646	29.6253	23.2399	.	35.2794	48.0704	41.4907	15.7487	66.6019	72.2732	59.2298	26.0099		5.12782e-23	1.52638e-21	0.74311	AT1G08900	-	5.72073e-51	2.24762e-49	1.12955
AT1G08910		zinc ion binding;zinc ion binding			N/A	N/A	2490	5.47933	6.28064	6.09736	4.82322	4.61257	3.38086	4.80753	4.0179	4.13002	4.90365	5.08226	4.18476	6.40474	5.67767	6.0272	6.20916	7.40805	6.26412	7.26795	7.2609	7.11178	7.28398	5.84528	6.85109	.	5.95244	4.27222	4.31848	4.72356	6.03654	6.62711	7.21354	6.66012		0.314399	0.487399	0.111938	AT1G08910	-	0.246478	0.35437	-0.128952
AT1G08920	ESL1	ERD (early response to dehydration) six-like 1			N/A	N/A	1413	13.3931	14.074	12.2629	7.33718	10.0207	9.72787	8.93301	8.66547	10.8812	3.81004	3.54497	3.47708	6.19175	9.3239	7.26111	7.30572	7.43567	7.82551	15.4553	14.4181	16.4672	13.0097	10.1463	9.04914	.	13.2433	9.02858	9.49323	3.6107	7.59225	7.5223	15.4469	10.735		1.40173e-18	3.2012e-17	1.22813	AT1G08920	1	1.12373e-10	7.51432e-10	0.900344
AT1G08930	ERD6	Major facilitator superfamily protein			N/A	N/A	1491	138.61	153.576	133.96	203.919	198.387	213.26	139.377	145.4	147.979	33.9738	36.1796	36.3278	153.964	147.856	147.586	184.564	175.928	191.473	173.035	182.917	155.989	71.3459	63.5043	60.7325	.	142.049	205.189	144.252	35.4937	149.802	183.988	170.647	65.1942		9.03596e-171	3.94253e-168	1.32967	AT1G08930	1	7.08397e-299	3.35578e-296	1.76378
AT1G08940		Phosphoglycerate mutase family protein			N/A	N/A	846	11.3248	11.3656	9.99653	7.50894	9.78471	7.84205	8.19203	7.25998	7.12719	4.06229	5.8987	3.96095	13.3851	15.2633	13.3537	10.9525	11.1227	12.4641	12.9014	11.3607	15.2422	5.55113	8.50712	7.11904	.	10.8956	8.37857	7.5264	4.64065	14.0007	11.5131	13.1681	7.0591		2.37712e-07	2.01806e-06	0.8687	AT1G08940	-	0.000436638	0.00130394	0.59126
AT1G08960	CAX11, ATCAX11	cation exchanger 11			N/A	N/A	1641	4.56929	3.8708	4.22682	4.24986	4.46246	4.8735	5.39967	5.15215	4.2107	5.13783	3.01579	4.66953	3.68627	3.82352	5.21283	4.73463	6.65488	5.92962	6.18317	4.89001	4.26814	3.97619	3.89503	5.30552	.	4.2223	4.52861	4.92084	4.27438	4.24087	5.77304	5.11377	4.39225		0.955472	0.976137	-0.00947643	AT1G08960	-	0.635042	0.730676	0.0805544
AT1G08970	HAP5C, NF-YC9	nuclear factor Y, subunit C9			N/A	N/A	696	30.8328	31.0693	38.2427	27.8408	33.2676	28.4051	25.9631	31.0947	27.1196	33.4545	28.4009	28.178	40.2309	54.8217	43.5626	53.3223	48.5407	44.9089	40.2029	33.956	46.9666	31.2041	28.4554	32.2973	.	33.3816	29.8378	28.0591	30.0111	46.2051	48.924	40.3752	30.6523		0.0964881	0.203352	0.189108	AT1G08970	-	0.817941	0.874087	0.0261903
AT1G08980	ATAMI1, AMI1, ATTOC64-I, TOC64-I	amidase 1			N/A	N/A	1278	33.3418	39.2971	33.0321	31.305	34.3581	33.8899	57.1412	53.5012	60.9026	18.0265	17.6205	22.9672	23.4763	24.1667	19.7395	35.2911	33.7836	29.9621	50.9016	47.9646	44.5325	32.7071	37.3595	37.6658	.	35.2237	33.1843	57.1817	19.5381	22.4608	33.0123	47.7996	35.9108		5.35417e-14	8.89501e-13	0.585784	AT1G08980	-	1.8491e-12	1.42397e-11	0.548598
AT1G08985		AP2/B3-like transcriptional factor family protein			N/A	N/A	306	0	0	0	0	0	0	0	0	0	0	0	0	0	0	0	0	0	0	0	0	0	0	0	0	.	0	0	0	0	0	0	0	0		NA	NA	NA	AT1G08985	-	NA	NA	NA
AT1G08990	PGSIP5	plant glycogenin-like starch initiation protein 5			N/A	N/A	1701	0	0	0	0	0	0	0	0	0	0	0	0	0	0	0.165357	0	0	0	0	0	0	0	0	0	.	0	0	0	0	0.055119	0	0	0		NA	NA	NA	AT1G08990	-	NA	NA	NA
AT1G09000	ANP1, MAPKKK1, NP1	NPK1-related protein kinase 1			N/A	N/A	2001	0.100962	0.174115	0.514819	0.354305	0.473368	0.579151	0.71629	0.214796	0.482968	0.277003	0.205586	0.211574	0.067023	0	0.429364	0.376451	0.382658	0.217815	0.487633	0.408063	0.330976	0.075377	0.170794	0.257151	.	0.263299	0.468941	0.471351	0.231388	0.165462	0.325641	0.408891	0.167774		NA	NA	NA	AT1G09000	-	NA	NA	NA
AT1G09010		glycoside hydrolase family 2 protein			N/A	N/A	2835	15.2125	12.5642	12.8632	14.135	13.1891	13.9581	16.6496	17.8551	17.4705	11.4146	11.4748	14.1621	16.1646	16.263	19.0107	19.4785	20.2725	20.9868	21.2131	17.707	19.1015	15.919	16.1186	18.0954	.	13.5466	13.7607	17.3251	12.3505	17.1461	20.2459	19.3405	16.711		0.736344	0.842881	-0.0231713	AT1G09010	-	0.161403	0.251015	0.0963721
AT1G09020	SNF4, ATSNF4	homolog of yeast sucrose nonfermenting 4			N/A	N/A	1464	15.2281	18.5861	18.2104	19.7906	16.472	17.1823	14.6072	11.6071	13.4269	17.8925	12.606	17.1666	23.5719	18.2488	17.1559	23.435	21.3524	24.5224	21.5001	17.007	22.0632	19.1985	18.1407	15.8186	.	17.3415	17.815	13.2137	15.8884	19.6589	23.1033	20.1901	17.7193		0.606705	0.749287	0.0561428	AT1G09020	-	0.239602	0.346468	0.128254
AT1G09026		unknown protein; LOCATED IN: endomembrane system; Has 30201 Blast hits to 17322 proteins in 780 species: Archae - 12; Bacteria - 1396; Metazoa - 17338; Fungi - 3422; Plants - 5037; Viruses - 0; Other Eukaryotes - 2996 (source: NCBI BLink).			N/A	N/A	156	0	0	0	0	0	0	0	0	0	0	0	0	0	0	0	0	0	0	0	0	0	0	0	0	.	0	0	0	0	0	0	0	0		NA	NA	NA	AT1G09026	-	NA	NA	NA
AT1G09030	NF-YB4	nuclear factor Y, subunit B4			N/A	N/A	420	0	0	0	0	0	0	0	0	0	0	0	0	0	0	0	0	0	0	0	0	0	0	0	0	.	0	0	0	0	0	0	0	0		NA	NA	NA	AT1G09030	-	NA	NA	NA
AT1G09040		unknown protein; FUNCTIONS IN: molecular_function unknown; INVOLVED IN: biological_process unknown; LOCATED IN: membrane; EXPRESSED IN: leaf; BEST Arabidopsis thaliana protein match is: unknown protein (TAIR:AT1G09050.1); Has 614 Blast hits to 567 proteins in 104 species: Archae - 2; Bacteria - 12; Metazoa - 344; Fungi - 31; Plants - 81; Viruses - 0; Other Eukaryotes - 144 (source: NCBI BLink).			N/A	N/A	2736	1.08847	1.41704	0.843039	1.23305	0.73716	1.15597	1.2908	0.800396	1.25884	0.806102	0.894315	1.28278	1.71616	1.47394	1.87257	2.20859	2.32287	1.97205	0.974769	1.92176	1.09796	1.26512	1.41274	1.182	.	1.11618	1.04206	1.11668	0.994399	1.68756	2.16784	1.3315	1.28662		0.993518	0.997308	0.00188044	AT1G09040	-	0.934716	0.956937	0.0189607
AT1G09050		unknown protein; BEST Arabidopsis thaliana protein match is: unknown protein (TAIR:AT1G09040.1); Has 552 Blast hits to 499 proteins in 115 species: Archae - 0; Bacteria - 86; Metazoa - 259; Fungi - 14; Plants - 77; Viruses - 0; Other Eukaryotes - 116 (source: NCBI BLink).			N/A	N/A	2751	0.873212	0.833087	1.16219	1.32715	1.29501	1.51067	1.10825	1.43395	1.56177	0.681715	1.36237	1.08862	2.23367	2.24475	2.08555	1.7406	1.90698	2.3067	2.93825	2.09817	2.11629	2.63233	2.05155	2.68674	.	0.956163	1.37761	1.36799	1.04423	2.18799	1.98476	2.38424	2.45687		0.452777	0.622011	-0.17197	AT1G09050	-	0.218319	0.321782	0.281965
AT1G09060		Zinc finger, RING-type;Transcription factor jumonji/aspartyl beta-hydroxylase			N/A	N/A	2802.38	17.4659	11.8131	14.2075	11.1329	11.3626	10.8034	12.7711	12.8729	11.8766	14.1779	14.5642	13.1777	19.9836	17.7227	18.1352	17.5393	16.8393	18.3237	15.2327	13.9921	14.6155	18.2163	16.3224	16.0101	.	14.4955	11.0996	12.5069	13.9733	18.6138	17.5674	14.6134	16.8496		0.348024	0.52371	-0.0779434	AT1G09060	-	0.00259884	0.00662904	-0.250135
AT1G09070	SRC2, (AT)SRC2	soybean gene regulated by cold-2			N/A	N/A	975	262.172	257.599	281.924	107.568	88.399	96.4001	217.572	200.176	212.116	227.376	223.94	204.207	204.611	211.247	209.241	176.247	171.922	181.75	186.089	181.418	202.061	167.3	167.626	173.887	.	267.232	97.4557	209.955	218.508	208.366	176.64	189.856	169.604		0.0235254	0.0653351	0.183431	AT1G09070	-	8.22972e-23	1.22099e-21	-0.796287
AT1G09080	BIP3	Heat shock protein 70 (Hsp 70) family protein			N/A	N/A	1998	0	0.073335	0	0.447916	0.675204	0.88247	1.75181	0.845419	0.956721	0.699869	0.388933	0.399861	52.7944	46.5246	51.004	55.0353	48.6829	49.2568	53.9085	50.848	52.275	2.6711	2.62681	2.06985	.	0.024445	0.66853	1.18465	0.496221	50.1077	50.9917	52.3438	2.45592		3.3231e-09	3.56384e-08	-2.43263	AT1G09080	2	0.532492	0.641622	0.256723
AT1G09090	ATRBOHB, ATRBOHB-BETA, RBOHB	respiratory burst oxidase homolog B			N/A	N/A	2200.5	0	0	0	0	0	0	0	0	0	0	0	0	0	0	0	0	0	0	0	0	0	0	0	0	.	0	0	0	0	0	0	0	0		NA	NA	NA	AT1G09090	-	NA	NA	NA
AT1G09100	RPT5B	26S proteasome AAA-ATPase subunit RPT5B			N/A	N/A	1272	6.64814	7.41446	6.90868	6.35433	9.18977	9.13474	8.38367	8.8089	8.95723	9.19713	7.85288	10.5117	19.2029	23.0188	17.6296	22.0496	22.0674	19.2262	18.4679	21.6551	20.6369	11.69	9.97371	10.2989	.	6.99043	8.22628	8.7166	9.18724	19.9504	21.1144	20.2533	10.6542		0.0148892	0.0448109	-0.318705	AT1G09100	-	0.369233	0.486443	-0.11752
AT1G09130		ATP-dependent caseinolytic (Clp) protease/crotonase family protein			N/A	N/A	996.087	117.476	140.269	116.838	147.414	151.562	145.477	144.532	141.794	134.21	137.497	148.11	143.843	145.949	151.884	146.187	181.221	178.475	173.822	167.355	157.096	153.409	142.238	144.302	142.968	.	124.861	148.151	140.179	143.15	148.007	177.839	159.287	143.169		0.0266859	0.0723955	-0.116659	AT1G09130	-	0.294836	0.408523	0.0551465
AT1G09140	ATSRP30, SR30, At-SR30	SERINE-ARGININE PROTEIN 30			N/A	N/A	779.895	64.93	62.2983	60.3225	59.6719	62.8751	58.3305	61.7579	69.7004	69.0244	69.3537	65.7955	52.9597	85.8299	81.1139	91.6987	134.943	119.754	108.701	93.3855	91.1412	97.7262	72.1174	68.8868	56.1271	.	62.5169	60.2925	66.8276	62.703	86.2142	121.133	94.0843	65.7104		0.537086	0.693095	0.0462301	AT1G09140	-	0.99033	0.994047	0.000907753
AT1G09150		pseudouridine synthase and archaeosine transglycosylase (PUA) domain-containing protein			N/A	N/A	546	28.3263	38.96	30.3129	32.5539	30.8217	29.4204	28.7612	27.7566	36.6988	34.5716	35.4762	30.7404	45.8782	40.1118	42.8637	37.3441	41.0996	50.6977	39.3381	41.1969	37.1727	25.647	37.3278	39.1291	.	32.5331	30.932	31.0722	33.5961	42.9512	43.0471	39.2359	34.0346		0.607123	0.749524	-0.0643507	AT1G09150	-	0.516221	0.627075	-0.0812458
AT1G09155	AtPP2-B15, PP2-B15	phloem protein 2-B15			N/A	N/A	870	0.710862	0.202312	0	0	0.194074	0	0	0	0	0.142457	0	0	0	0.495776	0.169376	0	0.157629	0	0	0	0	0	0	0	.	0.304391	0.0646913	0	0.0474857	0.221717	0.052543	0	0		NA	NA	NA	AT1G09155	-	NA	NA	NA
AT1G09157		Protein of unknown function (DUF679)			N/A	N/A	732	0.346657	0	0	0.625665	0	0	0.27758	0	0	0	0	0	0.4208	0	0	0	0	0	0	0	0.216933	0	0	0	.	0.115552	0.208555	0.0925267	0	0.140267	0	0.072311	0		NA	NA	NA	AT1G09157	-	NA	NA	NA
AT1G09160		Protein phosphatase 2C family protein			N/A	N/A	1287	18.0647	13.953	17.1754	8.6507	9.49311	8.96579	11.6854	9.87305	12.5206	18.5832	16.7936	21.2407	11.2898	10.004	11.6033	12.5409	12.2084	12.5761	9.7685	10.6125	9.03528	16.1937	16.3795	13.7697	.	16.3977	9.03653	11.3597	18.8725	10.9657	12.4418	9.80543	15.4476		0.0876795	0.188209	-0.189056	AT1G09160	-	1.56667e-10	1.03323e-09	-0.708363
AT1G09170		P-loop nucleoside triphosphate hydrolases superfamily protein with CH (Calponin Homology) domain			N/A	N/A	3033	0.112423	0	0	0	0	0.032368	0	0	0	0	0	0.029139	0	0	0	0	0.03535	0	0	0	0	0	0	0	.	0.0374743	0.0107893	0	0.009713	0	0.0117833	0	0		NA	NA	NA	AT1G09170	-	NA	NA	NA
AT1G09176		unknown protein; FUNCTIONS IN: molecular_function unknown; INVOLVED IN: biological_process unknown; LOCATED IN: endomembrane system; Has 30201 Blast hits to 17322 proteins in 780 species: Archae - 12; Bacteria - 1396; Metazoa - 17338; Fungi - 3422; Plants - 5037; Viruses - 0; Other Eukaryotes - 2996 (source: NCBI BLink).			N/A	N/A	453	0	0	0	0	0	0	0	0	0.495965	0	0	0	0	0	0	0	0	0	1.64516	0	0.388283	0	0	0	.	0	0	0.165322	0	0	0	0.677814	0		NA	NA	NA	AT1G09176	-	NA	NA	NA
AT1G09180	ATSAR1, ATSARA1A, SARA1A	secretion-associated RAS super family 1			N/A	N/A	582	7.37268	5.63303	4.06018	8.46698	6.55076	7.25133	4.6177	3.39711	4.10976	4.73731	5.80128	6.52317	5.42465	3.47722	5.1788	9.53887	8.08827	8.21102	9.16108	6.56696	8.0378	6.3864	10.2684	7.05324	.	5.68863	7.42302	4.04152	5.68725	4.69356	8.61272	7.92195	7.90268		0.921114	0.956418	-0.0286082	AT1G09180	-	0.448695	0.563844	0.218856
AT1G09190		Tetratricopeptide repeat (TPR)-like superfamily protein			N/A	N/A	1455	0.882833	0.940792	0.903791	0.467237	0.81292	0.768963	0.512348	0.45739	0.813031	0.447359	0.623858	0.921598	1.52871	2.33422	1.31894	1.49796	1.61795	0.680808	1.10957	1.01477	1.30542	1.01024	1.42972	0.648144	.	0.909139	0.68304	0.594256	0.664272	1.72729	1.26557	1.14325	1.02937		0.41391	0.58606	0.324573	AT1G09190	-	0.913955	0.943312	0.0429245
AT1G09195		FUNCTIONS IN: molecular_function unknown; INVOLVED IN: biological_process unknown; LOCATED IN: mitochondrion; CONTAINS InterPro DOMAIN/s: Metal-dependent phosphohydrolase, HD subdomain (InterPro:IPR006674), Ppx/GppA phosphatase (InterPro:IPR003695); Has 30201 Blast hits to 17322 proteins in 780 species: Archae - 12; Bacteria - 1396; Metazoa - 17338; Fungi - 3422; Plants - 5037; Viruses - 0; Other…			N/A	N/A	1534.8	4.72438	7.73326	4.85841	7.73531	6.56696	8.27525	4.34013	6.40578	6.40756	4.02575	4.97443	4.54937	13.1555	10.9958	11.022	15.1419	9.93015	12.3689	11.9822	10.524	12.4255	5.23153	3.05814	6.33427	.	5.77202	7.52584	5.71782	4.51652	11.7244	12.4803	11.6439	4.87465		0.556146	0.707777	0.104238	AT1G09195	-	0.00480044	0.0115837	0.499453
AT1G09200		Histone superfamily protein			N/A	N/A	411	41.4582	42.8076	29.7773	54.6313	43.8775	52.0754	63.5698	40.7149	40.924	50.2076	52.9483	37.4137	20.5128	30.2865	26.2712	19.0711	19.9631	21.0324	44.4262	35.3792	42.5675	43.909	36.0173	36.6227	.	38.0144	50.1947	48.4029	46.8565	25.6902	20.0222	40.791	38.8497		0.554607	0.706685	-0.0815077	AT1G09200	-	0.467807	0.5823	0.100155
AT1G09210	CRT1b, AtCRT1b	calreticulin 1b			N/A	N/A	1275	37.7971	31.719	32.6195	35.4128	31.6851	34.5742	55.6246	53.4577	51.7709	39.3334	42.6342	42.2304	220.051	220.397	221.445	226.777	203.084	208.113	242.951	228.938	228.727	53.6949	50.0731	50.1256	.	34.0452	33.8907	53.6177	41.3993	220.631	212.658	233.539	51.2979		2.74157e-05	0.000167422	-0.262064	AT1G09210	-	0.000797085	0.00226451	-0.209567
AT1G09220		Pentatricopeptide repeat (PPR) superfamily protein			N/A	N/A	1515	1.14689	0.113008	0	0.253361	0.788581	0.249669	0.112734	0.400195	0.335733	0.963172	0.673359	0.68969	0.73937	0.894211	0.687791	1.33532	1.55364	0.30666	0.828404	0.851753	0.910832	0.676844	0.86661	0.35053	.	0.419966	0.430537	0.282887	0.775407	0.773791	1.06521	0.863663	0.631328		NA	NA	NA	AT1G09220	-	NA	NA	NA
AT1G09230		RNA-binding (RRM/RBD/RNP motifs) family protein			N/A	N/A	1329	11.9545	12.4043	9.30704	7.74569	10.8122	7.83412	8.67645	8.91633	8.41431	10.8253	9.02647	9.54797	15.2012	9.47969	13.2338	18.9889	16.8797	19.2678	11.8852	9.88229	12.8308	9.85016	11.6523	10.9615	.	11.2219	8.79734	8.66903	9.79991	12.6382	18.3788	11.5328	10.8213		0.66066	0.788818	0.0514918	AT1G09230	-	0.301521	0.415715	-0.121184
AT1G09240	NAS3, ATNAS3	nicotianamine synthase 3			N/A	N/A	963	7.84563	8.27488	7.19814	9.35246	6.66529	7.83302	4.40911	3.70857	3.25522	9.35337	8.31897	8.34793	12.2403	17.541	13.9627	11.1075	19.1156	16.466	7.0751	5.31786	8.98433	4.62821	3.49368	5.5938	.	7.77288	7.95026	3.79097	8.67342	14.5813	15.563	7.12576	4.5719		0.547836	0.701962	-0.117932	AT1G09240	-	0.624484	0.721177	-0.096053
AT1G09245		Plant self-incompatibility protein S1 family			N/A	N/A	420	0	0	0	0	0	0	0	0	0	0	0	0	0	0	0	0	0	0	0	0	0	0	0	0	.	0	0	0	0	0	0	0	0		NA	NA	NA	AT1G09245	-	NA	NA	NA
AT1G09250		basic helix-loop-helix (bHLH) DNA-binding superfamily protein			N/A	N/A	624	35.3762	36.4212	27.6008	26.5988	33.0514	30.3396	35.7223	33.9462	33.9894	21.1757	22.0054	16.9322	32.7469	34.2428	32.6379	44.8933	39.7666	43.0283	39.2823	35.6453	36.9679	29.0732	37.0574	23.3578	.	33.1327	29.9966	34.5526	20.0378	33.2092	42.5627	37.2985	29.8295		3.85747e-09	4.11033e-08	0.629598	AT1G09250	-	2.82516e-05	0.000102609	0.447558
AT1G09260		Chaperone DnaJ-domain superfamily protein			N/A	N/A	417	0	0	0	0	0	0	0	0	0	0	0	0	0	0	0	0	0	0	0	0	0	0	0	0	.	0	0	0	0	0	0	0	0		NA	NA	NA	AT1G09260	-	NA	NA	NA
AT1G09270	IMPA-4	importin alpha isoform 4			N/A	N/A	1536.58	24.1606	26.4217	23.2218	27.4061	27.6185	30.0706	28.8256	27.7002	23.3968	22.6069	21.1565	23.5462	37.7936	37.1515	36.1893	43.7469	42.506	41.5242	45.5665	38.8292	40.4917	25.775	28.5327	24.8095	.	24.6014	28.3651	26.6409	22.4365	37.0448	42.5924	41.6291	26.3724		0.483181	0.648873	0.0551778	AT1G09270	-	0.00204543	0.00533898	0.242648
AT1G09280		CONTAINS InterPro DOMAIN/s: Rhodanese-like (InterPro:IPR001763), Serine hydrolase (InterPro:IPR005645); BEST Arabidopsis thaliana protein match is: Rhodanese/Cell cycle control phosphatase superfamily protein (TAIR:AT2G40760.1); Has 5925 Blast hits to 5912 proteins in 1592 species: Archae - 0; Bacteria - 2946; Metazoa - 156; Fungi - 408; Plants - 229; Viruses - 0; Other Eukaryotes - 2186 (source:…			N/A	N/A	1746	8.60766	6.46205	8.01231	6.37579	7.22138	5.63872	9.49598	8.48811	9.14298	8.99798	8.6617	8.88919	11.7884	11.0935	14.1747	14.7924	14.0356	12.2471	14.9912	12.5861	12.7423	10.4557	10.5593	11.2186	.	7.69401	6.41196	9.04236	8.84962	12.3522	13.6917	13.4399	10.7445		0.0291406	0.0779024	-0.240623	AT1G09280	-	0.00258592	0.00660014	-0.332338
AT1G09290		unknown protein; Has 73 Blast hits to 71 proteins in 26 species: Archae - 0; Bacteria - 0; Metazoa - 5; Fungi - 11; Plants - 54; Viruses - 0; Other Eukaryotes - 3 (source: NCBI BLink).			N/A	N/A	1047	7.0875	10.3511	9.37722	6.3467	5.95486	4.9546	5.81711	6.26452	5.55542	6.23	9.17119	9.32629	9.66174	15.2995	9.42446	10.2538	11.8788	14.1652	11.044	9.30468	10.8699	9.34657	12.6366	11.8218	.	8.93861	5.75205	5.87902	8.24249	11.4619	12.0993	10.4062	11.2683		0.615883	0.75606	0.0853443	AT1G09290	-	0.0586575	0.106219	-0.321641
AT1G09300		Metallopeptidase M24 family protein			N/A	N/A	1482	5.45674	3.89146	4.44192	2.79917	3.13862	2.90462	2.47295	2.21378	1.58293	4.81618	5.78641	4.32566	8.63706	8.64919	9.80722	11.1495	9.63708	11.2034	9.67834	8.16275	7.75456	6.09994	8.20938	6.95511	.	4.59671	2.94747	2.08989	4.97608	9.03116	10.6633	8.53188	7.08814		0.44254	0.613847	-0.145515	AT1G09300	-	0.00753268	0.0173726	-0.506393
AT1G09310		Protein of unknown function, DUF538			N/A	N/A	540	782.979	939.034	935.635	1172.6	946.339	1152.83	1414.33	1344.05	1325.72	1293.15	1068.31	1178.89	523.164	588.821	543.92	751.435	844.45	779.301	740.392	672.52	786.337	916.107	891.419	894.453	.	885.883	1090.59	1361.37	1180.12	551.968	791.729	733.083	900.66		7.01005e-06	4.74976e-05	-0.270738	AT1G09310	-	0.96285	0.975832	-0.00280639
AT1G09320		agenet domain-containing protein			N/A	N/A	1554	3.77316	3.40107	3.5448	3.24284	2.97967	2.46233	3.34293	2.91756	2.32744	3.64947	2.83253	3.31631	5.66718	4.52374	3.81637	3.9141	5.1401	4.16163	5.11325	3.39413	4.26754	3.46674	4.38851	3.4201	.	3.57301	2.89495	2.86264	3.2661	4.6691	4.40528	4.25831	3.75845		0.93126	0.961713	0.0155805	AT1G09320	-	0.491774	0.604195	-0.124177
AT1G09330		unknown protein; FUNCTIONS IN: molecular_function unknown; INVOLVED IN: biological_process unknown; LOCATED IN: integral to membrane; EXPRESSED IN: 24 plant structures; EXPRESSED DURING: 15 growth stages; CONTAINS InterPro DOMAIN/s: Protein of unknown function DUF846, eukaryotic (InterPro:IPR008564); Has 518 Blast hits to 518 proteins in 206 species: Archae - 0; Bacteria - 0; Metazoa - 193; Fungi…			N/A	N/A	561	30.092	28.7981	19.1103	36.6231	37.6668	45.8022	34.1309	36.2168	34.8639	24.0181	30.5018	19.8981	56.5663	44.3706	52.4213	55.5374	61.1225	57.4744	41.7338	55.0914	52.192	25.5103	24.7438	22.463	.	26.0001	40.0307	35.0705	24.806	51.1194	58.0448	49.6724	24.239		0.875053	0.930268	-0.0211264	AT1G09330	-	0.000803213	0.00227957	0.450317
AT1G09340	CRB, CSP41B, HIP1.3	chloroplast RNA binding			N/A	N/A	1137	526.411	567.967	521.726	514.958	501.752	517.391	470.52	491.729	460.057	737.547	681.363	747.572	245.892	274.217	260.485	199.215	213.703	201.172	271.299	238.351	256.833	522.787	523.206	479.689	.	538.701	511.367	474.102	722.161	260.198	204.697	255.494	508.561		6.50036e-14	1.07454e-12	-0.277812	AT1G09340	-	1.8486e-18	2.14784e-17	-0.324817
AT1G09350	AtGolS3, GolS3	galactinol synthase 3			N/A	N/A	1005	4.45882	4.41456	4.6438	4.9342	4.381	7.91545	4.88801	8.92655	6.34576	1.62791	2.2267	2.86224	0.400397	1.51408	1.76368	3.7042	2.82342	2.04157	1.45335	2.12524	2.33299	0.335787	0.933149	1.22045	.	4.50573	5.74355	6.72011	2.23895	1.22605	2.8564	1.97053	0.829795		0.00108327	0.00468455	0.691989	AT1G09350	-	1.21813e-05	4.66325e-05	0.92626
AT1G09360		Plant invertase/pectin methylesterase inhibitor superfamily protein			N/A	N/A	567	0	0	0	0	0	0	0	0	0	0	0	0	0	0	0	0	0	0	0	0	0	0	0	0	.	0	0	0	0	0	0	0	0		NA	NA	NA	AT1G09360	-	NA	NA	NA
AT1G09370		Plant invertase/pectin methylesterase inhibitor superfamily protein			N/A	N/A	525	0	0	0	0	0	0	0	0	0	0	0	0	0	0	0	0	0	0	0	0	0	0	0	0	.	0	0	0	0	0	0	0	0		NA	NA	NA	AT1G09370	-	NA	NA	NA
AT1G09380		nodulin MtN21 /EamA-like transporter family protein			N/A	N/A	1125	0	0	0	0	0	0	0	0	0	0	0	0	0	0	0	0	0	0	0	0	0	0	0	0	.	0	0	0	0	0	0	0	0		NA	NA	NA	AT1G09380	-	NA	NA	NA
AT1G09390		GDSL-like Lipase/Acylhydrolase superfamily protein			N/A	N/A	1113	7.8341	8.07201	7.37054	6.71706	9.54848	10.0328	12.8318	8.31253	12.1315	6.57506	6.12688	9.28941	6.25324	5.81136	5.94516	4.54846	5.69945	5.51144	5.85126	6.8768	7.46379	8.47474	7.23058	7.28246	.	7.75888	8.76611	11.0919	7.33045	6.00325	5.25312	6.73062	7.66259		0.597674	0.741225	0.0819593	AT1G09390	-	0.198383	0.297503	0.199742
AT1G09400		FMN-linked oxidoreductases superfamily protein			N/A	N/A	975	0	0	0	0.424288	0.188049	0	0	0.167507	0	0	0.123007	0	1.15738	1.43328	1.11147	0.42471	0.149877	0.501061	0	0	0.596841	0	0	0	.	0	0.204112	0.0558357	0.0410023	1.23404	0.358549	0.198947	0		NA	NA	NA	AT1G09400	-	NA	NA	NA
AT1G09410		pentatricopeptide (PPR) repeat-containing protein			N/A	N/A	2118	0.288964	0.55845	0.244751	0.406209	0.219446	0.321994	0.365898	0.130982	0.673643	0.616316	0.387689	0.438916	0.509017	0.09534	0.135063	0.353734	0.415528	0.919177	0.270391	0.383969	0.675682	0.349796	0.549999	0.295497	.	0.364055	0.315883	0.390174	0.480974	0.246473	0.562813	0.443347	0.398431		0.44138	0.612905	-0.410865	AT1G09410	-	0.446333	0.561755	-0.406424
AT1G09415	NIMIN-3	NIM1-interacting 3			N/A	N/A	339	54.7836	58.5106	42.4464	44.0521	43.3173	43.7868	40.4993	45.9708	51.4903	19.438	24.5163	17.3851	81.0904	62.2794	72.2075	60.4525	64.2571	73.2427	62.0595	65.6969	61.6828	35.2793	25.9244	28.9229	.	51.9135	43.7187	45.9868	20.4465	71.8591	65.9841	63.1464	30.0422		2.27067e-10	2.77638e-09	0.968227	AT1G09415	-	5.51379e-08	2.82942e-07	0.829611
AT1G09420	G6PD4	glucose-6-phosphate dehydrogenase 4			N/A	N/A	1878	1.82432	0.723631	0.937693	0.906354	1.05995	1.12969	0.978845	1.67972	0.991255	0.796747	0.639587	0.708418	1.90506	1.78209	1.79989	1.86319	2.18286	2.17582	3.02897	3.30183	2.59679	0.782348	1.05061	0.793733	.	1.16188	1.032	1.21661	0.714917	1.82901	2.07396	2.97586	0.875564		0.351023	0.526646	0.28273	AT1G09420	-	0.300972	0.415083	0.313574
AT1G09430	ACLA-3	ATP-citrate lyase A-3			N/A	N/A	1275	35.6658	44.3591	38.4207	65.5135	65.0744	74.8369	65.1783	66.1341	62.7467	35.8697	35.3686	36.0478	75.4605	76.5538	87.1346	91.747	90.0937	86.4857	91.5167	97.7983	91.61	52.8426	47.8706	49.0248	.	39.4819	68.4749	64.6864	35.762	79.7163	89.4421	93.6417	49.9127		0.489835	0.654376	0.0431075	AT1G09430	-	7.75328e-26	1.32525e-24	0.656078
AT1G09440		Protein kinase superfamily protein			N/A	N/A	1401	3.87266	4.53117	3.44128	2.74708	2.17161	2.58394	4.62862	3.41996	5.20528	8.13521	7.93711	7.18017	2.28737	3.11876	2.87604	2.71185	3.36266	2.97978	2.54411	2.47243	2.28089	6.453	6.2977	6.14206	.	3.94837	2.50088	4.41795	7.75083	2.76072	3.0181	2.43248	6.29759		6.51857e-05	0.000373197	-0.727364	AT1G09440	-	7.77728e-10	4.80788e-09	-1.12012
AT1G09450		Protein kinase superfamily protein			N/A	N/A	1800	0.125818	0	0	0	0.185416	0.131108	0.091486	0.164101	0.280802	0	0.058429	0.120361	0.083132	0	0.084189	0.115161	0.377674	0	0	0	0.6886	0.087644	0.199532	0.144353	.	0.0419393	0.105508	0.178796	0.0595967	0.0557737	0.164278	0.229533	0.143843		NA	NA	NA	AT1G09450	-	NA	NA	NA
AT1G09460		Carbohydrate-binding X8 domain superfamily protein			N/A	N/A	993	0.730996	0.629668	0	0.44113	1.36082	0.579451	1.17503	1.76037	1.15502	0.735228	0.389983	0.417944	0.152842	0	0.514781	0.226001	0.470908	0.787883	1.70738	1.47392	1.11968	0.774154	0	0.637651	.	0.453555	0.7938	1.36347	0.514385	0.222541	0.494931	1.43366	0.470602		NA	NA	NA	AT1G09460	-	NA	NA	NA
AT1G09470		unknown protein; FUNCTIONS IN: molecular_function unknown; EXPRESSED IN: cotyledon; BEST Arabidopsis thaliana protein match is: unknown protein (TAIR:AT5G26770.1); Has 55019 Blast hits to 30094 proteins in 2088 species: Archae - 730; Bacteria - 6553; Metazoa - 28961; Fungi - 4800; Plants - 2559; Viruses - 111; Other Eukaryotes - 11305 (source: NCBI BLink).			N/A	N/A	1011	0.216665	0.353157	0.260943	0.191218	0.518614	0.644401	0.349512	0.302519	0.335482	0.645319	0.566286	0.362974	0.137981	0.429515	0.567404	0.200467	0.939769	0.222541	0.211364	0.205351	0.139082	0.519598	0.763268	1.09826	.	0.276922	0.451411	0.329171	0.52486	0.3783	0.454259	0.185266	0.793709		NA	NA	NA	AT1G09470	-	NA	NA	NA
AT1G09480		NAD(P)-binding Rossmann-fold superfamily protein			N/A	N/A	1110	1.91463	1.02439	0.247301	0.741132	1.33306	1.35442	0.988485	1.76683	0.330194	0.242355	0.110249	0.687666	3.66415	2.56046	2.62387	1.9433	4.00151	3.40258	1.94701	3.80757	3.3652	0.987927	1.81616	1.71038	.	1.06211	1.14287	1.0285	0.346757	2.94949	3.1158	3.03993	1.50482		0.122418	0.244541	0.879805	AT1G09480	-	0.0354325	0.068255	1.19801
AT1G09483		unknown protein; BEST Arabidopsis thaliana protein match is: unknown protein (TAIR:AT1G09470.1); Has 48 Blast hits to 48 proteins in 9 species: Archae - 0; Bacteria - 0; Metazoa - 0; Fungi - 0; Plants - 48; Viruses - 0; Other Eukaryotes - 0 (source: NCBI BLink).			N/A	N/A	339	0	0.988593	0	0	0	0	0	0	0	0	0	0	0	0	0	0	0	0	0	0	0	0	0	0	.	0.329531	0	0	0	0	0	0	0		NA	NA	NA	AT1G09483	-	NA	NA	NA
AT1G09490		NAD(P)-binding Rossmann-fold superfamily protein			N/A	N/A	958.676	19.7864	23.4502	24.4527	24.0436	20.8009	20.1219	25.6782	27.7033	23.1319	27.0154	27.1649	28.9915	29.5281	38.888	30.7917	31.1087	25.1144	28.6495	23.7913	26.7703	27.4288	31.8735	33.8584	24.6022	.	22.5631	21.6555	25.5045	27.7239	33.0693	28.2909	25.9968	30.1114		0.0191561	0.05526	-0.238508	AT1G09490	-	0.0126953	0.027616	-0.253752
AT1G09500		NAD(P)-binding Rossmann-fold superfamily protein			N/A	N/A	897	0	0.474251	0	0	0	0	0	0	0	0	0	0	1.49741	1.14859	1.31747	0.544302	0	0	0	0	0	0.2354	0	0	.	0.158084	0	0	0	1.32116	0.181434	0	0.0784667		NA	NA	NA	AT1G09500	-	NA	NA	NA
AT1G09510		NAD(P)-binding Rossmann-fold superfamily protein			N/A	N/A	969	0	0	0	0	0	0	0	0	0	0	0	0	0	0	0	0	0	0	0	0	0	0	0	0	.	0	0	0	0	0	0	0	0		NA	NA	NA	AT1G09510	-	NA	NA	NA
AT1G09520		LOCATED IN: chloroplast; EXPRESSED IN: 21 plant structures; EXPRESSED DURING: 12 growth stages; CONTAINS InterPro DOMAIN/s: Zinc finger, PHD-type, conserved site (InterPro:IPR019786); BEST Arabidopsis thaliana protein match is: PHD finger family protein (TAIR:AT3G17460.1); Has 56 Blast hits to 56 proteins in 17 species: Archae - 0; Bacteria - 2; Metazoa - 0; Fungi - 4; Plants - 46; Viruses - 0; O…			N/A	N/A	783	17.9286	19.4257	16.4512	16.3217	17.1436	21.9477	11.7894	15.8345	11.0955	17.9615	17.4251	16.2042	32.4537	35.6634	31.1342	23.8212	20.0012	25.2124	20.9291	20.4447	19.9097	25.3028	22.5565	24.8067	.	17.9352	18.471	12.9065	17.1969	33.0838	23.0116	20.4278	24.222		0.429109	0.601253	0.112113	AT1G09520	-	0.677984	0.766988	0.0588717
AT1G09530	PIF3, POC1, PAP3	phytochrome interacting factor 3			N/A	N/A	1575	6.26003	7.48453	5.91151	5.84171	6.81343	6.26654	5.14769	5.47656	5.23422	5.71262	4.90906	4.79513	9.83545	12.0606	9.50807	11.8692	8.68069	8.16285	6.74018	6.96638	7.53592	7.38772	7.13635	8.07966	.	6.55202	6.30723	5.28616	5.13894	10.468	9.57091	7.08083	7.53458		0.151573	0.287637	0.196369	AT1G09530	-	0.146459	0.231685	0.198855
AT1G09540	MYB61, ATMYB61	myb domain protein 61			N/A	N/A	1101	0	0	0.471169	0	0.15765	0	0.316632	0	0	0	0.10436	0	0.260782	0.607231	0.420037	0.186226	0.255474	0	0	0	0.258592	0.156817	0.173639	0.124827	.	0.157056	0.05255	0.105544	0.0347867	0.42935	0.147233	0.0861973	0.151761		NA	NA	NA	AT1G09540	-	NA	NA	NA
AT1G09550		Pectinacetylesterase family protein			N/A	N/A	1167	0	0	0	0	0	0	0	0	0	0	0	0	0	0	0	0	0	0	0	0	0	0	0	0	.	0	0	0	0	0	0	0	0		NA	NA	NA	AT1G09550	-	NA	NA	NA
AT1G09560	GLP5	germin-like protein 5			N/A	N/A	660	43.757	44.5914	56.2374	84.6132	85.4994	105.028	66.0143	58.8015	60.5511	30.165	22.0516	33.8586	166.062	163.153	138.807	131.082	147.542	119.637	129.064	108.092	130.722	43.7155	41.8543	49.2877	.	48.1953	91.7135	61.789	28.6917	156.007	132.754	122.626	44.9525		0.000196238	0.00101771	0.518159	AT1G09560	-	6.36628e-16	6.31297e-15	1.1246
AT1G09570	PHYA, FHY2, FRE1, HY8	phytochrome A			N/A	N/A	3307.62	27.5569	29.501	24.7809	36.9888	33.6028	33.1461	52.1562	51.0145	49.0405	13.9379	13.86	14.8838	35.4302	31.997	36.6539	57.3287	55.8207	58.0496	57.8064	51.9324	58.8968	28.5303	31.1896	31.0225	.	27.2796	34.5792	50.7371	14.2272	34.6937	57.0663	56.2119	30.2475		1.75877e-26	6.16498e-25	0.556089	AT1G09570	-	1.98192e-62	1.05321e-60	0.870765
AT1G09575		Protein of unknown function (DUF607)			N/A	N/A	879	4.61664	3.40789	5.7466	6.62052	7.21421	6.18918	7.45859	4.87975	7.31153	3.19506	3.49171	1.33496	2.72472	5.00275	6.47922	3.08617	2.47595	5.1042	4.11724	7.77143	2.49286	4.11383	4.91312	7.01401	.	4.59038	6.67464	6.54996	2.67391	4.73556	3.55544	4.79384	5.34699		0.0313126	0.0827614	0.5508	AT1G09575	-	0.000127332	0.00041698	0.98019
AT1G09580		emp24/gp25L/p24 family/GOLD family protein			N/A	N/A	654	8.16407	5.92305	5.74818	9.72085	7.37076	9.25042	8.44806	6.63378	9.03346	7.29272	8.36241	6.83802	6.33809	4.41093	6.75847	3.37863	3.92436	9.23236	6.12345	8.23524	2.36562	6.55129	7.30806	6.36653	.	6.61177	8.78068	8.03843	7.49772	5.83583	5.51178	5.57477	6.74196		0.811342	0.891395	-0.0520325	AT1G09580	-	0.359869	0.477062	0.199592
AT1G09590		Translation protein SH3-like family protein			N/A	N/A	495	128.645	187.344	183.85	136.491	141.528	137.571	125.784	125.493	117.635	175.785	203.78	167.061	209.842	146.927	176.509	202.958	220.979	222.223	183.183	222.112	174.916	168.633	212.266	214.087	.	166.613	138.53	122.971	182.209	177.759	215.387	193.404	198.329		0.218064	0.377638	-0.107419	AT1G09590	-	0.000852135	0.00240647	-0.290877
AT1G09600		Protein kinase superfamily protein			N/A	N/A	2145	0	0.149479	0.217505	0	0	0.049984	0.068206	0.06129	0	0	0	0	0	0	0.062761	0.082441	0	0	0.084949	0	0	0	0	0	.	0.122328	0.0166613	0.0431653	0	0.0209203	0.0274803	0.0283163	0		NA	NA	NA	AT1G09600	-	NA	NA	NA
AT1G09610		Protein of unknown function (DUF579)			N/A	N/A	849	0.511735	0.227821	0	0.491037	0.211032	0	0.215271	0.391361	0.214894	0	0	0.291237	0	0	0.18949	0	0.516054	0.283137	0	0.265025	0.177978	0	0	0.717017	.	0.246519	0.234023	0.273842	0.097079	0.0631633	0.266397	0.147668	0.239006		NA	NA	NA	AT1G09610	-	NA	NA	NA
AT1G09620		ATP binding;leucine-tRNA ligases;aminoacyl-tRNA ligases;nucleotide binding;ATP binding;aminoacyl-tRNA ligases			N/A	N/A	3276	19.2002	19.1142	20.2854	20.318	15.6133	18.7893	22.7552	20.4194	18.9542	24.7434	25.9403	24.8953	24.089	23.1516	26.4493	28.4634	28.265	28.6644	28.4497	26.0594	27.3296	29.3058	28.6658	26.6082	.	19.5333	18.2402	20.7096	25.193	24.5633	28.4643	27.2796	28.1933		1.08674e-06	8.32249e-06	-0.336325	AT1G09620	-	1.49368e-06	6.48815e-06	-0.331968
AT1G09625		unknown protein; LOCATED IN: endomembrane system; Has 4 Blast hits to 4 proteins in 2 species: Archae - 0; Bacteria - 0; Metazoa - 0; Fungi - 0; Plants - 4; Viruses - 0; Other Eukaryotes - 0 (source: NCBI BLink).			N/A	N/A	225	0	0	0	0	0	0	0	0	0	0	0	0	0	0	0	0	0	0	0	0	0	0	0	0	.	0	0	0	0	0	0	0	0		NA	NA	NA	AT1G09625	-	NA	NA	NA
AT1G09630	ATRAB11C, ATRABA2A, ATRAB-A2A, RAB-A2A, RAB11c	RAB GTPase 11C			N/A	N/A	654	17.581	11.7714	21.1097	31.3783	20.9447	28.009	19.6954	20.4545	18.1839	18.1978	11.4807	21.4047	28.4057	27.6136	19.4567	23.989	27.8518	22.2727	23.6542	24.3111	25.7514	16.4121	17.0216	19.4337	.	16.8207	26.7773	19.4446	17.0277	25.1587	24.7045	24.5722	17.6225		0.903926	0.946394	0.0234931	AT1G09630	-	0.00999012	0.0223019	0.501412
AT1G09640		Translation elongation factor EF1B, gamma chain			N/A	N/A	1245	79.3126	80.1091	86.5981	61.5046	69.791	66.9382	69.8271	68.6728	67.8002	93.1137	91.3648	89.1987	116.838	114.051	135.802	128.088	127.71	131.351	119.626	113.145	131.417	104.869	107.486	109.05	.	82.0066	66.0779	68.7667	91.2257	122.23	129.05	121.396	107.135		0.219139	0.37907	-0.0664596	AT1G09640	-	2.44414e-06	1.03377e-05	-0.254883
AT1G09645		unknown protein; BEST Arabidopsis thaliana protein match is: unknown protein (TAIR:AT1G57765.1); Has 35333 Blast hits to 34131 proteins in 2444 species: Archae - 798; Bacteria - 22429; Metazoa - 974; Fungi - 991; Plants - 531; Viruses - 0; Other Eukaryotes - 9610 (source: NCBI BLink).			N/A	N/A	321	42.4517	25.4746	21.038	55.4629	44.8339	44.1695	51.4673	41.7711	37.4634	34.2554	31.2702	34.0509	62.0925	85.9992	75.2146	56.4332	78.9757	71.8258	84.3339	78.7173	55.0896	41.8419	29.1624	28.8123	.	29.6548	48.1554	43.5673	33.1922	74.4354	69.0782	72.7136	33.2722		0.899139	0.943723	-0.022582	AT1G09645	-	0.0062336	0.0146571	0.487317
AT1G09650		F-box and associated interaction domains-containing protein			N/A	N/A	1149	0.423891	0	0	0	0.163966	0.123749	0.163745	0.147691	0.165026	0	0.224747	0.116081	0.270117	0.214911	0	0	0.134491	0	0.203641	0	0.271659	0.4919	0	0	.	0.141297	0.095905	0.158821	0.113609	0.161676	0.0448303	0.158433	0.163967		NA	NA	NA	AT1G09650	-	NA	NA	NA
AT1G09660		RNA-binding KH domain-containing protein			N/A	N/A	890.758	14.9723	15.9557	16.8607	9.64321	11.6308	8.70003	14.0363	12.7371	12.9611	20.0842	24.7547	18.5208	22.9283	10.3267	19.2491	19.6994	22.8135	19.5443	16.6974	15.87	16.6438	18.5216	21.3864	17.8265	.	15.9296	9.99135	13.2448	21.1199	17.5014	20.6857	16.4037	19.2448		0.0476197	0.116399	-0.232851	AT1G09660	-	1.39015e-09	8.38438e-09	-0.711997
AT1G09665		Toll-Interleukin-Resistance (TIR) domain family protein			N/A	N/A	498	0	0	0	0	0	0	0	0	0	0	0	0	0	0	0	0	0	0	0	0	0	0	0	0	.	0	0	0	0	0	0	0	0		NA	NA	NA	AT1G09665	-	NA	NA	NA
AT1G09680		Pentatricopeptide repeat (PPR) superfamily protein			N/A	N/A	1824	2.14242	1.53347	2.25565	1.21467	1.986	1.36684	1.89795	0.622803	0.610544	0.968552	1.23494	0.729783	5.01052	3.55766	4.15074	2.57288	2.12782	1.69751	2.47562	2.22875	2.26814	2.21609	0.869017	0.961692	.	1.97718	1.5225	1.04377	0.977758	4.23964	2.13274	2.32417	1.34893		0.0717955	0.160298	0.532948	AT1G09680	-	0.164906	0.255503	0.411093
AT1G09690		Translation protein SH3-like family protein			N/A	N/A	495	369.092	432.463	467.022	326.154	332.874	305.262	313.913	309.23	328.732	392.46	370.823	392.282	396.765	356.681	395.253	424.142	395.342	425.138	419.114	439.196	439.156	414.922	453.753	489.733	.	422.859	321.43	317.292	385.188	382.9	414.874	432.489	452.803		0.22018	0.380308	0.0840447	AT1G09690	-	0.00338557	0.00843848	-0.200874
AT1G09700	HYL1, DRB1	dsRNA-binding domain-like superfamily protein			N/A	N/A	1260	5.4304	4.79108	6.64929	4.18795	3.35587	3.1612	3.70728	3.2181	3.33203	6.07798	5.95586	6.16172	5.71976	4.24592	4.89286	2.7704	5.02805	4.94573	4.64832	5.03112	4.33277	6.61496	7.67698	5.5588	.	5.62359	3.56834	3.41914	6.06519	4.95285	4.24806	4.67074	6.61691		0.422857	0.595311	-0.128636	AT1G09700	-	0.000733167	0.00209838	-0.541984
AT1G09710		Homeodomain-like superfamily protein			N/A	N/A	1833	2.40093	3.33379	3.6389	0.834385	2.42064	2.06476	2.24054	1.80235	1.93145	2.11006	2.68496	3.68901	3.51676	3.7791	3.80849	4.67434	3.45487	4.44014	3.17951	3.41305	3.37467	4.02462	4.22473	3.05448	.	3.12454	1.77326	1.99145	2.82801	3.70145	4.18978	3.32241	3.76794		0.981771	0.990613	0.0063069	AT1G09710	-	0.097592	0.164947	-0.457271
AT1G09720		Kinase interacting (KIP1-like) family protein			N/A	N/A	2787	0	0	0	0	0	0	0	0	0	0	0	0	0	0	0	0	0	0	0	0	0	0	0	0	.	0	0	0	0	0	0	0	0		NA	NA	NA	AT1G09720	-	NA	NA	NA
AT1G09730		Cysteine proteinases superfamily protein			N/A	N/A	2796	10.0192	7.37426	8.61639	10.629	9.99335	9.71011	7.01518	8.42299	7.25018	6.97624	8.45635	8.53503	12.1208	11.1687	14.5425	13.9242	15.7777	15.1767	13.5859	12.1476	12.1844	9.8333	7.67654	10.0037	.	8.66995	10.1108	7.56278	7.98921	12.6107	14.9595	12.6393	9.17118		0.639236	0.77293	-0.0410062	AT1G09730	-	0.0146281	0.0312844	0.21357
AT1G09740		Adenine nucleotide alpha hydrolases-like superfamily protein			N/A	N/A	516	17.7743	15.7541	15.4627	17.068	20.2612	30.8826	22.3439	15.6313	18.9605	18.0956	13.8422	13.1032	38.1226	42.1223	40.9026	27.5145	50.0652	35.2776	36.5688	43.4835	32.6465	24.5503	20.2513	25.0073	.	16.3304	22.7373	18.9786	15.0137	40.3825	37.6191	37.5663	23.2696		0.705514	0.821391	0.0622593	AT1G09740	-	0.0300512	0.0591113	0.357425
AT1G09750		Eukaryotic aspartyl protease family protein			N/A	N/A	1350	79.4174	81.5047	91.8012	31.2261	27.1075	28.8053	60.6639	58.2497	54.0312	123.16	95.0969	109.411	37.6985	32.2568	33.7853	14.4557	12.4507	15.0117	39.3607	28.3914	33.2995	98.5856	88.4763	89.3674	.	84.2411	29.0463	57.6483	109.223	34.5802	13.9727	33.6839	92.1431		0.00197285	0.00790284	-0.266955	AT1G09750	-	4.23523e-54	1.83342e-52	-1.33613
AT1G09760	U2A'	U2 small nuclear ribonucleoprotein A			N/A	N/A	750	31.467	19.799	26.5744	21.7759	22.1239	20.0368	19.046	23.0455	19.8719	20.7732	23.4344	28.3424	26.7717	31.2506	30.7647	24.6433	29.3288	26.9272	29.9832	27.9209	32.7958	35.4895	31.6753	20.6453	.	25.9468	21.3122	20.6545	24.1833	29.5957	26.9664	30.2333	29.27		0.589163	0.734479	0.06475	AT1G09760	-	0.434444	0.550394	-0.093712
AT1G09770	ATCDC5, CDC5, ATMYBCDC5	cell division cycle 5			N/A	N/A	2535	35.0536	30.0981	31.3129	29.7584	31.2238	28.8493	35.4839	34.5559	29.6733	26.5296	26.3689	28.7113	38.5343	34.8262	39.4594	43.3223	40.1341	45.2927	48.8071	43.7531	45.9345	33.9174	35.9088	35.3604	.	32.1549	29.9438	33.2377	27.2033	37.6066	42.9164	46.1649	35.0622		0.387217	0.562078	0.0489313	AT1G09770	-	0.222452	0.327031	0.0690408
AT1G09780		Phosphoglycerate mutase, 2,3-bisphosphoglycerate-independent	stomatal movement		N/A	N/A	1674	32.1396	34.4366	27.9489	35.1619	30.5024	32.2992	26.0231	26.5523	28.0674	50.5608	53.4532	52.3153	42.8443	47.8838	45.7248	46.7596	42.346	39.6465	38.077	39.834	39.6251	46.1174	46.3942	45.4046	.	31.5084	32.6545	26.8809	52.1098	45.4843	42.9174	39.1787	45.9721		4.56925e-17	9.50541e-16	-0.532381	AT1G09780	-	6.1464e-13	4.91594e-12	-0.456296
AT1G09790	COBL6	COBRA-like protein 6 precursor			N/A	N/A	1365	0	0	0	0	0	0	0	0	0	0	0	0	0	0	0	0	0	0	0	0	0	0	0	0	.	0	0	0	0	0	0	0	0		NA	NA	NA	AT1G09790	-	NA	NA	NA
AT1G09794		Cox19 family protein (CHCH motif)			N/A	N/A	192	9.61959	10.8745	10.3736	11.6528	25.6025	29.8949	3.50263	13.4482	28.0975	14.3314	2.50658	5.40491	16.6976	4.91424	18.3734	4.62812	17.7044	13.6871	35.83	8.52478	17.6598	15.8616	11.2887	3.0313	.	10.2892	22.3834	15.0161	7.4143	13.3284	12.0065	20.6715	10.0605		NA	NA	NA	AT1G09794	-	NA	NA	NA
AT1G09795	ATATP-PRT2, HISN1B, ATP-PRT2	ATP phosphoribosyl transferase 2			N/A	N/A	1242	45.5083	46.7913	49.016	41.0566	45.872	42.4463	47.1867	47.9569	50.8574	50.5964	43.8599	46.7369	32.5178	36.2949	34.41	39.1462	47.6939	38.4823	41.6953	51.5008	45.5663	39.9707	44.5956	47.084	.	47.1052	43.125	48.667	47.0644	34.4076	41.7741	46.2541	43.8834		0.439613	0.611219	-0.0499975	AT1G09795	-	0.192468	0.290525	-0.0843148
AT1G09800		Pseudouridine synthase family protein			N/A	N/A	1119	2.20354	1.60266	2.66734	1.37666	0.597514	1.36025	1.65957	0.682281	0.449718	3.14893	2.92626	3.10651	1.64639	2.47618	0.786808	1.70755	1.30814	2.58974	1.83124	0.5538	2.07476	2.22714	3.09195	2.71176	.	2.15785	1.11147	0.930523	3.06057	1.63646	1.86848	1.4866	2.67695		0.282602	0.452709	-0.365069	AT1G09800	-	0.00280482	0.00710853	-1.01532
AT1G09810	ECT11	evolutionarily conserved C-terminal region 11			N/A	N/A	1413	2.89531	4.46441	2.64417	2.52574	3.56969	3.93585	4.29095	3.38042	4.04821	4.87944	3.2516	5.02454	5.55628	6.24292	6.09954	6.74524	7.48313	6.41677	7.94401	5.67495	4.83654	6.33397	6.42784	3.31975	.	3.33463	3.34376	3.90653	4.38519	5.96625	6.88171	6.15183	5.36052		0.0597104	0.139183	-0.356099	AT1G09810	-	0.145224	0.229978	-0.275474
AT1G09812		unknown protein; BEST Arabidopsis thaliana protein match is: unknown protein (TAIR:AT1G58007.2); Has 93 Blast hits to 93 proteins in 13 species: Archae - 0; Bacteria - 0; Metazoa - 0; Fungi - 0; Plants - 93; Viruses - 0; Other Eukaryotes - 0 (source: NCBI BLink).			N/A	N/A	387	0	0.752325	1.01766	0.832344	0	0	0	0	0.725097	2.86502	0.491486	2.18254	0	0	0	0	0.57628	0	2.6247	0	0	0	0	0	.	0.589995	0.277448	0.241699	1.84635	0	0.192093	0.8749	0		NA	NA	NA	AT1G09812	-	NA	NA	NA
AT1G09815	POLD4	polymerase delta 4			N/A	N/A	375	40.6848	34.8557	44.8651	81.0033	57.5761	66.5746	47.5747	67.3847	44.5671	40.5546	28.511	44.9538	72.5771	57.0584	73.462	92.2545	74.2748	53.6019	85.0437	93.1361	58.3668	31.7256	32.2986	32.8445	.	40.1352	68.3847	53.1755	38.0065	67.6992	73.3771	78.8489	32.2896		0.368888	0.544482	0.140345	AT1G09815	-	0.000127181	0.000416648	0.598493
AT1G09820		Pentatricopeptide repeat (PPR-like) superfamily protein			N/A	N/A	1821	2.83632	3.95694	3.22981	2.24336	2.40386	1.93433	2.03063	2.21632	1.69099	3.87401	3.7031	4.15015	3.5943	2.54373	2.31973	2.35317	2.163	1.66016	2.50879	1.78703	1.98249	4.70753	3.83027	3.22997	.	3.34102	2.19385	1.97931	3.90909	2.81925	2.05878	2.09277	3.92259		0.1169	0.235851	-0.288311	AT1G09820	-	0.00159513	0.00426499	-0.580476
AT1G09830		Glycinamide ribonucleotide (GAR) synthetase			N/A	N/A	1599	14.062	15.8835	12.4375	13.1146	11.5166	11.5534	12.2785	9.73095	10.397	18.8199	17.8573	18.0103	24.6572	23.0189	26.5539	24.1457	28.2566	22.8122	21.9431	21.8384	23.2284	17.2087	17.6023	15.7287	.	14.1277	12.0615	10.8021	18.2292	24.7433	25.0715	22.3366	16.8466		0.00330689	0.0124497	-0.277502	AT1G09830	-	1.17349e-05	4.49859e-05	-0.413981
AT1G09840	ATSK41, SK41	shaggy-like protein kinase 41			N/A	N/A	1266	21.1638	16.9073	17.4385	19.8324	15.572	15.9669	14.574	13.5424	18.5271	17.5042	18.6423	17.1854	19.7105	18.9818	16.3251	20.7827	20.4424	23.3446	18.3151	17.4911	21.5086	15.8922	18.7022	15.7916	.	18.5032	17.1238	15.5478	17.7773	18.3391	21.5232	19.1049	16.7953		0.762615	0.860616	-0.0303092	AT1G09840	-	0.85508	0.901286	-0.0183272
AT1G09850	XBCP3	xylem bark cysteine peptidase 3			N/A	N/A	1314	9.80114	12.5487	7.73071	10.7752	10.2264	11.8542	12.7903	12.3003	11.171	12.559	10.285	10.6859	10.3745	8.7056	12.1466	12.2717	14.1406	12.5496	13.033	13.1695	15.112	12.0749	14.4192	14.9667	.	10.0269	10.9519	12.0872	11.1766	10.4089	12.9873	13.7715	13.8203		0.171839	0.31639	-0.168147	AT1G09850	-	0.981803	0.98812	-0.00280693
AT1G09860	ATPUP16, PUP16	purine permease 16			N/A	N/A	1152	0	0	0.238285	0	0	0	0	0	0	0	0	0	0	0	0	0	0	0	0	0	0	0	0	0	.	0.0794283	0	0	0	0	0	0	0		NA	NA	NA	AT1G09860	-	NA	NA	NA
AT1G09870		histidine acid phosphatase family protein			N/A	N/A	1464	10.3192	8.5958	8.95447	7.89135	7.17563	10.1762	8.78983	10.0933	10.5178	9.42147	10.2683	9.41039	12.0556	10.9958	13.4866	11.5269	13.8902	15.3339	13.7006	10.3544	13.8846	8.79828	8.46268	9.72006	.	9.28982	8.41439	9.80031	9.70005	12.1793	13.5837	12.6465	8.99367		0.397792	0.571426	-0.0969385	AT1G09870	-	0.220832	0.324879	-0.140359
AT1G09880		Rhamnogalacturonate lyase family protein			N/A	N/A	1896	0	0	0.278878	0.093033	0.084703	0.061169	0.083772	0	0	0	0.166051	0	0.07406	0	0	0.207426	0	0	0	0.1124	0	0	0.091077	0	.	0.0929593	0.079635	0.027924	0.0553503	0.0246867	0.069142	0.0374667	0.030359		NA	NA	NA	AT1G09880	-	NA	NA	NA
AT1G09890		Rhamnogalacturonate lyase family protein			N/A	N/A	1854	0.474335	0.096473	0.147462	0.48721	0.176258	0.190962	0.263704	0.079151	0.180034	0.305113	0.286719	0.117469	0.706846	0	0.081344	0.108656	0.21747	0.251549	0	0	0	0	0.382605	0.141637	.	0.239423	0.28481	0.174296	0.236434	0.26273	0.192558	0	0.174747		NA	NA	NA	AT1G09890	-	NA	NA	NA
AT1G09900		Pentatricopeptide repeat (PPR-like) superfamily protein			N/A	N/A	1797	8.15334	8.39126	5.95611	5.11963	4.20297	4.22724	5.23049	4.14415	5.78806	10.9217	13.8986	12.9833	5.47326	5.44021	6.04198	8.15123	7.61278	6.14495	5.7964	6.25812	5.92545	9.43469	7.99095	9.60704	.	7.50024	4.51661	5.05423	12.6012	5.65182	7.30299	5.99332	9.01089		7.58037e-07	5.965e-06	-0.659991	AT1G09900	-	1.2286e-14	1.11252e-13	-1.02925
AT1G09910		Rhamnogalacturonate lyase family protein			N/A	N/A	2028	6.20398	5.3028	7.61014	7.056	8.6409	9.01665	11.0431	9.57042	9.59396	5.10572	7.73455	6.87965	15.8994	10.6972	11.6365	15.6511	17.0969	16.6517	12.7896	15.6914	12.6849	8.53416	9.45702	7.95597	.	6.37231	8.23785	10.0692	6.57331	12.7444	16.4666	13.722	8.64905		0.287483	0.458094	-0.139821	AT1G09910	-	0.0884277	0.15157	0.223963
AT1G09920		TRAF-type zinc finger-related			N/A	N/A	579	30.836	29.4486	21.7314	35.9279	41.6173	41.0502	25.7003	31.9426	29.8547	27.5879	29.6861	31.9022	56.3101	50.1714	46.5017	57.3209	57.7868	55.7233	41.5418	39.4968	36.1432	37.1914	28.2283	23.4573	.	27.3387	39.5318	29.1659	29.7254	50.9944	56.9437	39.0606	29.6257		0.338264	0.51345	-0.110988	AT1G09920	-	0.020388	0.0419917	0.268791
AT1G09930	ATOPT2, OPT2	oligopeptide transporter 2			N/A	N/A	2205	0	0	0.373079	0	0	0.175071	0	0.214256	0	0	0	0	0.412347	0.419326	0.222167	0.287301	0.261516	0.112722	0.493243	0.316494	0.468108	0	0	0	.	0.12436	0.058357	0.0714187	0	0.35128	0.220513	0.425948	0		NA	NA	NA	AT1G09930	-	NA	NA	NA
AT1G09932		Phosphoglycerate mutase family protein			N/A	N/A	762	10.38	4.79484	5.07214	8.3616	10.1738	10.343	7.76827	7.46486	4.63419	1.22647	1.41174	1.41293	74.8193	78.2173	81.5273	53.2808	52.0289	45.0689	65.2013	60.7108	48.7964	4.14161	3.65921	3.77341	.	6.74899	9.62613	6.62244	1.35038	78.188	50.1262	58.2362	3.85808		4.26382e-08	4.00307e-07	1.39287	AT1G09932	1	5.14534e-13	4.12722e-12	1.83564
AT1G09935		Phosphoglycerate mutase family protein			N/A	N/A	696	0	0	0	0	0	0	0	0	0	0	0	0	0.465841	1.18694	0.761838	1.02433	0.959763	0	1.46529	0.36637	0.243867	0	0	0	.	0	0	0	0	0.804873	0.661364	0.691842	0		NA	NA	NA	AT1G09935	-	NA	NA	NA
AT1G09940	HEMA2	Glutamyl-tRNA reductase family protein			N/A	N/A	1593	20.6992	18.2014	17.2899	9.24262	7.92181	11.236	14.0207	12.6427	11.3976	8.33104	7.31412	8.19436	15.1023	13.2311	14.5935	10.4734	12.6551	10.9696	13.2419	12.812	15.9636	11.7407	12.1246	9.87676	.	18.7302	9.46681	12.687	7.94651	14.309	11.366	14.0058	11.2474		3.85176e-17	8.09407e-16	0.824259	AT1G09940	-	0.0802163	0.139455	0.171312
AT1G09950	RAS1	RESPONSE TO ABA AND SALT 1			N/A	N/A	693	0.710095	2.02946	0.385837	0	0.289349	0.848675	1.73976	1.82258	1.69996	0.420366	0	0	0.435934	0	0	0.326153	0.912293	0.764901	1.41422	1.05506	0	0.576917	0.952275	0	.	1.0418	0.379341	1.7541	0.140122	0.145311	0.667782	0.823093	0.509731		NA	NA	NA	AT1G09950	-	NA	NA	NA
AT1G09960	SUT4, ATSUT4, SUC4, ATSUC4	sucrose transporter 4			Y		1533	1.34029	1.69542	1.60276	0.802644	1.7448	1.49224	1.17126	0.525897	1.05972	0.85579	0.731633	1.71441	0.668054	1.40055	0.638101	1.49164	1.0397	1.44875	0.856098	0.59271	0.772287	0.467323	1.85624	0.371808	.	1.54616	1.34656	0.918959	1.10061	0.902235	1.3267	0.740365	0.898457		0.295609	0.466825	0.364828	AT1G09960	-	0.51632	0.627104	0.226393
AT1G09970	LRR XI-23, RLK7	Leucine-rich receptor-like protein kinase family protein			N/A	N/A	2931.03	98.472	95.3777	97.2262	170.555	163.448	173.572	83.8653	84.3927	83.9467	15.3109	16.0446	16.1616	107.54	94.542	108.419	134.826	133.134	136.032	165.354	151.214	156.956	46.5002	44.1056	43.1731	.	97.0253	169.192	84.0682	15.839	103.5	134.664	157.841	44.593		0	0	1.75483	AT1G09970	1	0	0	2.35277
AT1G09980		Putative serine esterase family protein			N/A	N/A	2408.28	13.5061	12.6772	10.1573	10.7861	10.3439	11.0473	11.053	8.93831	7.77446	10.9314	9.89568	11.4572	10.7188	13.71	12.688	15.5602	16.2528	16.3507	14.9502	12.318	16.9069	10.3259	11.2454	11.3905	.	12.1135	10.7258	9.25526	10.7614	12.3723	16.0546	14.725	10.9873		0.885937	0.936484	-0.0144482	AT1G09980	-	0.889041	0.926526	-0.0140525
AT1G09995		DNA repair DEAD helicase RAD3/XP-D subfamily protein			N/A	N/A	267	17.9566	11.6297	4.5293	1.8577	8.99387	9.91168	5.09474	13.9655	1.62884	2.91839	6.9413	8.40764	8.77995	21.3515	8.4119	12.4959	10.5698	8.36433	10.8357	9.63416	13.2235	18.4597	12.2789	9.64503	.	11.3719	6.92108	6.89636	6.08911	12.8478	10.4767	11.2311	13.4612		0.282904	0.452874	0.621814	AT1G09995	-	0.839144	0.890148	0.117544
AT1G10000		Ribonuclease H-like superfamily protein			N/A	N/A	912	0.298488	0	0.314465	0	0.6964	0.170912	0	0.209494	1.13739	0.349698	0.305001	0.334129	0.535572	0.309285	0.200603	0	0.185672	0.630946	0.286374	0	0	0.231943	0	0.17841	.	0.204318	0.289104	0.448961	0.329609	0.348487	0.272206	0.095458	0.136784		NA	NA	NA	AT1G10000	-	NA	NA	NA
AT1G10010	AAP8, ATAAP8	amino acid permease 8			N/A	N/A	1428	0	0	0	0	0	0	0	0	0	0	0	0	0	0	0	0.278736	0	0	0	0	0	0	0	0	.	0	0	0	0	0	0.092912	0	0		NA	NA	NA	AT1G10010	-	NA	NA	NA
AT1G10020		Protein of unknown function (DUF1005)			N/A	N/A	1386	17.4433	15.6598	16.7966	6.677	6.43233	5.99083	7.49617	7.28239	7.629	21.4363	21.3245	22.2587	8.68085	7.81874	9.95974	8.71879	6.08279	6.23505	7.4285	5.3221	5.42753	8.46862	6.17419	9.34669	.	16.6332	6.36672	7.46919	21.6732	8.81978	7.01221	6.05938	7.9965		0.0181246	0.0527297	-0.255224	AT1G10020	-	1.4476e-29	2.91277e-28	-1.21953
AT1G10030	ERG28	homolog of yeast ergosterol28			N/A	N/A	390	13.3719	14.0295	13.9817	9.86008	14.6815	21.1982	23.7987	12.7758	12.8039	20.0639	10.6732	13.4251	9.59861	18.2116	13.2988	16.4877	11.4964	19.2788	7.46458	18.9846	15.9674	14.4901	19.4416	17.1248	.	13.7944	15.2466	16.4595	14.7207	13.703	15.7543	14.1389	17.0188		0.752811	0.854612	0.0773077	AT1G10030	-	0.621494	0.718626	0.121198
AT1G10040		alpha/beta-Hydrolases superfamily protein			N/A	N/A	1239	3.41564	4.32342	2.93982	4.23412	5.82413	5.79771	1.44108	0.937815	1.70625	0.287509	0.525303	0.365159	3.31046	6.22481	5.82421	5.71464	4.82685	5.27169	3.91764	3.23518	1.74492	1.5574	0.727303	0.958783	.	3.55963	5.28532	1.36172	0.392657	5.11983	5.27106	2.96591	1.08116		1.97942e-11	2.65095e-10	2.06202	AT1G10040	1	1.43778e-15	1.38838e-14	2.45387
AT1G10050		glycosyl hydrolase family 10 protein / carbohydrate-binding domain-containing protein			N/A	N/A	3192	6.2459	6.29218	5.72317	9.70728	9.86853	9.77877	5.68451	6.11953	5.39551	2.88657	3.59704	3.87791	10.184	10.6834	10.7061	13.9626	14.0161	12.8683	8.73518	7.18464	9.30208	2.91159	3.96067	4.29294	.	6.08708	9.78486	5.73318	3.45384	10.5245	13.6157	8.4073	3.72173		3.36729e-07	2.80129e-06	0.479388	AT1G10050	-	8.88167e-28	1.65273e-26	1.02647
AT1G10060	ATBCAT-1, BCAT-1	branched-chain amino acid transaminase 1				Y	1141.42	4.24056	5.67957	4.04519	10.5344	8.9694	8.33261	15.2694	12.7318	13.9812	6.35127	6.91626	5.8602	4.33745	4.36161	4.51906	9.05535	6.91776	9.39482	10.8026	13.5433	14.4549	5.75963	4.73956	5.34277	.	4.65511	9.2788	13.9941	6.37591	4.40604	8.45598	12.9336	5.28065		0.240343	0.404721	-0.203524	AT1G10060	-	0.0454873	0.0853144	0.346702
AT1G10070	ATBCAT-2, BCAT-2	branched-chain amino acid transaminase 2			N/A	N/A	1167	2.38725	2.97528	2.27255	1.15729	0.578789	1.67741	3.85705	3.26732	4.1849	0.325197	0.499227	0.134148	36.0785	27.7784	29.0877	62.5679	53.8065	64.104	82.3549	83.9555	72.9162	3.63939	2.8449	3.92702	.	2.54503	1.13783	3.76976	0.319524	30.9815	60.1595	79.7422	3.47044		1.5082e-06	1.13201e-05	1.90057	AT1G10070	1	0.00465628	0.0112686	1.11814
AT1G10090		Early-responsive to dehydration stress protein (ERD4)			N/A	N/A	2289	17.7826	15.0531	19.3096	19.02	18.7743	18.0142	23.944	21.8442	22.2691	9.21061	8.71652	8.12966	15.9706	12.7753	13.2335	19.5492	20.4198	24.3803	23.3586	25.022	24.7545	11.1081	11.0687	9.47738	.	17.3818	18.6028	22.6858	8.6856	13.9931	21.4498	24.3784	10.5514		1.39808e-12	2.07151e-11	0.564513	AT1G10090	-	1.81899e-20	2.40309e-19	0.738883
AT1G10095		Protein prenylyltransferase superfamily protein			N/A	N/A	1263	4.77622	2.96428	5.1309	3.03596	4.33238	3.54022	2.85904	4.54174	4.47469	4.14462	4.31726	4.56194	4.67407	3.92009	4.81116	6.77104	6.1121	4.99204	5.86883	7.48468	3.96072	3.5498	3.43198	3.4608	.	4.29047	3.63619	3.95849	4.34127	4.46844	5.95839	5.77141	3.48086		0.600997	0.74401	-0.10191	AT1G10095	-	0.328517	0.444531	-0.190407
AT1G10100		unknown protein; Has 9 Blast hits to 9 proteins in 2 species: Archae - 0; Bacteria - 0; Metazoa - 0; Fungi - 0; Plants - 9; Viruses - 0; Other Eukaryotes - 0 (source: NCBI BLink).			N/A	N/A	489	0	0	0	0	0	0	0	0	0	0	0	0	0.321669	0	0	0	0	0	0	0	0	0	0	0	.	0	0	0	0	0.107223	0	0	0		NA	NA	NA	AT1G10100	-	NA	NA	NA
AT1G10110		F-box family protein			N/A	N/A	999	0	0.356925	0	0	0	0	0.170554	0.15286	0.168887	0.128354	0	0	0.397671	0.647798	0.288996	0	0.534239	0.223487	0	0.206786	0	0.343015	0	0.13737	.	0.118975	0	0.1641	0.0427847	0.444822	0.252575	0.0689287	0.160128		NA	NA	NA	AT1G10110	-	NA	NA	NA
AT1G10120		basic helix-loop-helix (bHLH) DNA-binding superfamily protein			N/A	N/A	1101	8.06789	6.91076	4.94693	4.94525	2.71509	4.2607	4.21637	4.70808	3.186	5.5245	6.17113	6.79296	7.30684	6.12447	6.51727	7.80562	6.76104	6.32669	8.09044	3.92233	6.15995	4.29245	7.909	5.4363	.	6.64186	3.97368	4.03682	6.16286	6.64953	6.96445	6.05757	5.87925		0.781201	0.872327	0.0493544	AT1G10120	-	0.0197741	0.0409255	-0.414128
AT1G10130	ECA3, ATECA3	endoplasmic reticulum-type calcium-transporting ATPase 3			N/A	N/A	2997	9.86927	10.554	9.11593	13.9986	11.85	13.3215	10.9578	11.7415	12.756	7.94768	7.83109	7.77794	14.306	16.1463	15.0435	16.8781	20.6295	21.3581	18.0924	16.1119	20.2566	10.058	9.50756	9.58284	.	9.8464	13.0567	11.8184	7.85224	15.1653	19.6219	18.1536	9.71613		0.118177	0.237817	0.119122	AT1G10130	-	6.22236e-11	4.26309e-10	0.498475
AT1G10140		Uncharacterised conserved protein UCP031279			N/A	N/A	504	8.31349	11.433	10.0901	16.5102	10.1018	18.8835	18.6577	15.2882	13.66	6.06491	3.41643	1.22266	22.2396	18.0673	20.58	15.1195	15.0294	20.1822	37.8177	46.7715	30.8628	11.6394	10.4827	11.483	.	9.94553	15.1652	15.8686	3.568	20.2956	16.777	38.484	11.2017		0.00129513	0.00549327	1.10356	AT1G10140	1	2.43437e-05	8.92565e-05	1.44788
AT1G10150		Carbohydrate-binding protein			N/A	N/A	1245	22.2913	26.2094	21.418	22.778	26.6017	25.0648	23.2654	18.533	16.4731	26.3901	26.6842	25.0939	34.0723	32.7889	34.5608	26.1261	25.9072	30.523	21.6227	23.1299	21.2813	35.4373	33.2364	30.1526	.	23.3062	24.8148	19.4238	26.0561	33.8073	27.5188	22.0113	32.9421		0.0596613	0.139106	-0.167673	AT1G10150	-	0.64224	0.736351	-0.0413615
AT1G10155	ATPP2-A10, PP2-A10	phloem protein 2-A10			N/A	N/A	555	2.97076	7.63212	3.72268	2.8202	3.6986	7.80684	3.79232	3.4364	3.73911	12.5306	13.1322	11.465	5.10759	13.9593	6.16535	7.18156	3.97896	4.26886	2.03579	2.94924	2.34278	11.8523	10.8511	10.8577	.	4.77519	4.77521	3.65594	12.3759	8.41075	5.14313	2.4426	11.187		0.00124769	0.0053152	-1.00743	AT1G10155	2	0.00123465	0.00337942	-1.00836
AT1G10170	ATNFXL1, NFXL1	NF-X-like 1			N/A	N/A	3567	12.0301	13.4019	10.8556	12.4846	11.1752	11.7021	11.6445	9.15029	10.8064	11.3195	9.69557	10.638	18.7147	17.9227	19.8663	20.4069	22.314	21.5527	19.1265	16.34	17.0002	15.0104	14.0048	16.7341	.	12.0959	11.7873	10.5337	10.551	18.8346	21.4245	17.4889	15.2498		0.277649	0.446674	0.075517	AT1G10170	-	0.103127	0.172729	0.113377
AT1G10180		BEST Arabidopsis thaliana protein match is: exocyst complex component 84B (TAIR:AT5G49830.1); Has 132 Blast hits to 132 proteins in 25 species: Archae - 0; Bacteria - 0; Metazoa - 7; Fungi - 0; Plants - 117; Viruses - 0; Other Eukaryotes - 8 (source: NCBI BLink).			N/A	N/A	2310	6.61514	8.10531	6.09011	6.2298	3.94267	5.24936	5.69764	6.00149	6.60304	7.22653	7.64575	8.85192	7.8567	9.13441	7.39217	10.3979	8.83779	8.48533	8.75441	6.75382	8.90705	7.72543	6.40252	8.1674	.	6.93685	5.14061	6.10072	7.90807	8.12776	9.24034	8.13843	7.43178		0.0659934	0.15034	-0.232949	AT1G10180	-	0.00028295	0.000874918	-0.460005
AT1G10190		Protein of Unknown Function (DUF239)			N/A	N/A	1191	0	0	0	0	0	0	0	0	0	0	0	0	0	0	0	0	0	0	0	0	0	0	0	0	.	0	0	0	0	0	0	0	0		NA	NA	NA	AT1G10190	-	NA	NA	NA
AT1G10200	WLIM1	GATA type zinc finger transcription factor family protein			N/A	N/A	573	51.8751	43.1603	52.8595	49.3024	43.8719	56.6336	69.1136	53.0975	58.6478	52.6111	39.9982	50.6254	54.6486	62.5757	67.769	64.7463	61.6852	60.5805	64.2569	68.4125	58.5259	55.2235	47.9323	54.9088	.	49.2983	49.936	60.2863	47.7449	61.6644	62.3373	63.7318	52.6882		0.398619	0.571969	0.0879992	AT1G10200	-	0.469685	0.584023	0.0753743
AT1G10210	ATMPK1, MPK1	mitogen-activated protein kinase 1			N/A	N/A	1113	6.38502	10.5475	7.80539	5.78636	8.62383	9.25893	8.96338	7.11031	10.1378	4.01285	6.89393	6.22571	15.2219	13.611	14.869	13.6714	12.1673	10.5735	13.3013	11.4974	11.3663	8.49286	6.50771	8.32549	.	8.24597	7.88971	8.73716	5.71083	14.5673	12.1374	12.055	7.77535		0.0760336	0.168018	0.36685	AT1G10210	-	0.10397	0.173983	0.336191
AT1G10220		BEST Arabidopsis thaliana protein match is: ZCF37 (TAIR:AT1G59590.1); Has 43 Blast hits to 43 proteins in 15 species: Archae - 0; Bacteria - 2; Metazoa - 7; Fungi - 0; Plants - 27; Viruses - 0; Other Eukaryotes - 7 (source: NCBI BLink).			N/A	N/A	565.5	0	1.06288	0	0	0	0.161835	0	0	0	0	0	0.867577	0.323919	0.270874	0	0	0	0	0.250108	0.774107	0	0	0	0	.	0.354293	0.053945	0	0.289192	0.198264	0	0.341405	0		NA	NA	NA	AT1G10220	-	NA	NA	NA
AT1G10230	ASK18, SK18	SKP1-like 18			N/A	N/A	552	7.92201	7.61959	12.857	14.6009	13.5615	15.4614	8.00602	6.23085	7.01508	9.3531	7.35798	8.66436	14.039	14.9564	12.4662	13.4056	21.7708	14.8822	12.7721	11.3121	13.3974	18.3087	10.0246	10.8274	.	9.4662	14.5413	7.08398	8.45848	13.8205	16.6862	12.4939	13.0536		0.525505	0.683256	0.138855	AT1G10230	-	0.0165399	0.0349785	0.5242
AT1G10240	FRS11	FAR1-related sequence 11			N/A	N/A	2043	4.00373	3.15922	2.82977	2.36548	2.33082	2.08751	2.84791	3.71806	2.36226	3.6372	3.15225	3.08286	4.7875	2.441	3.4639	3.40755	3.56466	4.65831	2.96581	3.64635	3.89109	3.07181	2.77139	2.68829	.	3.33091	2.26127	2.97608	3.29077	3.56413	3.87684	3.50108	2.84383		0.581651	0.729307	-0.0935969	AT1G10240	-	0.0229423	0.0465527	-0.386363
AT1G10250		BEST Arabidopsis thaliana protein match is: SIN3-like 6 (TAIR:AT1G10450.1); Has 310 Blast hits to 310 proteins in 86 species: Archae - 0; Bacteria - 0; Metazoa - 174; Fungi - 23; Plants - 97; Viruses - 0; Other Eukaryotes - 16 (source: NCBI BLink).			N/A	N/A	234	0	0	0	0	0	0	0	0	0	0	0	0	0	0	0	0	0	0	0	0	0	0	0	0	.	0	0	0	0	0	0	0	0		NA	NA	NA	AT1G10250	-	NA	NA	NA
AT1G10270	GRP23	glutamine-rich protein 23			N/A	N/A	2742	1.5502	2.33204	1.29494	1.84566	1.58006	1.41532	1.55884	1.09561	1.06209	4.27998	3.09426	4.2422	3.56706	2.33261	2.77336	3.81774	2.83169	3.69077	3.55174	3.41128	4.03694	3.37742	3.87179	3.4492	.	1.72573	1.61368	1.23885	3.87215	2.89101	3.44673	3.66665	3.56614		1.04282e-06	8.012e-06	-0.881602	AT1G10270	-	1.87341e-06	8.04066e-06	-0.860523
AT1G10280		Core-2/I-branching beta-1,6-N-acetylglucosaminyltransferase family protein			N/A	N/A	1239	3.1281	2.75648	3.81331	3.00511	3.63462	2.44094	2.12704	1.7941	2.38866	2.3061	2.80929	2.40944	4.5264	3.52188	3.98368	4.32165	3.61927	5.05333	4.13796	2.94517	2.1916	3.69172	2.90556	2.51931	.	3.23263	3.02689	2.10327	2.50828	4.01065	4.33142	3.09158	3.03886		0.395883	0.569719	0.193455	AT1G10280	-	0.444308	0.559476	0.174301
AT1G10290	ADL6, DRP2A	dynamin-like protein 6			N/A	N/A	2745	16.6427	17.76	18.2911	22.4776	20.8634	22.1576	18.5134	16.9188	16.6194	16.5588	16.8792	16.2987	28.7212	26.9425	29.8282	27.9057	30.127	35.3489	33.2185	29.9483	31.5147	20.7074	19.0974	16.2981	.	17.5646	21.8329	17.3505	16.5789	28.4973	31.1272	31.5605	18.701		0.684683	0.806159	-0.0244326	AT1G10290	-	1.46608e-05	5.54337e-05	0.260746
AT1G10300		Nucleolar GTP-binding protein	stomatal movement		N/A	N/A	2064	0	0	0	0	0.077487	0	0	0	0	0	0	0	0	0	0	0.093763	0	0	0	0	0.129129	0	0	0	.	0	0.025829	0	0	0	0.0312543	0.043043	0		NA	NA	NA	AT1G10300	-	NA	NA	NA
AT1G10310		NAD(P)-binding Rossmann-fold superfamily protein			N/A	N/A	729	26.3241	29.8448	27.6534	25.484	27.9377	29.1463	28.2558	23.4888	30.2596	36.2925	31.4146	29.371	33.0905	33.5099	30.6927	47.0421	58.5301	39.7624	34.6001	38.147	33.3795	25.2803	28.1313	21.2951	.	27.9408	27.5227	27.3347	32.3594	32.431	48.4449	35.3755	24.9022		0.420571	0.59332	-0.0829075	AT1G10310	-	0.246348	0.354214	-0.11933
AT1G10320		Zinc finger C-x8-C-x5-C-x3-H type family protein			N/A	N/A	2274	8.67448	6.4928	8.45581	5.93558	5.94929	5.88368	5.2283	5.91659	5.70053	6.56428	6.51118	5.40602	9.71695	7.90336	9.52008	13.8331	11.2791	12.0749	11.7027	9.72406	9.41917	6.30681	6.22998	6.95113	.	7.87436	5.92285	5.61514	6.16049	9.0468	12.3957	10.282	6.49597		0.395518	0.569293	0.088592	AT1G10320	-	0.614524	0.712205	-0.0525123
AT1G10330		Tetratricopeptide repeat (TPR)-like superfamily protein			N/A	N/A	1404	1.46525	2.43575	1.73567	1.89764	1.69606	0.935719	1.70057	0.749384	1.27215	1.00683	0.666903	1.82856	2.36894	1.89635	1.52444	2.53862	3.00386	2.15968	1.90653	1.98938	2.21878	0.84675	1.22533	2.19227	.	1.87889	1.50981	1.2407	1.16743	1.92991	2.56739	2.03823	1.42145		0.16822	0.31149	0.461481	AT1G10330	-	0.399414	0.516035	0.282214
AT1G10340		Ankyrin repeat family protein			N/A	N/A	1737	2.96896	1.88899	1.81599	3.17926	3.03799	3.54183	2.24259	3.11804	2.46387	0.306931	0.344679	0.463104	32.1925	32.3867	34.2359	13.3521	14.2031	15.6436	24.3691	23.4731	21.6546	1.81208	2.02426	1.80959	.	2.22465	3.25303	2.60817	0.371571	32.9384	14.3996	23.1656	1.88198		8.19796e-10	9.41289e-09	1.59364	AT1G10340	1	1.82064e-15	1.74587e-14	2.06385
AT1G10350		DNAJ heat shock family protein			N/A	N/A	1050	9.97249	10.3666	8.78569	9.95717	10.5565	9.66326	10.9433	10.7279	12.4838	8.3049	8.47657	9.43238	11.7738	10.4051	11.5323	14.7248	11.6423	14.4342	9.59292	14.4698	11.3394	6.4052	9.86104	10.6674	.	9.70826	10.059	11.385	8.73795	11.2371	13.6004	11.8007	8.97788		0.354563	0.529942	0.119608	AT1G10350	-	0.240793	0.347886	0.15155
AT1G10360	ATGSTU18, GST29, GSTU18	glutathione S-transferase TAU 18			N/A	N/A	684	119.337	101.129	100.496	72.5089	92.9103	98.014	90.4203	105.066	99.6147	102.562	87.1941	102.809	76.9613	77.0685	67.3226	46.9556	45.549	43.3141	59.2462	53.0956	57.9449	110.02	109.715	96.822	.	106.987	87.8111	98.367	97.5217	73.7841	45.2729	56.7622	105.519		0.0539966	0.128408	0.162304	AT1G10360	-	0.395549	0.512302	-0.0715635
AT1G10370	GST30, ATGSTU17, GST30B, ERD9	Glutathione S-transferase family protein			N/A	N/A	684	62.2433	68.9133	72.248	55.6253	52.4096	67.161	29.478	30.6289	27.7657	118.121	105.401	92.4809	33.6198	41.7982	33.567	16.905	22.7647	17.1187	16.227	15.2098	17.64	94.5195	119.411	94.5588	.	67.8015	58.3986	29.2909	105.334	36.3283	18.9295	16.3589	102.83		0.000628503	0.00288739	-0.334781	AT1G10370	-	3.44005e-08	1.80038e-07	-0.540253
AT1G10380		Putative membrane lipoprotein			N/A	N/A	918	3.03593	6.29554	6.98872	4.34155	6.73369	4.97832	2.17049	3.88407	2.08651	4.72214	5.87742	7.28268	2.0226	4.4612	4.06662	3.88902	2.51351	4.88634	3.54857	3.94266	1.91718	4.79116	5.38872	2.04477	.	5.44006	5.35119	2.71369	5.96075	3.51681	3.76296	3.13614	4.07488		0.717325	0.829318	-0.101598	AT1G10380	-	0.753152	0.826322	-0.0882534
AT1G10385		Vps51/Vps67 family (components of vesicular transport) protein			N/A	N/A	2265	0	0	0	0	0	0	0	0	0	0	0	0.085471	0	0	0	0	0	0	0	0	0	0	0	0	.	0	0	0	0.0284903	0	0	0	0		NA	NA	NA	AT1G10385	-	NA	NA	NA
AT1G10390		Nucleoporin autopeptidase			N/A	N/A	3126	17.1836	15.3968	16.6222	18.3354	18.8337	18.4573	16.8922	15.3541	16.3862	18.2936	16.2376	18.6478	24.1043	19.9195	22.9044	27.8224	25.0022	27.2906	22.9299	20.379	22.0856	18.3441	19.6158	18.9451	.	16.4009	18.5421	16.2108	17.7263	22.3094	26.7051	21.7982	18.9683		0.0262804	0.0715601	-0.140101	AT1G10390	-	0.565249	0.669416	0.0362581
AT1G10400		UDP-Glycosyltransferase superfamily protein			N/A	N/A	1404	0	0.116263	0.334447	0	0	0	0	0	0	0	0	0	0	0	0	0	0	0	0	0	0	0	0	0	.	0.150237	0	0	0	0	0	0	0		NA	NA	NA	AT1G10400	-	NA	NA	NA
AT1G10410		Protein of unknown function (DUF1336)			N/A	N/A	1458	7.50788	8.73208	6.18752	10.3101	10.7016	11.0965	9.21185	9.01312	8.01627	7.09288	7.4942	7.34336	22.513	23.1435	21.4869	19.2845	20.0288	21.6942	25.2085	25.1558	21.1575	8.61318	7.85042	6.54259	.	7.47583	10.7027	8.74708	7.31015	22.3811	20.3358	23.8406	7.66873		0.751582	0.853822	-0.0386871	AT1G10410	-	0.00204695	0.00534192	0.376824
AT1G10417		Encodes protein with unknown function whose expression is repressed by inoculation with Agrobacterium tumerifaciens.			N/A	N/A	1296	0.722196	1.60949	0.908307	1.87566	4.01776	3.06595	0.706158	0.748879	0.552945	0.300135	0.371163	0.574378	1.7934	1.46048	2.41867	3.02005	2.3874	2.51904	2.05519	0.888089	2.51142	0.140194	0.473727	0.446058	.	1.08	2.98646	0.669327	0.415225	1.89085	2.64216	1.81823	0.353326		0.112347	0.228594	0.768184	AT1G10417	-	0.000148467	0.000481341	1.83545
AT1G10430	PP2A-2	protein phosphatase 2A-2			N/A	N/A	921	19.8627	17.6225	13.8568	12.9155	20.538	17.3328	14.9143	16.3892	15.4862	13.8024	14.1402	18.3707	24.0425	27.7752	27.5757	25.1504	25.0584	23.8615	17.3909	19.4096	20.3625	18.4516	16.3735	17.6571	.	17.114	16.9288	15.5966	15.4378	26.4645	24.6901	19.0543	17.4941		0.461738	0.629418	0.0971299	AT1G10430	-	0.322801	0.438606	0.130483
AT1G10450	SNL6	SIN3-like 6			N/A	N/A	3369	5.73761	4.60741	5.20262	2.85456	4.15341	4.10686	4.54814	4.43755	3.6923	5.94649	5.44502	5.63203	6.34789	7.62347	7.31192	6.44909	7.62026	6.69303	7.63096	5.99828	7.40983	8.14873	6.84854	6.12629	.	5.18255	3.70494	4.226	5.67451	7.09443	6.92079	7.01302	7.04119		0.0299562	0.0797613	-0.233693	AT1G10450	-	1.48475e-05	5.61138e-05	-0.466266
AT1G10455		unknown protein; BEST Arabidopsis thaliana protein match is: unknown protein (TAIR:AT1G51970.1); Has 75 Blast hits to 73 proteins in 5 species: Archae - 0; Bacteria - 0; Metazoa - 0; Fungi - 0; Plants - 75; Viruses - 0; Other Eukaryotes - 0 (source: NCBI BLink).			N/A	N/A	459	0	0	0	0	0	0	0	0	0	0	0	0	0	0	0	0	0	0	0	0	0	0	0	0	.	0	0	0	0	0	0	0	0		NA	NA	NA	AT1G10455	-	NA	NA	NA
AT1G10460	GLP7	germin-like protein 7			N/A	N/A	654	1.87446	0	0	0	0	0	0	0	0.363021	0.276743	0.953518	0.513008	0.285672	0.491424	0	0	0	0	0	0	0.300723	0.743514	0.38754	0.287087	.	0.62482	0	0.121007	0.58109	0.259032	0	0.100241	0.472714		NA	NA	NA	AT1G10460	-	NA	NA	NA
AT1G10470	ARR4, MEE7, ATRR1, IBC7	response regulator 4			N/A	N/A	780	195.978	159.632	160.025	146.136	153.753	149.641	130.482	142.811	136.645	175.775	177.546	173.266	172.426	156.291	153.976	147.409	142.045	160.879	119.955	112.219	118.971	158.374	166.525	157.605	.	171.878	149.843	136.646	175.529	160.898	150.111	117.048	160.835		0.350205	0.525894	0.0492088	AT1G10470	-	0.0637932	0.114093	-0.0976401
AT1G10480	ZFP5	zinc finger protein 5			N/A	N/A	636	0	0	0	0	0	0	0	0	0	0	0	0	0	0	0	0	0	0	0	0	0	0	0	0	.	0	0	0	0	0	0	0	0		NA	NA	NA	AT1G10480	-	NA	NA	NA
AT1G10490		Domain of unknown function (DUF1726) ;Putative ATPase (DUF699)			N/A	N/A	3087	5.32052	5.19156	5.11916	3.50114	3.56036	3.0662	2.88364	2.53092	2.07502	6.43172	6.80535	8.07709	8.22266	8.73852	9.41871	7.86604	6.90584	7.38923	7.37481	5.71683	5.82794	9.03176	8.79732	9.36333	.	5.21041	3.3759	2.49653	7.10472	8.7933	7.38704	6.30653	9.06414		0.000722336	0.00326687	-0.404724	AT1G10490	-	3.03622e-10	1.95194e-09	-0.753785
AT1G10500	ATCPISCA, CPISCA	chloroplast-localized ISCA-like protein			N/A	N/A	543	101.378	128.696	125.864	130.734	106.027	119.494	106.163	105.162	127.987	96.3988	110.37	97.502	180.289	165.837	184.634	198.012	192.852	190.033	153.265	204.322	199.451	108.713	108.149	107.605	.	118.646	118.752	113.104	101.424	176.92	193.632	185.679	108.156		0.0519565	0.124608	0.135024	AT1G10500	-	0.0207943	0.0427382	0.160605
AT1G10510	emb2004	RNI-like superfamily protein			N/A	N/A	1818	18.278	20.4708	13.9433	12.3695	13.1717	15.151	12.2818	12.7038	10.6261	23.215	25.5058	23.3531	13.6612	13.7597	16.7165	15.4068	14.3161	14.7215	13.4592	11.87	10.8873	16.933	15.6073	17.8641	.	17.564	13.5641	11.8706	24.0246	14.7125	14.8148	12.0722	16.8015		3.34331e-05	0.000201939	-0.44433	AT1G10510	-	4.49102e-08	2.32473e-07	-0.585879
AT1G10520		DNA polymerase lambda (POLL)			N/A	N/A	1590	0.111565	0.097159	0.139594	0.305784	0.088665	0	0.447561	0.161825	0.179931	0.708058	0.305623	0.305807	0.814064	0.799893	1.3006	0.105166	0.289156	1.22953	0.656174	1.02808	0.592886	0.086983	0.475088	0.369003	.	0.116106	0.131483	0.263106	0.439829	0.971519	0.541284	0.759047	0.310358		NA	NA	NA	AT1G10520	-	NA	NA	NA
AT1G10522		unknown protein; FUNCTIONS IN: molecular_function unknown; INVOLVED IN: biological_process unknown; LOCATED IN: chloroplast; EXPRESSED IN: 23 plant structures; EXPRESSED DURING: 13 growth stages; Has 24 Blast hits to 24 proteins in 8 species: Archae - 0; Bacteria - 0; Metazoa - 0; Fungi - 0; Plants - 24; Viruses - 0; Other Eukaryotes - 0 (source: NCBI BLink).			N/A	N/A	540	19.0246	19.5286	24.2705	11.7457	14.3834	13.4262	12.2658	13.6828	9.63344	21.0868	21.5283	20.2792	17.5702	16.6157	18.344	16.8214	16.1588	21.0721	15.8374	21.5677	17.3435	23.2391	27.2501	32.2452	.	20.9412	13.1851	11.8607	20.9648	17.51	18.0174	18.2495	27.5781		0.968172	0.983355	-0.00696155	AT1G10522	-	0.00996237	0.0222549	-0.449632
AT1G10530		unknown protein; FUNCTIONS IN: molecular_function unknown; INVOLVED IN: N-terminal protein myristoylation; BEST Arabidopsis thaliana protein match is: unknown protein (TAIR:AT1G60010.1); Has 143 Blast hits to 143 proteins in 14 species: Archae - 0; Bacteria - 0; Metazoa - 0; Fungi - 0; Plants - 143; Viruses - 0; Other Eukaryotes - 0 (source: NCBI BLink).			N/A	N/A	501	0.820552	0	0	0.427485	0.337081	0.279218	0.739159	0	0	0	0.24082	0	0.254959	0	0.587677	0.704351	0	0	0	0	0	0	0	0	.	0.273517	0.347928	0.246386	0.0802733	0.280879	0.234784	0	0		NA	NA	NA	AT1G10530	-	NA	NA	NA
AT1G10540	ATNAT8, NAT8	nucleobase-ascorbate transporter 8			N/A	N/A	1620	0	0	0.182595	0	0	0	0	0.210342	0	0	0	0.080312	0	0.315609	0.324981	0.140486	0.484232	0	0.289875	0.153131	0	0	0	0.092322	.	0.060865	0	0.070114	0.0267707	0.21353	0.208239	0.147669	0.030774		NA	NA	NA	AT1G10540	-	NA	NA	NA
AT1G10550	XTH33, XET	xyloglucan:xyloglucosyl transferase 33			N/A	N/A	933	0.234551	1.2069	0.807763	0.212476	0	0.559335	0.187161	0.507443	0.558093	1.11047	0.501118	0.792414	0.148007	0	0.165791	0	0.743068	0.761331	0.455803	0.471483	0.456488	0.18297	0.400908	0.457974	.	0.749738	0.25727	0.417566	0.801334	0.104599	0.501466	0.461258	0.347284		NA	NA	NA	AT1G10550	-	NA	NA	NA
AT1G10560	PUB18, ATPUB18	plant U-box 18			N/A	N/A	2094	6.26069	5.57297	4.45366	3.24442	3.83602	2.07507	1.96717	2.60139	3.22223	1.62787	1.60009	1.82992	4.4217	3.49212	2.95188	2.93596	2.76251	3.29011	3.74787	2.98131	2.32323	1.47852	2.67602	2.47817	.	5.42911	3.05184	2.59693	1.68596	3.6219	2.99619	3.01747	2.2109		2.02255e-10	2.49322e-09	1.06994	AT1G10560	1	0.00174991	0.00463946	0.526539
AT1G10570	OTS2, ULP1C	Cysteine proteinases superfamily protein			N/A	N/A	1714.45	13.9567	11.2947	10.2066	11.1714	11.4271	8.98663	13.4317	10.9366	10.6515	11.4672	11.0007	12.201	15.4101	16.1116	14.6582	18.5841	17.5036	18.9181	16.2164	13.8906	13.0664	12.8371	15.0765	11.5914	.	11.8193	10.5284	11.6733	11.5563	15.3933	18.3353	14.3911	13.1683		0.348179	0.523828	-0.0916139	AT1G10570	-	0.250345	0.359028	-0.112257
AT1G10580		Transducin/WD40 repeat-like superfamily protein			N/A	N/A	1722	12.8232	11.6049	12.2701	15.9997	13.5475	14.2649	10.6564	10.3189	10.7524	13.4518	11.4565	11.2835	11.38	12.8255	14.4219	18.7234	17.4287	21.4402	16.4482	14.4289	15.2936	12.4099	12.6091	11.8902	.	12.2327	14.604	10.5759	12.0639	12.8758	19.1974	15.3902	12.3031		0.646543	0.777915	-0.0414086	AT1G10580	-	0.0307724	0.0603223	0.195047
AT1G10585		basic helix-loop-helix (bHLH) DNA-binding superfamily protein					546	0.496953	1.48904	1.97693	4.57789	0.821911	3.34322	0.422959	1.17281	4.12862	3.08675	1.81929	2.36465	1.91102	1.52323	1.94293	1.91508	3.16151	1.88197	1.53265	1.17216	2.62837	4.88514	4.66598	2.89845	.	1.32097	2.91434	1.90813	2.42356	1.79239	2.31952	1.77773	4.14986		0.254789	0.421555	-0.66152	AT1G10585	-	0.996184	0.997568	0.00277824
AT1G10586		basic helix-loop-helix (bHLH) DNA-binding superfamily protein			N/A	N/A	463.5	0	0	0	0	0	0	0	0	0	0	0	0	0	0	0	0	0	0	0	0	0	0	0	0	.	0	0	0	0	0	0	0	0		NA	NA	NA	AT1G10586	-	NA	NA	NA
AT1G10588		Gibberellin-regulated family protein			N/A	N/A	271.5	0	0	0	0	0	0	0	0	0	0	0	0	0	0	0	0	0	0	0	0	0	0	0	0	.	0	0	0	0	0	0	0	0		NA	NA	NA	AT1G10588	-	NA	NA	NA
AT1G10590		Nucleic acid-binding, OB-fold-like protein			N/A	N/A	462	102.866	133.11	110.016	150.21	153.589	148.246	129.919	131.687	144.754	112.099	127.716	109.319	205.955	171.226	172.574	178.324	186.102	210.325	167.461	221.735	169.336	110.734	113.593	129.853	.	115.331	150.682	135.453	116.378	183.252	191.584	186.177	118.06		0.91606	0.953618	-0.00781095	AT1G10590	-	0.000398899	0.00119879	0.262407
AT1G10600	AMSH2	associated molecule with the SH3 domain of STAM 2			N/A	N/A	637.85	21.4519	14.809	20.8602	13.7292	15.1507	16.4747	23.254	20.1637	19.1283	18.9987	16.7911	18.0672	16.8572	22.8369	17.4077	27.258	26.2722	22.0636	31.1962	17.343	25.0543	26.8197	25.4748	25.6949	.	19.0404	15.1182	20.8487	17.9523	19.0339	25.1979	24.5312	25.9965		0.839716	0.909372	0.0285665	AT1G10600	-	0.298262	0.412099	-0.146912
AT1G10610		basic helix-loop-helix (bHLH) DNA-binding superfamily protein			N/A	N/A	1326	9.28899	10.5308	7.11657	4.19911	5.16634	3.89488	5.72419	5.44795	5.14972	7.97838	6.57902	6.09008	8.21185	6.59594	9.01466	11.6283	10.2608	11.6898	9.85705	7.70061	8.95158	4.87188	7.53248	8.02953	.	8.97879	4.42011	5.44062	6.88249	7.94082	11.193	8.83641	6.8113		0.198968	0.3532	0.192755	AT1G10610	-	0.0036495	0.00904601	-0.436228
AT1G10620		Protein kinase superfamily protein			N/A	N/A	2157	0	0	0	0	0	0	0	0	0	0	0	0	0	0	0	0	0	0	0	0	0	0	0	0	.	0	0	0	0	0	0	0	0		NA	NA	NA	AT1G10620	-	NA	NA	NA
AT1G10630	ATARFA1F, ARFA1F	ADP-ribosylation factor A1F			N/A	N/A	546	53.174	69.0486	67.1112	77.3155	71.5063	80.2374	65.5587	66.4594	71.9008	61.1177	69.7395	65.3234	115.969	74.6384	93.3538	102.936	109.248	116.468	92.47	117.061	117.752	56.9933	56.4583	62.679	.	63.1113	76.3531	67.973	65.3935	94.6537	109.551	109.094	58.7102		0.556453	0.708112	-0.0525368	AT1G10630	-	0.0835372	0.144381	0.154588
AT1G10640		Pectin lyase-like superfamily protein			N/A	N/A	1599	2.43811	2.01013	2.5262	0.440647	0	0.3629	0.392546	0.529131	0.485305	7.7643	5.78782	5.56745	1.27874	2.00785	1.14014	0.115076	0.158215	0	0.479625	0.498547	0.403335	4.79682	6.04273	7.19164	.	2.32481	0.267849	0.468994	6.37319	1.47558	0.091097	0.460502	6.0104		0.0582176	0.136411	-1.03931	AT1G10640	-	5.32352e-10	3.34841e-09	-3.40715
AT1G10650		SBP (S-ribonuclease binding protein) family protein			N/A	N/A	1020	13.9998	14.7967	12.1518	11.0515	7.82834	9.76494	8.60245	12.7401	9.68671	17.4435	16.2899	18.6641	10.558	17.7057	12.7974	14.4273	15.3365	15.3508	9.16353	9.32826	8.51714	18.2541	15.9733	16.576	.	13.6494	9.54826	10.3431	17.4658	13.687	15.0382	9.00298	16.9345		0.0318214	0.083879	-0.283289	AT1G10650	-	4.31584e-06	1.76465e-05	-0.606468
AT1G10652		unknown protein; LOCATED IN: mitochondrion; Has 30201 Blast hits to 17322 proteins in 780 species: Archae - 12; Bacteria - 1396; Metazoa - 17338; Fungi - 3422; Plants - 5037; Viruses - 0; Other Eukaryotes - 2996 (source: NCBI BLink).			N/A	N/A	123	0	0	0	0	0	0	0	0	0	0	0	0	0	0	0	0	0	0	0	0	0	0	0	0	.	0	0	0	0	0	0	0	0		NA	NA	NA	AT1G10652	-	NA	NA	NA
AT1G10657		Plant protein 1589 of unknown function			N/A	N/A	316.582	71.7638	83.8392	58.9416	47.9286	71.0257	75.5446	66.8196	80.1739	62.2102	52.2749	44.0893	53.2948	20.4701	44.9136	14.0385	19.5558	18.6514	27.527	31.0975	29.4794	39.1518	82.3217	65.9468	73.6016	.	71.5149	64.833	69.7346	49.8863	26.4741	21.9114	33.2429	73.9567		0.000708708	0.00321488	0.483262	AT1G10657	-	0.00946314	0.0212341	0.370326
AT1G10660		unknown protein; LOCATED IN: endomembrane system; EXPRESSED IN: 24 plant structures; EXPRESSED DURING: 15 growth stages; BEST Arabidopsis thaliana protein match is: unknown protein (TAIR:AT5G62960.1); Has 35333 Blast hits to 34131 proteins in 2444 species: Archae - 798; Bacteria - 22429; Metazoa - 974; Fungi - 991; Plants - 531; Viruses - 0; Other Eukaryotes - 9610 (source: NCBI BLink).			N/A	N/A	963	29.407	23.805	21.4011	20.6107	18.6817	19.4859	22.2922	20.2322	20.4951	25.5817	26.8966	31.7994	30.275	27.2491	31.8455	34.9421	30.5761	30.4221	23.9916	27.0212	28.3063	38.1152	43.203	35.4872	.	24.871	19.5928	21.0065	28.0926	29.7899	31.9801	26.4397	38.9351		0.261734	0.429187	-0.116672	AT1G10660	-	0.00274328	0.00696746	-0.311367
AT1G10670	ACLA-1	ATP-citrate lyase A-1			N/A	N/A	1272	98.2878	110.73	92.8843	108.938	110.217	115.426	109.56	103.764	105.126	114.505	118.598	108.211	86.2199	85.2943	87.0391	99.0902	99.2638	104.255	104.517	107.198	110.75	101.23	92.3765	102.841	.	100.634	111.527	106.15	113.771	86.1844	100.87	107.488	98.8158		0.00080778	0.00359833	-0.150663	AT1G10670	-	0.94907	0.966737	-0.0028726
AT1G10680	PGP10	P-glycoprotein 10			N/A	N/A	3684	0	0	0	0	0	0	0	0	0	0	0	0	0	0	0	0	0	0	0	0	0	0	0	0	.	0	0	0	0	0	0	0	0		NA	NA	NA	AT1G10680	-	NA	NA	NA
AT1G10690		unknown protein; BEST Arabidopsis thaliana protein match is: unknown protein (TAIR:AT1G60783.1); Has 59 Blast hits to 59 proteins in 9 species: Archae - 0; Bacteria - 0; Metazoa - 0; Fungi - 0; Plants - 59; Viruses - 0; Other Eukaryotes - 0 (source: NCBI BLink).					333	8.08045	6.13434	12.0751	10.2091	28.2461	12.144	17.9758	15.0821	9.94603	4.44946	6.83613	8.6034	23.9472	42.1547	35.5139	35.8794	37.8231	26.7942	34.2493	13.1123	25.3891	13.668	22.1042	15.7076	.	8.7633	16.8664	14.3346	6.62966	33.8719	33.4989	24.2502	17.1599		0.260009	0.427123	0.382807	AT1G10690	-	0.00632036	0.0148304	0.928047
AT1G10700	PRS3	phosphoribosyl pyrophosphate (PRPP) synthase 3			N/A	N/A	1236	14.124	18.0559	16.613	14.1178	14.1955	15.8458	18.8683	17.2884	14.2783	12.06	10.5225	14.3441	13.5342	13.9015	15.7345	12.3395	13.412	14.827	24.5391	23.0337	18.6208	14.2382	13.9065	11.5556	.	16.2643	14.7197	16.8117	12.3089	14.3901	13.5262	22.0645	13.2334		0.0102281	0.0325931	0.268578	AT1G10700	-	0.077573	0.135471	0.184588
AT1G10710	PHS1	poor homologous synapsis 1			N/A	N/A	1050	0.228749	0	0.234608	0.201303	0	0.398346	0.360313	0	0	0	0.119351	0.125507	0	0	0	0	0.143375	0	0	0.225104	0	0	0	0	.	0.154452	0.199883	0.120104	0.0816193	0	0.0477917	0.0750347	0		NA	NA	NA	AT1G10710	-	NA	NA	NA
AT1G10717		Encodes a Maternally expressed gene (MEG) family protein			N/A	N/A	273	0	0	0	0	0	0	0	0	0	0	0	0	0	0	0	0	0	0	0	0	0	0	0	0	.	0	0	0	0	0	0	0	0		NA	NA	NA	AT1G10717	-	NA	NA	NA
AT1G10720		BSD domain-containing protein			N/A	N/A	1290	19.4881	18.0448	21.8909	28.3067	25.7667	27.3858	18.6793	18.9863	18.7475	10.1628	12.4673	10.3393	27.7618	31.2198	26.7382	36.0234	31.899	40.8701	28.5449	29.1744	28.9954	15.4269	18.1098	12.5591	.	19.8079	27.1531	18.8044	10.9898	28.5733	36.2642	28.9049	15.3653		4.64234e-07	3.76382e-06	0.496852	AT1G10720	-	2.59911e-19	3.1992e-18	0.885615
AT1G10730		Clathrin adaptor complexes medium subunit family protein			N/A	N/A	1287	4.61378	3.96537	3.01473	4.43712	4.57571	5.08167	6.61526	3.89527	4.90482	3.41601	2.4057	3.68296	9.36327	11.0295	7.55443	11.8216	11.3721	12.782	8.10813	8.77237	6.76305	4.53561	5.03148	3.25312	.	3.86463	4.69817	5.13845	3.16822	9.31573	11.9919	7.88118	4.2734		0.522747	0.680955	0.122701	AT1G10730	-	0.0341633	0.0660788	0.406653
[truncated: 26,271 more rows]
[truncated: 26 more columns]

## Sheet: GOs4DEGs_BBvsWT_adults
Category	Term	RT	Genes	Count	%	P-Value	Benjamini
[truncated: 251 more rows]

## Sheet: GOs4DEGs_B2vsWT_adults
Category	Term	RT	Genes	Count	%	P-Value	Benjamini
[truncated: 275 more rows]

## Sheet: GOs4DEGs_B1vsWT_adults
Category	Term	RT	Genes	Count	%	P-Value	Benjamini
[truncated: 222 more rows]

[truncated: 10 more sheets: DEGs_B1vsWT_adults, DEGs_B2vsWT_adults, DEGs_BBvsWT_adults, cellwall_chito, stomata_chito, cellwall_adults, stomata_adults, legenda, GOs, stomata_genes]
