# Supplementary material for: Exocyst subunits EXO70B1 and B2 contribute to stomatal dynamics and cell wall modifications
Source: Front Plant Sci. 2025 Dec 17;16:1694769. doi: 10.3389/fpls.2025.1694769 (PMC12753983; doi:10.3389/fpls.2025.1694769)
Supplement: Supplementary Table 4 — The overlap of genes involved in response to abscisic acid (GO:0009738), with significantly differentially expressed genes in exo70B mutants. [file Table4.xlsx]

## Sheet: response to ABA
gene ID	symbols	descriptions	B1s	B2s	B1xB2s
AT1G02340	HFR1, RSF1	basic helix-loop-helix (bHLH) DNA-binding superfamily protein	-1.35674	-1.19416	-0.919802
AT1G05100	MAPKKK18	mitogen-activated protein kinase kinase kinase 18	-1.16347	-0.0893153	-0.286917
AT1G08930	ERD6	Major facilitator superfamily protein	-1.51701	-0.413649	0.0745357
AT1G09950	RAS1	RESPONSE TO ABA AND SALT 1	-1.25862	0.203481	0.956257
AT1G10560	PUB18, ATPUB18	plant U-box 18	-1.20853	-0.171424	0.0768775
AT1G11700		Protein of unknown function, DUF584	1.03569	0.222543	0.106027
AT1G24020	MLP423	MLP-like protein 423	1.03266	0.667564	0.630715
AT1G27730	STZ, ZAT10	salt tolerance zinc finger	-1.72532	1.15145	1.09888
AT1G29395	COR414-TM1	COLD REGULATED 314 INNER MEMBRANE 1	0.324411	1.12165	0.978717
AT1G31690		Copper amine oxidase family protein	1.12796	1.27422	1.36219
AT1G32640	ATMYC2, RD22BP1, JAI1	Basic helix-loop-helix (bHLH) DNA-binding family protein	-1.23052	0.316218	0.267062
AT1G53885		Protein of unknown function (DUF581)	-2.33762	-0.161679	0.0776606
AT1G61340		F-box family protein	-0.42	1.01937	0.82
AT2G18010		SAUR-like auxin-responsive protein family	-1.11219	-1.19469	-1.2747
AT2G28400		Protein of unknown function, DUF584	-1.85189	-0.699549	-0.492701
AT2G32150		Haloacid dehalogenase-like hydrolase (HAD)	-1.73723	-0.715268	-0.360885
AT2G40340	DREB2C, AtERF48	Integrase-type DNA-binding superfamily protein	1.20276	1.57932	1.55919
AT2G42530	COR15B	cold regulated 15b	1.45181	2.92193	2.58702
AT2G47770	ATTSPO, TSPO	TSPO(outer membrane tryptophan-rich sensory protein)-rel.	-0.822	-0.0264723	-1.28841
AT3G02140	TMAC2, AFP4	AFP2 (ABI five-binding protein 2) family protein	-2.0295	-1.5503	-0.901423
AT3G14050	RSH2	RELA/SPOT homolog 2	-1.01378	-0.295054	-0.0949021
AT3G15210	ERF4, RAP2.5	ethylene responsive element binding factor 4	-1.08884	0.0668866	-0.101461
AT3G47860	CHL	chloroplastic lipocalin	0.59	1.01858	0.91
AT3G48360	BT2, ATBT2	BTB and TAZ domain protein 2	-2.96421	0.0308747	0.143353
AT3G61890	ATHB-12	homeobox 12	-0.440591	-0.3986	-1.01481
AT4G01026	PYL7, RCAR2	PYR1-like 7	-1.15559	-0.468872	-0.515128
AT4G12290		Copper amine oxidase family protein	1.02764	1.88937	1.51151
AT4G27410	RD26	NAC (No Apical Meristem) domain transcriptional regulator	-1.73675	-0.324029	-0.125658
AT4G28520	CRU3, CRC	cruciferin 3	-0.436323	0.602289	-1.36059
AT4G38470		ACT-like protein tyrosine kinase family protein	-1.31995	-0.914372	-0.543811
AT4G38860		SAUR-like auxin-responsive protein family	1.11078	0.12337	-0.514248
AT5G01540	LECRKA4.1	lectin receptor kinase a4.1	0.796	1.30736	0.466
AT5G05440	PYL5, RCAR8	Polyketide cyclase/dehydrase and lipid transport	-1.87159	-1.09676	-0.444286
AT5G17490	RGL3	RGA-like protein 3	-1.68275	-0.746729	-0.291196
AT5G26920	CBP60G	Cam-binding protein 60-like G	-1.23187	0.993219	0.694061
AT5G28770	BZO2H3, AtbZIP63	bZIP transcription factor family protein	-1.2534	-0.784087	-0.563857
AT5G37770	TCH2, CML24	EF hand calcium-binding protein family	-1.47502	0.325416	0.377026
AT5G45630		Protein of unknown function, DUF584	-1.39053	0.808826	1.02492
AT5G52300	RD29B, LTI65	CAP160 protein	-1.28989	0.213659	-0.888453
AT5G59310	LTP4	lipid transfer protein 4	-1.26021	0.648189	-0.719475
AT5G64750	ABR1	Integrase-type DNA-binding superfamily protein	-1.13617	-1.82551	-0.845587
AT5G67300	MYBR1, MYB44	myb domain protein r1	-1.7249	-0.00995329	0.290382

## Sheet: GO 0009738
From	To
A0A0A7EPL0	AT1G08910
A0A1P8AUY4	AT1G67120
A0A1P8B3K6	AT4G25580
A0MES8	AT2G40220
A0SVK0	AT5G45830
B3H5R0	AT2G41451
B9DGI8	AT5G28770
B9DHT4	AT5G19330
C0LGQ9	AT4G20940
F2Y4A3	AT4G21534
F4HTH8	AT1G61210
F4I1S7	AT1G49540
F4I240	AT1G63490
F4I3V6	AT1G69935
F4IAX0	AT1G31690
F4IAX1	AT1G31710
F4IB81	AT1G51940
F4IEM5	AT1G52920
F4IG99	AT2G05050
F4IIS6	AT2G28625
F4INZ9	AT2G36690
F4IRB4	AT2G02820
F4ITM1	AT2G26130
F4J0W4	AT3G63150
F4J3J5	AT3G01560
F4JAA2	AT3G46930
F4JCB2	AT3G19600
F4JGZ1	AT4G04920
F4JNX3	AT4G35987
F4JT43	AT4G13630
F4JTP5	AT4G38470
F4JVI3	AT4G14605
F4JVS7	AT4G26890
F4JYG0	AT5G41580
F4JZY1	AT5G41790
F4K2R6	AT5G26920
F4KBM7	AT5G38820
F4KCC2	AT5G02310
O03042	ATCG00490
O04036	AT1G08930
O04492	AT1G09700
O04499	AT1G09780
O04515	AT1G09950
O04714	AT1G48270
O04719	AT5G57050
O22768	AT4G02590
O22788	AT2G33380
O22850	AT2G43350
O22882	AT2G40530
O22893	AT2G47180
O22932	AT2G30360
O23081	AT4G00970
O23141	AT4G34710
O23181	AT4G37050
O23523	AT4G16830
O23569	AT4G17260
O24456	AT1G18080
O24646	AT5G11260
O48538	AT1G64060
O48686	AT1G24190
O48711	AT2G26440
O48832	AT2G17840
O48848	AT2G32690
O49303	AT1G23140
O49377	AT4G32150
O49564	AT4G21230
O49608	AT4G34990
O49686	AT4G17870
O64531	AT1G79220
O64644	AT2G45640
O64816	AT2G23070
O64851	AT2G26190
O64868	AT2G44340
O65272	AT4G00630
O65370	AT1G12080
O65405	AT4G21400
O65648	AT4G36110
O65695	AT4G34760
O80340	AT3G15210
O80396	AT5G40440
O80488	AT1G09190
O80536	AT1G09530
O80642	AT2G39550
O80653	AT1G77180
O80719	AT2G47060
O80720	AT2G47050
O80871	AT2G30020
O80888	AT2G32510
O80917	AT2G38340
O80920	AT2G38310
O80992	AT2G26040
O81270	AT4G26740
O81296	AT4G02370
O81297	AT4G02360
O81439	AT4G04020
O81445	AT4G17615
O81862	AT4G19810
O81902	AT4G21350
O82245	AT2G47770
O82480	AT4G28950
O82804	AT2G25930
P06525	AT1G77120
P0C5E2	AT1G18390
P0DKC5	AT5G50600
P0DO00	AT1G31672
P0DO11	AT1G53885
P0DO12	AT1G53903
P15455	AT5G44120
P15456	AT1G03880
P18064	AT2G26300
P18612	AT5G15960
P20649	AT2G18960
P25070	AT5G37770
P25696	AT2G36530
P25863	AT3G50980
P30185	AT5G66400
P31168	AT1G20440
P31169	AT5G15970
P34791	AT3G62030
P37702	AT5G26000
P42698	AT1G30480
P42758	AT3G50970
P42759	AT1G20450
P42763	AT1G76180
P42776	AT2G46270
P46604	AT4G37790
P46667	AT5G65310
P46668	AT2G22430
P46689	AT1G75750
P46897	AT2G46680
P48485	AT3G46820
P49177	AT4G34460
P49333	AT1G66340
P49597	AT4G26080
P49598	AT3G11410
P54887	AT2G39800
P54888	AT3G55610
P55034	AT4G38630
P57681	AT5G63910
P58766	AT5G25370
P92937	AT5G01810
P93006	AT2G33700
P93751	AT2G41940
P93758	AT2G41870
P93831	AT2G23380
Q01593	AT3G24650
Q02973	AT2G40170
Q04980	AT5G52300
Q06327	AT1G55020
Q06738	AT5G52310
Q07098	AT1G10430
Q07187	AT3G51810
Q0WQG8	AT4G27630
Q0WVR4	AT3G45880
Q0WW43	AT5G39520
Q17TI5	AT1G31880
Q1ECF1	AT4G01026
Q1PET6	AT3G02410
Q24JK1	AT5G62470
Q2V3L3	AT4G06634
Q2V452	AT2G26980
Q38845	AT1G25490
Q38872	AT2G17290
Q38882	AT3G15730
Q38898	AT4G22200
Q38900	AT2G16600
Q38902	AT2G17800
Q38913	AT1G76930
Q38920	AT5G40280
Q38997	AT3G01090
Q39023	AT3G45640
Q39024	AT4G01370
Q39026	AT2G43790
Q39028	AT2G47190
Q39032	AT5G58670
Q39041	AT1G12240
Q39083	AT1G56280
Q39084	AT4G15910
Q39086	AT1G65790
Q39091	AT1G73330
Q39176	AT4G12480
Q39192	AT3G50500
Q39193	AT5G66880
Q39204	AT1G32640
Q39262	AT5G25160
Q39263	AT1G66140
Q39265	AT1G67030
Q39266	AT1G24625
Q3EAZ3	AT3G27140
Q3S4A7	AT5G10720
Q41188	AT4G38680
Q42396	AT5G23580
Q42479	AT4G23650
Q42485	AT1G80730
Q42512	AT2G42540
Q42539	AT3G48330
Q42546	AT5G63980
Q42551	AT3G57870
Q43348	AT1G62660
Q5BPS3	AT2G31470
Q5EAF2	AT1G47510
Q5XV99	AT3G57200
Q5XVB0	AT3G46750
Q5YDB6	AT4G21670
Q66GN2	AT5G01560
Q67Y69	AT1G70950
Q67Y93	AT2G23430
Q67YE6	AT3G28210
Q67ZM7	AT5G58560
Q6AWT8	AT5G20635
Q6DBD7	AT5G46220
Q6IDA6	AT5G63460
Q6NLQ6	AT3G57530
Q6NPN9	AT1G76260
Q6R0C4	AT1G17950
Q6XL73	AT1G59980
Q70DU8	AT1G44170
Q70E96	AT4G36250
Q75QN6	AT5G23720
Q7G1L2	AT1G43160
Q7PC88	AT2G29940
Q84J70	AT3G05700
Q84JK8	AT5G52900
Q84JU4	AT2G04550
Q84MA2	AT1G34120
Q84MC7	AT1G01360
Q84TH5	AT1G71960
Q84VW5	AT1G11760
Q84W66	AT5G47670
Q84WJ9	AT5G19680
Q8GX72	AT4G18980
Q8GX77	AT1G61340
Q8GXJ4	AT1G05200
Q8GXW1	AT3G03450
Q8GY17	AT4G38410
Q8GY82	AT4G11890
Q8GYP5	AT1G08810
Q8GZ52	AT4G15230
Q8GZM7	AT2G20180
Q8H0V5	AT5G11270
Q8H1F2	AT3G26090
Q8H1H9	AT1G62810
Q8H1R0	AT4G27920
Q8L4B2	AT1G08970
Q8L4M1	AT2G19430
Q8L5W7	AT3G62090
Q8L716	AT1G60900
Q8L742	AT4G12290
Q8L7L1	AT4G21540
Q8L840	AT1G10930
Q8L866	AT2G42490
Q8L8N5	AT5G58787
Q8L8T7	AT5G42900
Q8L983	AT4G33980
Q8LB88	AT1G67800
Q8LD98	AT1G65690
Q8LDQ4	AT5G53000
Q8LFR2	AT2G40340
Q8LFX7	AT1G64670
Q8LGA5	AT5G27420
Q8LGH4	AT5G46210
Q8LGS1	AT3G63210
Q8RWC9	AT3G17510
Q8RWR1	AT3G20810
Q8RWS1	AT2G41230
Q8RWV9	AT5G08450
Q8RX37	AT1G07160
Q8RX80	AT4G23260
Q8RXD3	AT5G20910
Q8RXG3	AT3G21220
Q8RXH2	AT4G32910
Q8RXN0	AT1G17840
Q8RXR6	AT1G50280
Q8RYD6	AT3G44460
Q8S3D1	AT4G29100
Q8S8E3	AT2G40330
Q8S8F9	AT2G22570
Q8S8K1	AT2G17975
Q8S9L6	AT4G21410
Q8VXV4	AT1G24120
Q8VY15	AT1G60200
Q8VYZ3	AT5G19730
Q8VZ56	AT4G25000
Q8VZS3	AT1G68670
Q8VZS8	AT5G46790
Q8W033	AT4G34240
Q8W4L5	AT2G30470
Q93VR4	AT1G24020
Q93VY3	AT4G27410
Q93WF6	AT4G02380
Q93YN8	AT3G57540
Q93YS6	AT5G14270
Q93Z00	AT3G47620
Q93ZB7	AT3G01770
Q93ZF6	AT4G23450
Q93ZG7	AT3G53110
Q93ZR6	AT5G37300
Q93ZT5	AT3G63060
Q940H6	AT4G33950
Q940T5	AT5G59550
Q944G9	AT4G38970
Q946Y7	AT1G28490
Q94A76	AT5G37500
Q94AK4	AT3G56580
Q94AL8	AT1G29395
Q94AN4	AT1G16060
Q94AZ2	AT5G26340
Q94BN0	AT3G48360
Q94BQ3	AT5G10940
Q94C26	AT3G22231
Q94CJ3	AT1G48000
Q94CK0	AT5G12420
Q94EG6	AT5G02240
Q94F39	AT3G29575
Q94FL6	AT1G14350
Q94IB9	AT4G22330
Q94JL3	AT1G61660
Q94JM3	AT5G62000
Q94K80	AT4G35890
Q94KE0	AT1G08920
Q94KE2	AT3G22380
Q96261	AT2G21490
Q96289	AT1G27730
Q96318	AT4G28520
Q96528	AT1G20630
Q9ASS2	AT1G20110
Q9ASU8	AT5G11790
Q9ASW3	AT3G49260
Q9C4Z6	AT1G48630
Q9C5C2	AT5G25980
Q9C5Q2	AT2G41070
Q9C5U1	AT1G27320
Q9C5U2	AT5G35750
Q9C5X4	AT2G31650
Q9C5Z2	AT1G10840
Q9C690	AT1G51140
Q9C6A1	AT1G74120
Q9C6B7	AT1G73580
Q9C6H5	AT1G66600
Q9C776	AT3G11240
Q9C778	AT3G11220
Q9C8E6	AT1G42550
Q9C8I6	AT1G51800
Q9C8K2	AT1G51500
Q9C8W9	AT1G71930
Q9C8Y2	AT1G66360
Q9C8Y3	AT1G66350
Q9C9Z9	AT3G08550
Q9CA51	AT1G74660
Q9CAB7	AT1G70670
Q9CAJ0	AT1G72770
Q9FDW1	AT5G67300
Q9FE22	AT1G02340
Q9FED2	AT5G50720
Q9FGF8	AT5G64750
Q9FGM1	AT5G53160
Q9FGW9	AT5G63320
Q9FGY3	AT5G49620
Q9FHP6	AT5G37740
Q9FIF5	AT5G59220
Q9FIK8	AT5G47710
Q9FIL1	AT5G59010
Q9FIL7	AT5G58940
Q9FJ49	AT5G45870
Q9FJ50	AT5G45860
Q9FJ54	AT5G45820
Q9FJ87	AT5G52050
Q9FJ93	AT5G51990
Q9FJG9	AT5G60870
Q9FK78	AT5G45630
Q9FKA0	AT5G39610
Q9FKB0	AT5G48870
Q9FKT4	AT5G56140
Q9FL26	AT5G46350
Q9FLB1	AT5G05440
Q9FLD5	AT5G40010
Q9FLI3	AT5G51760
Q9FML2	AT5G63110
Q9FMM7	AT5G42910
Q9FMV1	AT5G63510
Q9FMV5	AT5G63470
Q9FN67	AT5G41330
Q9FNA4	AT5G13680
Q9FNB2	AT5G13610
Q9FNF8	AT5G24240
Q9FNL7	AT5G46050
Q9FNN2	AT5G08560
Q9FNN6	AT5G08520
Q9FNN9	AT5G08490
Q9FPR3	AT1G08720
Q9FPW6	AT3G61600
Q9FRL5	AT1G75240
Q9FUR2	AT4G18010
Q9FVQ4	AT1G32080
Q9FWS6	AT1G75380
Q9FWW3	AT1G12130
Q9FXA9	AT1G56570
Q9FXB2	AT1G56600
Q9FXE4	AT1G67820
Q9FXI0	AT1G19830
Q9FY48	AT5G13530
Q9FY93	AT5G13180
Q9FY94	AT5G13170
Q9LD83	AT1G12480
Q9LDE4	AT3G20310
Q9LDR8	AT4G21440
Q9LES2	AT3G56860
Q9LES3	AT3G56850
Q9LF53	AT5G17490
Q9LF60	AT5G17640
Q9LFR3	AT5G14920
Q9LG26	AT1G55870
Q9LJ97	AT3G22490
Q9LJJ7	AT3G28580
Q9LJS2	AT3G25010
Q9LK47	AT3G23700
Q9LK83	AT5G48310
Q9LKA1	AT3G15040
Q9LKR6	AT5G28520
Q9LLR6	AT5G59310
Q9LLR7	AT5G59320
Q9LM21	AT1G22250
Q9LMM5	AT1G01560
Q9LMX5	AT1G13740
Q9LNA5	AT1G12420
Q9LNP9	AT1G17550
Q9LP65	AT1G48590
Q9LQ98	AT1G69260
Q9LQT8	AT1G14920
Q9LR00	AT1G75580
Q9LR47	AT1G05470
Q9LRJ9	AT3G22060
Q9LS40	AT3G18490
Q9LSE2	AT3G26744
Q9LSQ2	AT3G16890
Q9LSY6	AT3G21780
Q9LT57	AT3G27550
Q9LTB8	AT5G47100
Q9LTP5	AT3G20470
Q9LU05	AT5G44610
Q9LU44	AT5G51300
Q9LU63	AT5G51110
Q9LUT0	AT3G17410
Q9LV28	AT3G18130
Q9LV37	AT3G18040
Q9LV58	AT3G24500
Q9LVA1	AT5G62380
Q9LVH4	AT3G17980
Q9LVJ3	AT3G14050
Q9LVS0	AT5G47390
Q9LW27	AT3G26830
Q9LX34	AT3G59370
Q9LX49	AT3G59220
Q9LY62	AT3G55830
Q9LY87	AT5G14420
Q9LYM2	AT3G56200
Q9LYU3	AT5G13330
Q9LYV6	AT5G13200
Q9LZ21	AT5G04760
Q9LZR5	AT5G03740
Q9LZW4	AT5G01820
Q9M020	AT5G01550
Q9M021	AT5G01540
Q9M022	AT5G01520
Q9M060	AT3G55620
Q9M0J5	AT4G28110
Q9M0Y5	AT4G05100
Q9M101	AT4G04740
Q9M1D4	AT3G60090
Q9M1S3	AT3G54770
Q9M219	AT3G60400
Q9M276	AT3G61890
Q9M2B9	AT3G43670
Q9M2G7	AT3G58490
Q9M2S6	AT3G55530
Q9M3B1	AT3G49210
Q9M3B3	AT3G49190
Q9M7Q2	AT3G19290
Q9M7Q3	AT4G34000
Q9M7Q4	AT1G45249
Q9M7Q5	AT1G49720
Q9M8L9	AT1G80510
Q9M8M6	AT1G80590
Q9M8S6	AT3G02850
Q9M8S7	AT3G02860
Q9M8W7	AT3G04110
Q9M9E1	AT1G15520
Q9M9K1	AT3G08590
Q9M9U3	AT1G18720
Q9M9V8	AT1G18890
Q9MA79	AT1G43670
Q9MAH1	AT1G53300
Q9S744	AT3G51920
Q9S752	AT3G09770
Q9S754	AT2G25230
Q9S760	AT4G24960
Q9S764	AT1G70800
Q9S784	AT1G69700
Q9S7J7	AT2G05070
Q9S7J9	AT1G70790
Q9S7M0	AT5G54270
Q9S7R7	AT3G09030
Q9S7V4	AT1G74520
Q9S7Z2	AT3G02140
Q9SAA7	AT1G11700
Q9SAI7	AT1G80710
Q9SCM4	AT3G57480
Q9SCZ4	AT3G51550
Q9SE50	AT1G52400
Q9SEE9	AT1G16610
Q9SFB0	AT3G08040
Q9SFD8	AT1G21970
Q9SGH6	AT3G01420
Q9SHR7	AT2G05100
Q9SI60	AT2G16580
Q9SIB9	AT2G05710
Q9SIN5	AT2G42530
Q9SIU2	AT2G13540
Q9SJ56	AT2G35940
Q9SJN0	AT2G36270
Q9SJZ6	AT2G22370
Q9SKN0	AT2G28400
Q9SKN5	AT2G28350
Q9SKY5	AT2G32150
Q9SL15	AT2G05520
Q9SL45	AT2G18010
Q9SLD2	AT2G19450
Q9SLH3	AT2G01570
Q9SLV0	AT1G58340
Q9SLV1	AT1G58330
Q9SM23	AT5G53470
Q9SMN1	AT3G48680
Q9SN51	AT4G18620
Q9SNB6	AT3G46620
Q9SNC3	AT3G46550
Q9SND6	AT3G50310
Q9SPH0	AT5G40430
Q9SQU1	AT3G06380
Q9SR02	AT3G04740
Q9SR87	AT3G08870
Q9SRL5	AT3G11050
Q9SRS9	AT3G07370
Q9SRT0	AT3G07360
Q9SS90	AT3G01650
Q9SSD1	AT1G80080
Q9SSF8	AT1G74740
Q9SSL1	AT1G70810
Q9SSM7	AT1G73000
Q9SSQ9	AT1G52570
Q9SSW1	AT5G67450
Q9SSW2	AT3G19580
Q9STM3	AT3G48430
Q9STS1	AT3G48170
Q9STS7	AT3G47860
Q9SU67	AT3G48040
Q9SUF4	AT4G08260
Q9SUP1	AT4G20350
Q9SUR6	AT4G23600
Q9SXC7	AT1G27540
Q9SXE9	AT1G62480
Q9SXL4	AT2G17820
Q9SYG7	AT1G54100
Q9SYH4	AT1G54160
Q9SYK4	AT1G05630
Q9SYK9	AT1G05680
Q9SYS3	AT4G04570
Q9SYS7	AT4G04540
Q9SYT0	AT1G35720
Q9SYX7	AT5G62490
Q9SYY4	AT4G36830
Q9SZ58	AT4G31910
Q9T093	AT4G27710
Q9T0D6	AT4G11690
Q9T0J1	AT4G38830
Q9T0J3	AT4G38860
Q9XEC6	AT4G04490
Q9XEC7	AT4G04500
Q9XEC8	AT4G04510
Q9XEE8	AT2G40180
Q9XEE9	AT2G40190
Q9XF87	AT3G27690
Q9XFD1	AT5G44200
Q9XFK7	AT1G18100
Q9XI93	AT1G13930
Q9XIJ5	AT1G10560
Q9XIM7	AT2G15970
Q9XIP7	AT1G64990
Q9ZNQ7	AT3G05880
Q9ZNQ8	AT2G18470
Q9ZP54	AT2G31320
Q9ZPE4	AT4G08980
Q9ZPY8	AT2G46510
Q9ZPZ4	AT1G09310
Q9ZQ47	AT2G22660
Q9ZQ74	AT2G03380
Q9ZQ80	AT2G03440
Q9ZRF9	AT1G69270
Q9ZSD4	AT3G11820
Q9ZSM8	AT4G02020
Q9ZT48	AT5G05700
Q9ZT50	AT1G15100
Q9ZTZ7	AT1G01790
Q9ZU27	AT1G51965
Q9ZU51	AT2G01150
Q9ZUH1	AT2G24240
Q9ZUN1	AT2G19620
Q9ZUT4	AT2G37320
Q9ZUU4	AT2G37220
Q9ZUZ2	AT2G46700
Q9ZVF1	AT2G01540
Q9ZVI3	AT2G38610
Q9ZVJ6	AT2G38750
Q9ZVL3	AT1G54830
Q9ZVP5	AT1G05100
Q9ZVY7	AT1G05510
Q9ZW72	AT2G43230
Q9ZW81	AT2G43140
